# Supplementary material for: Comparative effects of human-equivalent low, moderate, and high dose oral prednisone intake on autoimmunity and glucocorticoid-related toxicity in a murine model of environmental-triggered lupus
Source: Front Immunol. 2022 Oct 19;13:972108. doi: 10.3389/fimmu.2022.972108 (PMC9627297; doi:10.3389/fimmu.2022.972108)
Supplement: Supplementary file 1 [file DataSheet_1.xlsx]

## Sheet: Lung
	Lung
	cSiO2_P0 vs. VEH_P0				cSiO2_PL vs cSiO2_P0				cSiO2_PM vs cSiO2_P0				cSiO2_PM vs cSiO2_PL
Gene_symbol	Log2 fold change	P-value	BH.p.value	-log10 p val	Log2 fold change	P-value	BH.p.value	-log10 p val	Log2 fold change	P-value	BH.p.value	-log10 p val	Log2 fold change	P-value	BH.p.value	-log10 p val
Ace	-0.636	-0.636	0.0284	1.54668	0.433	0.0862	0.193	0.714443	0.661	0.0162	0.04	1.39794	0.214	0.244	0.916	0.0381045
Acin1	0.0794	0.0794	0.2	0.69897	-0.139	0.0179	0.0955	1.02	-0.0781	0.159	0.231	0.636388	0.0456	0.355	0.916	0.0381045
Acp5	1.87	1.87	0.000158	3.80134	-0.466	0.0369	0.126	0.899629	-0.62	0.000163	0.00352	2.45346	-0.169	0.339	0.916	0.0381045
Actr1b	-0.302	-0.302	0.00228	2.64207	0.208	0.0131	0.0924	1.03433	0.256	0.00427	0.0147	1.83268	0.0333	0.609	0.99	0.00436481
Adam17	0.747	0.747	5.17e-05	4.28651	-0.121	0.223	0.355	0.449772	-0.141	0.0109	0.0291	1.53611	-0.0329	0.697	0.99	0.00436481
Adar	0.959	0.959	3.02e-05	4.51999	-0.284	0.0465	0.144	0.841638	-0.22	0.0559	0.0982	1.00789	0.0479	0.693	0.99	0.00436481
Adora2a	0.293	0.293	0.201	0.696804	-0.0967	0.431	0.545	0.263603	-0.0561	0.665	0.719	0.143271	0.0215	0.87	0.994	0.00261362
Ager	-0.985	-0.985	0.000425	3.37161	0.427	0.0356	0.125	0.90309	0.517	0.00961	0.0262	1.5817	0.0765	0.567	0.99	0.00436481
Agt													0.781	0.253	0.916	0.0381045
Ahr	-0.792	-0.792	0.000334	3.47625	0.248	0.093	0.203	0.692504	0.296	0.0214	0.0489	1.31069	0.0326	0.789	0.99	0.00436481
Aicda	3.5	3.5	0.0015	2.82391	-1.18	0.0985	0.21	0.677781	-1.48	0.0216	0.0489	1.31069	-0.324	0.6	0.99	0.00436481
Aim2	0.896	0.896	0.00101	2.99568	-0.245	0.0305	0.117	0.931814	-0.407	0.00149	0.00799	2.09745	-0.177	0.126	0.916	0.0381045
Aire
Akt1	-0.102	-0.102	0.0362	1.44129	0.0717	0.211	0.345	0.462181	0.134	0.0149	0.0373	1.42829	0.0472	0.312	0.916	0.0381045
Akt2	-0.158	-0.158	0.0445	1.35164	0.0124	0.874	0.906	0.0428718	0.126	0.0277	0.0593	1.22695	0.0985	0.115	0.916	0.0381045
Akt3	-0.696	-0.696	0.000118	3.92812	0.222	0.091	0.2	0.69897	0.233	0.0458	0.083	1.08092	-0.00427	0.972	0.994	0.00261362
Alas2	-0.548	-0.548	0.579	0.237321	0.231	0.775	0.838	0.076756	1.04	0.271	0.345	0.462181	0.809	0.146	0.916	0.0381045
Alox15	-0.874	-0.874	0.00329	2.4828	0.288	0.424	0.539	0.268411	1.22	0.0294	0.0606	1.21753	0.916	0.0775	0.916	0.0381045
Alox5	-0.895	-0.895	0.00178	2.74958	0.519	0.0532	0.148	0.829738	0.441	0.0767	0.128	0.89279	-0.0828	0.688	0.99	0.00436481
Angpt1	-1.55	-1.55	0.000105	3.97881	0.443	0.141	0.273	0.563837	0.394	0.101	0.161	0.793174	-0.0643	0.783	0.99	0.00436481
Anxa1	-0.474	-0.474	0.00787	2.10403	0.522	0.00321	0.0737	1.13253	0.726	0.000133	0.00352	2.45346	0.192	0.0738	0.916	0.0381045
Ap1b1	0.092	0.092	0.153	0.815309	0.0195	0.773	0.838	0.076756	-0.0556	0.356	0.429	0.367543	-0.09	0.124	0.916	0.0381045
Ap1m1	0.0254	0.0254	0.647	0.189096	-0.0195	0.68	0.766	0.115771	-0.048	0.377	0.446	0.350665	-0.0435	0.422	0.924	0.034328
Ap1s1	0.299	0.299	0.000337	3.47237	-0.0229	0.816	0.864	0.0634863	-0.0248	0.616	0.676	0.170053	-0.0169	0.838	0.991	0.00392635
Ap2a1	-0.0978	-0.0978	0.164	0.785156	0.119	0.0555	0.152	0.818156	0.17	0.00753	0.0222	1.65365	0.0363	0.334	0.916	0.0381045
Ap2a2	-0.296	-0.296	0.00171	2.767	0.124	0.0635	0.162	0.790485	0.2	0.00865	0.0246	1.60906	0.0606	0.268	0.916	0.0381045
Ap2m1	-0.196	-0.196	0.0217	1.66354	0.158	0.0149	0.0924	1.03433	0.223	0.00318	0.0125	1.90309	0.0505	0.114	0.916	0.0381045
Apc	-0.238	-0.238	0.0416	1.38091	0.283	0.0052	0.0818	1.08725	0.312	0.00329	0.0126	1.89963	0.0138	0.819	0.99	0.00436481
App	-0.364	-0.364	0.00708	2.14997	0.294	0.0154	0.0924	1.03433	0.376	0.00437	0.0148	1.82974	0.0671	0.447	0.926	0.033389
Aqp4	-0.516	-0.516	0.00469	2.32883	0.24	0.249	0.381	0.419075	0.14	0.321	0.398	0.400117	-0.113	0.56	0.985	0.00656377
Aqp9
Arf1	-0.208	-0.208	0.00252	2.5986	0.145	0.00823	0.0906	1.04287	0.182	0.00297	0.0123	1.91009	0.0217	0.423	0.924	0.034328
Arhgef1	0.00899	0.00899	0.869	0.0609802	-0.083	0.185	0.327	0.485452	-0.0809	0.21	0.286	0.543634	-0.0129	0.859	0.994	0.00261362
Arrb2	0.765	0.765	5.44e-05	4.2644	-0.225	0.0438	0.139	0.856985	-0.301	3.34e-05	0.00352	2.45346	-0.0893	0.329	0.916	0.0381045
Atf2	-0.227	-0.227	0.0159	1.7986	0.0548	0.51	0.619	0.208309	0.0986	0.207	0.284	0.546682	0.0288	0.726	0.99	0.00436481
Atg101	-0.0976	-0.0976	0.112	0.950782	0.109	0.0954	0.208	0.681937	0.0778	0.22	0.294	0.531653	-0.0459	0.393	0.919	0.0366845
Atg4b	-0.324	-0.324	0.000885	3.05306	0.108	0.0958	0.208	0.681937	0.19	0.00551	0.0176	1.75449	0.0662	0.174	0.916	0.0381045
Atg5	0.151	0.151	0.00107	2.97062	0.00818	0.843	0.882	0.0545314	-0.0273	0.387	0.454	0.342944	-0.0505	0.0885	0.916	0.0381045
Atg9a	-0.273	-0.273	0.0123	1.91009	0.231	0.0154	0.0924	1.03433	0.224	0.0215	0.0489	1.31069	-0.0216	0.741	0.99	0.00436481
Atm	0.26	0.26	0.0302	1.51999	-0.12	0.215	0.349	0.457175	-0.0749	0.343	0.415	0.381952	0.0238	0.722	0.99	0.00436481
Atp6v0a1	0.264	0.264	0.0101	1.99568	0.243	0.0258	0.109	0.962574	0.363	0.000458	0.00466	2.33161	0.109	0.175	0.916	0.0381045
Atp6v0c	0.667	0.667	2.31e-06	5.63639	0.233	0.109	0.227	0.643974	0.319	0.00148	0.00799	2.09745	0.0806	0.521	0.96	0.0177288
Atp6v1c2	-0.735	-0.735	0.00235	2.62893	0.546	0.00846	0.0906	1.04287	0.65	0.00186	0.00913	2.03953	0.0916	0.455	0.926	0.033389
Atp6v1h	-0.0329	-0.0329	0.514	0.289037	0.286	0.000911	0.0737	1.13253	0.35	7.85e-05	0.00352	2.45346	0.049	0.412	0.921	0.0357404
Bad	-0.17	-0.17	0.0159	1.7986	0.0822	0.227	0.357	0.447332	0.126	0.0754	0.126	0.899629	0.0286	0.6	0.99	0.00436481
Bax	0.27	0.27	0.00228	2.64207	0.131	0.161	0.3	0.522879	0.136	0.0461	0.0832	1.07988	-0.00938	0.899	0.994	0.00261362
Bcl10	0.161	0.161	0.0802	1.09583	0.0084	0.818	0.864	0.0634863	-0.013	0.742	0.785	0.10513	-0.0364	0.279	0.916	0.0381045
Bcl2	0.319	0.319	0.00429	2.36754	-0.249	0.0313	0.117	0.931814	-0.176	0.0704	0.119	0.924453	0.062	0.565	0.989	0.00480371
Bcl2a1a	1.3	1.3	0.00131	2.88273	-0.211	0.0775	0.178	0.74958	-0.374	0.000146	0.00352	2.45346	-0.177	0.0853	0.916	0.0381045
Bcl2l1	-0.135	-0.135	0.437	0.359519	0.228	0.0965	0.208	0.681937	0.339	0.0407	0.0762	1.11805	0.0969	0.342	0.916	0.0381045
Bcl6	-0.146	-0.146	0.304	0.517126	0.0382	0.708	0.785	0.10513	0.0627	0.527	0.591	0.228413	0.00915	0.934	0.994	0.00261362
Bclaf1	-0.0019	-0.0019	0.973	0.0118872	-0.0312	0.56	0.662	0.179142	-0.00453	0.909	0.929	0.0319843	0.0117	0.81	0.99	0.00436481
Bdnf	-1.35	-1.35	0.000197	3.70553	0.527	0.0521	0.148	0.829738	0.632	0.00399	0.0141	1.85078	0.0906	0.613	0.99	0.00436481
Birc2	0.464	0.464	0.000239	3.6216	-0.255	0.0299	0.116	0.935542	-0.285	0.00263	0.0118	1.92812	-0.0489	0.602	0.99	0.00436481
Birc3	0.86	0.86	0.000211	3.67572	-0.112	0.163	0.302	0.519993	-0.0773	0.142	0.21	0.677781	0.0196	0.772	0.99	0.00436481
Blk	1.2	1.2	0.00223	2.6517	-0.99	0.00107	0.0737	1.13253	-1.21	0.000233	0.00394	2.4045	-0.239	0.363	0.916	0.0381045
Blnk	2.26	2.26	5.37e-05	4.27003	-0.46	0.122	0.246	0.609065	-0.78	0.00595	0.0187	1.72816	-0.338	0.22	0.916	0.0381045
Bmp8a
Bmper	-0.832	-0.832	0.000413	3.38405	0.455	0.00453	0.0762	1.11805	0.697	9.02e-05	0.00352	2.45346	0.228	0.0325	0.916	0.0381045
Braf	-0.188	-0.188	0.0411	1.38616	0.165	0.0186	0.0955	1.02	0.291	0.00237	0.0109	1.96257	0.111	0.0811	0.916	0.0381045
Brwd1	-0.19	-0.19	0.0691	1.16052	0.0791	0.217	0.349	0.457175	0.212	0.0146	0.0367	1.43533	0.118	0.0589	0.916	0.0381045
Bst2	1.35	1.35	6.5e-06	5.18709	-0.28	0.165	0.304	0.517126	-0.186	0.223	0.298	0.525784	0.0772	0.676	0.99	0.00436481
Btk	1.09	1.09	0.000218	3.66154	-0.342	0.0209	0.1	1	-0.462	0.000686	0.00545	2.2636	-0.136	0.266	0.916	0.0381045
Btla	1.2	1.2	0.00015	3.82391	-0.792	0.00413	0.0737	1.13253	-1.22	1.73e-05	0.00352	2.45346	-0.449	0.071	0.916	0.0381045
C1qa	2.62	2.62	3.79e-05	4.42136	-0.635	0.0162	0.0934	1.02965	-0.878	0.000168	0.00352	2.45346	-0.256	0.251	0.916	0.0381045
C1qb	2.7	2.7	4.46e-05	4.35067	-0.668	0.0109	0.0924	1.03433	-0.921	0.000153	0.00352	2.45346	-0.267	0.228	0.916	0.0381045
C1ra	0.889	0.889	1.03e-05	4.98716	-0.0337	0.781	0.842	0.0746879	0.103	0.148	0.216	0.665546	0.119	0.233	0.916	0.0381045
C1s1	0.72	0.72	1.44e-05	4.84164	-0.0102	0.918	0.931	0.0310503	0.0722	0.235	0.308	0.511449	0.0658	0.428	0.926	0.033389
C2	0.215	0.215	0.0563	1.24949	0.0704	0.537	0.64	0.19382	0.143	0.139	0.206	0.686133	0.058	0.552	0.984	0.0070049
C3	1.44	1.44	6.5e-06	5.18709	-0.00649	0.966	0.969	0.0136762	0.11	0.207	0.284	0.546682	0.104	0.429	0.926	0.033389
C4a	0.944	0.944	1.78e-05	4.74958	-0.0541	0.599	0.7	0.154902	0.0562	0.497	0.562	0.250264	0.101	0.305	0.916	0.0381045
C5ar1	-0.199	-0.199	0.276	0.559091	0.402	0.0125	0.0924	1.03433	0.362	0.022	0.0496	1.30452	-0.0542	0.608	0.99	0.00436481
C6	0.81	0.81	0.000197	3.70553	0.454	0.0513	0.148	0.829738	0.644	0.00064	0.00525	2.27984	0.177	0.337	0.916	0.0381045
C7	-0.582	-0.582	0.0184	1.73518	0.372	0.062	0.16	0.79588	0.554	0.00949	0.0261	1.58336	0.169	0.149	0.916	0.0381045
C8a
C8b
C8g
C9
Camk2d	0.0451	0.0451	0.141	0.850781	0.105	0.0136	0.0924	1.03433	0.155	0.000812	0.00592	2.22768	0.0351	0.355	0.916	0.0381045
Camk2g	-0.418	-0.418	0.000511	3.29158	0.278	0.00388	0.0737	1.13253	0.336	0.000515	0.00489	2.31069	0.043	0.506	0.952	0.0213631
Camp	0.114	0.114	0.811	0.0909791	1.46	0.0341	0.123	0.910095	-0.28	0.509	0.574	0.241088	-1.75	0.0076	0.666	0.176526
Capn1	0.0244	0.0244	0.557	0.254145	0.0866	0.0485	0.147	0.832683	0.0681	0.123	0.189	0.723538	-0.0335	0.353	0.916	0.0381045
Card11	0.713	0.713	0.00586	2.2321	-0.664	0.0118	0.0924	1.03433	-0.928	0.000541	0.00498	2.30277	-0.282	0.204	0.916	0.0381045
Card9	-0.275	-0.275	0.439	0.357535	0.453	0.19	0.331	0.480172	0.533	0.156	0.226	0.645892	0.0624	0.832	0.99	0.00436481
Casp1	0.906	0.906	0.000661	3.1798	-0.216	0.0412	0.134	0.872895	-0.232	0.0215	0.0489	1.31069	-0.0354	0.651	0.99	0.00436481
Casp3	0.866	0.866	5.09e-05	4.29328	-0.192	0.187	0.327	0.485452	-0.445	0.0025	0.0114	1.9431	-0.27	0.0546	0.916	0.0381045
Casp4	0.942	0.942	6.67e-05	4.17587	-0.0895	0.446	0.556	0.254925	-0.0565	0.46	0.528	0.277366	0.0244	0.827	0.99	0.00436481
Casp8	0.389	0.389	0.000254	3.59517	-0.00574	0.939	0.949	0.0227338	-0.023	0.713	0.761	0.118615	-0.0322	0.591	0.99	0.00436481
Cbl	0.273	0.273	0.0182	1.73993	0.0843	0.339	0.465	0.332547	0.0782	0.364	0.435	0.361511	-0.0222	0.789	0.99	0.00436481
Ccl19	2.07	2.07	0.000141	3.85078	-0.728	0.0407	0.134	0.872895	-1	0.00579	0.0184	1.73518	-0.29	0.327	0.916	0.0381045
Ccl2	4.17	4.17	9.49e-06	5.02273	0.409	0.313	0.436	0.360514	0.747	0.00711	0.0216	1.66555	0.321	0.401	0.92	0.0362122
Ccl20	1.75	1.75	0.00651	2.18642	-0.917	0.0512	0.148	0.829738	-0.501	0.239	0.311	0.50724	0.39	0.337	0.916	0.0381045
Ccl21a	0.00202	0.00202	0.99	0.00436481	0.0493	0.75	0.821	0.0856568	0.111	0.509	0.574	0.241088	0.0472	0.683	0.99	0.00436481
Ccl3	3.21	3.21	0.000144	3.84164	-0.0976	0.744	0.816	0.0883098	0.0394	0.731	0.777	0.109579	0.125	0.642	0.99	0.00436481
Ccl4	2.78	2.78	0.000732	3.13549	-0.458	0.205	0.345	0.462181	-0.619	0.00524	0.0172	1.76447	-0.175	0.591	0.99	0.00436481
Ccl5	0.598	0.598	0.00426	2.37059	-0.623	0.00252	0.0737	1.13253	-0.828	0.000275	0.00394	2.4045	-0.221	0.21	0.916	0.0381045
Ccl7	4.34	4.34	1.44e-05	4.84164	0.255	0.493	0.602	0.220404	0.586	0.0266	0.0576	1.23958	0.315	0.381	0.916	0.0381045
Ccl8	3.41	3.41	0.000247	3.6073	-0.24	0.425	0.539	0.268411	-0.808	0.00595	0.0187	1.72816	-0.582	0.0757	0.916	0.0381045
Ccr1	1.67	1.67	3.91e-06	5.40782	0.334	0.195	0.336	0.473661	0.396	0.0278	0.0593	1.22695	0.0501	0.833	0.99	0.00436481
Ccr7	0.203	0.203	0.0763	1.11748	-0.419	0.00629	0.0821	1.08566	-0.582	0.000154	0.00352	2.45346	-0.182	0.199	0.916	0.0381045
Ccr9	0.016	0.016	0.957	0.0190881	-0.141	0.647	0.738	0.131944	0.105	0.762	0.803	0.0952845	0.219	0.507	0.952	0.0213631
Cd14	1.56	1.56	3.91e-06	5.40782	0.183	0.395	0.516	0.28735	0.322	0.0214	0.0489	1.31069	0.125	0.513	0.952	0.0213631
Cd163	-0.764	-0.764	0.0429	1.36754	0.441	0.259	0.388	0.411168	0.0796	0.812	0.848	0.0716041	-0.366	0.22	0.916	0.0381045
Cd164	-0.378	-0.378	0.000197	3.70553	0.128	0.083	0.188	0.725842	0.179	0.00823	0.0238	1.62342	0.0361	0.557	0.985	0.00656377
Cd177	2.07	2.07	2.07e-05	4.68403	-0.0218	0.933	0.944	0.025028	-0.285	0.214	0.288	0.540608	-0.283	0.276	0.916	0.0381045
Cd19	1.64	1.64	0.000683	3.16558	-1.18	0.000855	0.0737	1.13253	-1.51	0.000599	0.00523	2.2815	-0.356	0.286	0.916	0.0381045
Cd209e
Cd22	0.532	0.532	0.147	0.832683	-0.529	0.019	0.0959	1.01818	-0.537	0.00953	0.0261	1.58336	-0.0197	0.929	0.994	0.00261362
Cd244	0.12	0.12	0.758	0.120331	-0.164	0.536	0.64	0.19382	0.101	0.705	0.757	0.120904	0.238	0.257	0.916	0.0381045
Cd24a	-0.164	-0.164	0.0366	1.43652	0.0907	0.296	0.422	0.374688	0.0466	0.419	0.486	0.313364	-0.0669	0.402	0.92	0.0362122
Cd27	0.759	0.759	0.000831	3.0804	-0.624	0.00594	0.0821	1.08566	-0.672	0.000125	0.00352	2.45346	-0.0663	0.666	0.99	0.00436481
Cd274	0.904	0.904	0.00287	2.54212	-0.023	0.891	0.915	0.0385789	0.00374	0.977	0.98	0.00877392	0.0102	0.94	0.994	0.00261362
Cd276	0.75	0.75	0.000104	3.98297	0.299	0.142	0.273	0.563837	0.424	0.000373	0.00439	2.35754	0.119	0.487	0.937	0.0282604
Cd28	1.31	1.31	6.44e-05	4.19111	-0.487	0.0842	0.189	0.723538	-0.789	0.00106	0.00657	2.18243	-0.32	0.204	0.916	0.0381045
Cd34	-0.383	-0.383	0.0103	1.98716	0.265	0.074	0.175	0.756962	0.513	0.000125	0.00352	2.45346	0.236	0.0535	0.916	0.0381045
Cd3d	1.03	1.03	0.000205	3.68825	-0.577	0.0134	0.0924	1.03433	-0.706	0.000943	0.00637	2.19586	-0.146	0.472	0.929	0.0319843
Cd3e	1.44	1.44	6.44e-05	4.19111	-0.735	0.00308	0.0737	1.13253	-0.852	0.000265	0.00394	2.4045	-0.134	0.468	0.929	0.0319843
Cd3g	1.23	1.23	0.000146	3.83565	-0.583	0.0115	0.0924	1.03433	-0.72	0.00116	0.00684	2.16494	-0.152	0.435	0.926	0.033389
Cd4	1.78	1.78	5.17e-05	4.28651	-0.631	0.0134	0.0924	1.03433	-0.927	0.000114	0.00352	2.45346	-0.313	0.13	0.916	0.0381045
Cd40	0.00389	0.00389	0.961	0.0172766	-0.139	0.208	0.345	0.462181	-0.262	0.00412	0.0142	1.84771	-0.138	0.197	0.916	0.0381045
Cd40lg	1.01	1.01	0.00272	2.56543	-0.604	0.0151	0.0924	1.03433	-0.796	0.000984	0.00639	2.1945	-0.196	0.41	0.921	0.0357404
Cd44	0.411	0.411	0.00179	2.74715	0.0774	0.488	0.596	0.224754	0.352	0.00841	0.0242	1.61618	0.26	0.0439	0.916	0.0381045
Cd46
Cd5	1.51	1.51	8.7e-05	4.06048	-0.587	0.0261	0.109	0.962574	-0.683	0.00327	0.0126	1.89963	-0.115	0.596	0.99	0.00436481
Cd52	1.49	1.49	0.000384	3.41567	-0.561	0.0195	0.097	1.01323	-0.81	0.000418	0.00453	2.3439	-0.266	0.189	0.916	0.0381045
Cd55	-0.312	-0.312	0.0085	2.07058	0.155	0.119	0.242	0.616185	0.207	0.0356	0.069	1.16115	0.0351	0.665	0.99	0.00436481
Cd59a	-0.717	-0.717	0.000914	3.03905	0.418	0.019	0.0959	1.01818	0.462	0.00538	0.0174	1.75945	0.03	0.786	0.99	0.00436481
Cd6	1.42	1.42	0.000282	3.54975	-0.476	0.0621	0.16	0.79588	-0.701	0.00721	0.0218	1.66154	-0.241	0.317	0.916	0.0381045
Cd68	1.34	1.34	3.46e-05	4.46092	0.261	0.178	0.321	0.493495	0.322	0.00327	0.0126	1.89963	0.0479	0.779	0.99	0.00436481
Cd7	-0.286	-0.286	0.0601	1.22113	-0.17	0.412	0.531	0.274905	-0.255	0.124	0.189	0.723538	-0.0982	0.606	0.99	0.00436481
Cd70	1.02	1.02	0.0113	1.94692	-0.0332	0.906	0.927	0.0329203	-0.145	0.495	0.561	0.251037	-0.167	0.458	0.926	0.033389
Cd74	1.38	1.38	3.46e-05	4.46092	-0.462	0.0109	0.0924	1.03433	-0.638	0.000641	0.00525	2.27984	-0.193	0.18	0.916	0.0381045
Cd79a	2.16	2.16	0.00307	2.51286
Cd80	1.53	1.53	2.36e-05	4.62709	-0.261	0.0622	0.16	0.79588	-0.224	0.0708	0.119	0.924453	0.0178	0.858	0.994	0.00261362
Cd81	-0.293	-0.293	0.00144	2.84164	0.0746	0.248	0.38	0.420216	0.0762	0.188	0.263	0.580044	-0.0134	0.803	0.99	0.00436481
Cd83	1.32	1.32	0.000424	3.37263	-0.583	0.000743	0.0737	1.13253	-0.791	0.000247	0.00394	2.4045	-0.225	0.0932	0.916	0.0381045
Cd84	1.05	1.05	1.78e-05	4.74958	0.183	0.306	0.43	0.366532	0.193	0.0384	0.0728	1.13787	-0.00356	0.982	0.994	0.00261362
Cd86	1.71	1.71	3.34e-05	4.47625	-0.343	0.0352	0.125	0.90309	-0.456	0.000348	0.00431	2.36552	-0.129	0.284	0.916	0.0381045
Cd8a	0.725	0.725	0.03	1.52288	-0.905	0.00923	0.0906	1.04287	-0.621	0.0413	0.0768	1.11464	0.272	0.31	0.916	0.0381045
Cd8b1	0.207	0.207	0.357	0.447332	-0.405	0.0289	0.115	0.939302	-0.174	0.233	0.306	0.514279	0.222	0.198	0.916	0.0381045
Cd96	0.571	0.571	0.0182	1.73993	-0.563	0.0295	0.115	0.939302	-0.663	0.00914	0.0253	1.59688	-0.124	0.622	0.99	0.00436481
Cdc42	-0.0938	-0.0938	0.0651	1.18642	0.123	0.00349	0.0737	1.13253	0.147	0.00221	0.0104	1.98297	0.00913	0.649	0.99	0.00436481
Cdh2	-0.634	-0.634	0.00486	2.31336	-0.176	0.445	0.555	0.255707	-0.0871	0.593	0.654	0.184422	0.0821	0.699	0.99	0.00436481
Cdk8	0.0669	0.0669	0.492	0.308035	0.201	0.0126	0.0924	1.03433	0.241	0.00184	0.00913	2.03953	0.0244	0.379	0.916	0.0381045
Cdk9	0.0642	0.0642	0.097	1.01323	-0.00521	0.865	0.899	0.0462403	-0.0335	0.28	0.355	0.449772	-0.0432	0.179	0.916	0.0381045
Cdkn1a	0.167	0.167	0.527	0.278189	0.26	0.194	0.336	0.473661	0.264	0.152	0.221	0.655608	-0.00873	0.939	0.994	0.00261362
Ceacam3
Cfb	2.04	2.04	8.34e-05	4.07883	-0.201	0.371	0.494	0.306273	-0.213	0.13	0.195	0.709965	-0.029	0.882	0.994	0.00261362
Cfd	-1.42	-1.42	0.000907	3.04239	0.237	0.558	0.661	0.179799	0.73	0.179	0.254	0.595166	0.48	0.373	0.916	0.0381045
Cfh	-0.457	-0.457	0.0029	2.5376	0.323	0.0126	0.0924	1.03433	0.47	0.000799	0.00589	2.22988	0.133	0.148	0.916	0.0381045
Cflar	-0.215	-0.215	0.0419	1.37779	0.155	0.0714	0.171	0.767004	0.192	0.038	0.0724	1.14026	0.0232	0.758	0.99	0.00436481
Cfp	1.6	1.6	6.33e-05	4.1986	-0.417	0.0356	0.125	0.90309	-0.381	0.0248	0.0546	1.26281	0.0195	0.901	0.994	0.00261362
Chuk	0.00198	0.00198	0.968	0.0141246	0.139	0.0141	0.0924	1.03433	0.084	0.117	0.182	0.739929	-0.0696	0.157	0.916	0.0381045
Ciita	1.37	1.37	0.000126	3.89963	-0.733	0.00329	0.0737	1.13253	-0.751	0.000913	0.00635	2.19723	-0.0356	0.833	0.99	0.00436481
Clec4e	0.371	0.371	0.504	0.297569	0.524	0.0222	0.101	0.995679	0.446	0.0432	0.0796	1.09909	-0.0931	0.604	0.99	0.00436481
Clu	1.38	1.38	5.48e-05	4.26122	-0.177	0.422	0.538	0.269218	-0.0104	0.953	0.964	0.015923	0.148	0.392	0.919	0.0366845
Cmklr1	-0.698	-0.698	0.000993	3.00305	0.351	0.0498	0.147	0.832683	0.372	0.0336	0.0667	1.17587	0.00518	0.97	0.994	0.00261362
Cpa3	-1.06	-1.06	0.0678	1.16877	0.655	0.241	0.371	0.430626	1.25	0.019	0.045	1.34679	0.567	0.143	0.916	0.0381045
Cr2	2.13	2.13	0.000726	3.13906	-1.36	0.012	0.0924	1.03433	-1.77	0.00408	0.0142	1.84771	-0.476	0.403	0.92	0.0362122
Crcp	0.0623	0.0623	0.254	0.595166	0.0282	0.66	0.749	0.125518	0.0444	0.634	0.693	0.159267	0.00122	0.989	0.994	0.00261362
Creb1	-0.16	-0.16	0.15	0.823909	0.0111	0.905	0.926	0.033389	0.0138	0.871	0.896	0.047692	-0.0159	0.847	0.991	0.00392635
Creb3	-0.25	-0.25	0.0254	1.59517	0.192	0.0438	0.139	0.856985	0.235	0.0143	0.0363	1.44009	0.0285	0.614	0.99	0.00436481
Creb3l2	0.0939	0.0939	0.397	0.401209	-0.124	0.17	0.31	0.508638	-0.129	0.176	0.25	0.60206	-0.02	0.813	0.99	0.00436481
Creb3l4	-0.0361	-0.0361	0.912	0.0400052	0.383	0.18	0.322	0.492144	0.65	0.0258	0.0565	1.24795	0.248	0.177	0.916	0.0381045
Crebbp	-0.0329	-0.0329	0.751	0.12436	0.138	0.0826	0.188	0.725842	0.0812	0.375	0.445	0.35164	-0.0685	0.283	0.916	0.0381045
Crp
Csf1	0.482	0.482	0.00135	2.86967	0.163	0.114	0.235	0.628932	0.313	0.00785	0.0229	1.64016	0.137	0.127	0.916	0.0381045
Csf2	1.49	1.49	3.51e-05	4.45469	0.0276	0.889	0.914	0.0390538	0.36	0.0382	0.0724	1.14026	0.321	0.0481	0.916	0.0381045
Csf2ra	0.808	0.808	0.000269	3.57025	0.151	0.316	0.44	0.356547	0.0863	0.226	0.3	0.522879	-0.0705	0.592	0.99	0.00436481
Csf3r	0.395	0.395	0.00917	2.03763	0.0141	0.926	0.938	0.0277972	0.0311	0.849	0.876	0.0574959	0.00189	0.991	0.995	0.00217692
Csk	0.655	0.655	0.000367	3.43533	-0.376	0.0034	0.0737	1.13253	-0.445	0.000258	0.00394	2.4045	-0.0854	0.41	0.921	0.0357404
Ctla4	2.45	2.45	4.52e-05	4.34486	-0.582	0.053	0.148	0.829738	-0.707	0.00653	0.0201	1.6968	-0.144	0.549	0.984	0.0070049
Ctnnb1	-0.387	-0.387	0.00251	2.60033	0.405	0.000487	0.0737	1.13253	0.424	0.00041	0.00453	2.3439	0.00476	0.942	0.994	0.00261362
Ctnnd1	-0.68	-0.68	0.0009	3.04576	0.318	0.0322	0.118	0.928118	0.505	0.00191	0.00926	2.03339	0.173	0.107	0.916	0.0381045
Ctps	0.678	0.678	3.34e-05	4.47625	0.221	0.0643	0.162	0.790485	0.454	0.000123	0.00352	2.45346	0.22	0.032	0.916	0.0381045
Ctsa					0.184	0.544	0.647	0.189096	0.453	0.215	0.29	0.537602	0.222	0.422	0.924	0.034328
Ctsc	1.28	1.28	1.31e-06	5.88273	0.0471	0.77	0.836	0.0777937	0.141	0.106	0.167	0.777284	0.0809	0.582	0.99	0.00436481
Ctso	-0.127	-0.127	0.00927	2.03292	0.0744	0.13	0.257	0.590067	0.139	0.00114	0.00684	2.16494	0.0492	0.35	0.916	0.0381045
Ctsw	0.235	0.235	0.0473	1.32514	-0.393	0.0493	0.147	0.832683	-0.294	0.0334	0.0667	1.17587	0.0883	0.647	0.99	0.00436481
Cul1	-0.278	-0.278	0.00498	2.30277	0.113	0.147	0.28	0.552842	0.188	0.0209	0.0484	1.31515	0.0595	0.299	0.916	0.0381045
Cx3cl1	-0.398	-0.398	0.00125	2.90309	0.0611	0.531	0.636	0.196543	0.227	0.0703	0.119	0.924453	0.144	0.234	0.916	0.0381045
Cxcl1	2.51	2.51	6.5e-06	5.18709	0.191	0.479	0.591	0.228413	0.542	0.00313	0.0125	1.90309	0.341	0.13	0.916	0.0381045
Cxcl10	2.82	2.82	0.00073	3.13668	-0.498	0.212	0.345	0.462181	-0.398	0.208	0.284	0.546682	0.083	0.822	0.99	0.00436481
Cxcl12	0.789	0.789	5.48e-05	4.26122	0.138	0.349	0.474	0.324222	0.34	0.000931	0.00637	2.19586	0.185	0.131	0.916	0.0381045
Cxcl13	2.65	2.65	0.000604	3.21896	-0.622	0.0421	0.136	0.866461	-1.26	0.0007	0.00545	2.2636	-0.654	0.0407	0.916	0.0381045
Cxcl5	5.05	5.05	3.32e-07	6.47886	0.272	0.471	0.584	0.233587	0.252	0.339	0.411	0.386158	-0.0272	0.938	0.994	0.00261362
Cxcl9	3.62	3.62	0.000305	3.5157	-0.711	0.0761	0.177	0.752027	-1.24	0.00147	0.00799	2.09745	-0.547	0.138	0.916	0.0381045
Cxcr1	0.536	0.536	0.199	0.701147	0.603	0.065	0.162	0.790485	0.71	0.114	0.177	0.752027	0.0962	0.782	0.99	0.00436481
Cxcr4	0.587	0.587	0.0362	1.44129	-0.258	0.0738	0.175	0.756962	-0.566	0.000916	0.00635	2.19723	-0.326	0.00332	0.666	0.176526
Cxcr5	1.24	1.24	0.0015	2.82391	-1	0.00079	0.0737	1.13253	-1.27	0.000652	0.00525	2.27984	-0.288	0.321	0.916	0.0381045
Cxcr6	0.957	0.957	0.000632	3.19928	-0.47	0.0301	0.116	0.935542	-0.474	0.0183	0.0435	1.36151	-0.0165	0.92	0.994	0.00261362
Cyba	0.753	0.753	0.000361	3.44249	0.0324	0.768	0.836	0.0777937	0.0603	0.37	0.44	0.356547	0.0135	0.883	0.994	0.00261362
Cybb	0.58	0.58	0.0425	1.37161	-0.0677	0.422	0.538	0.269218	-0.133	0.0596	0.103	0.987163	-0.0839	0.269	0.916	0.0381045
Cyld	0.389	0.389	9.24e-05	4.03433	-0.149	0.047	0.144	0.841638	-0.173	0.00336	0.0127	1.8962	-0.0391	0.495	0.95	0.0222764
Dab2ip	-0.968	-0.968	0.000159	3.7986	0.408	0.0292	0.115	0.939302	0.466	0.00517	0.017	1.76955	0.0436	0.741	0.99	0.00436481
Daxx	0.474	0.474	0.000741	3.13018	-0.284	0.0254	0.108	0.966576	-0.141	0.191	0.266	0.575118	0.124	0.282	0.916	0.0381045
Ddit4	0.0395	0.0395	0.907	0.0423927	-0.235	0.184	0.326	0.486782	-0.364	0.17	0.244	0.61261	-0.148	0.455	0.926	0.033389
Ddx24	0.217	0.217	0.00179	2.74715	-0.0744	0.229	0.357	0.447332	-0.0568	0.314	0.391	0.407823	0.00259	0.966	0.994	0.00261362
Ddx58	0.829	0.829	1.44e-05	4.84164	-0.14	0.307	0.43	0.366532	-0.00291	0.974	0.98	0.00877392	0.12	0.35	0.916	0.0381045
Diablo	-0.13	-0.13	0.00454	2.34294	0.0845	0.0744	0.175	0.756962	0.0903	0.0427	0.0789	1.10292	-0.00913	0.821	0.99	0.00436481
Dll1	-0.483	-0.483	0.0103	1.98716	0.0487	0.726	0.8	0.09691	0.342	0.0325	0.0653	1.18509	0.279	0.0556	0.916	0.0381045
Dll4	-0.917	-0.917	0.00123	2.91009	0.121	0.587	0.689	0.161781	0.157	0.567	0.63	0.200659	0.0212	0.929	0.994	0.00261362
Dnmt1	0.592	0.592	0.000289	3.5391	-0.154	0.167	0.305	0.5157	-0.178	0.0781	0.129	0.88941	-0.0458	0.545	0.984	0.0070049
Dnmt3a	0.529	0.529	0.0359	1.44491	-0.17	0.366	0.49	0.309804	-0.205	0.252	0.324	0.489455	-0.0592	0.659	0.99	0.00436481
Dtx3l	0.975	0.975	2.8e-05	4.55284	-0.16	0.308	0.431	0.365523	-0.104	0.325	0.4	0.39794	0.0396	0.772	0.99	0.00436481
Dvl2	-0.207	-0.207	0.147	0.832683	0.0291	0.741	0.814	0.0893756	0.0386	0.718	0.766	0.115771	-0.00546	0.932	0.994	0.00261362
Dynll2	-0.579	-0.579	0.000298	3.52578	0.141	0.195	0.336	0.473661	0.237	0.0109	0.0291	1.53611	0.0759	0.405	0.92	0.0362122
E2f4	0.138	0.138	0.13	0.886057	-0.0201	0.74	0.814	0.0893756	-0.00014	0.998	0.998	0.000869459	0.005	0.916	0.994	0.00261362
Ebi3	0.634	0.634	0.05	1.30103	-0.132	0.289	0.417	0.379864	-0.218	0.0591	0.103	0.987163	-0.1	0.454	0.926	0.033389
Egf
Egr2	1.59	1.59	0.000444	3.35262	-0.0574	0.841	0.882	0.0545314	0.00574	0.977	0.98	0.00877392	0.0704	0.77	0.99	0.00436481
Eif4a2	-0.564	-0.564	0.000239	3.6216	0.0884	0.436	0.55	0.259637	0.111	0.216	0.29	0.537602	0.00713	0.94	0.994	0.00261362
Eif4ebp1	-0.331	-0.331	0.00268	2.57187	0.217	0.00764	0.0906	1.04287	0.189	0.029	0.0604	1.21896	-0.0425	0.393	0.919	0.0366845
Elane
Elavl1	-0.732	-0.732	0.000299	3.52433	0.187	0.202	0.344	0.463442	0.0842	0.539	0.603	0.219683	-0.117	0.376	0.916	0.0381045
Elk1	0.364	0.364	0.211	0.675718	-0.236	0.339	0.465	0.332547	0.205	0.231	0.305	0.5157	0.443	0.0419	0.916	0.0381045
Eno1	0.796	0.796	0.000128	3.89279	-0.0821	0.519	0.628	0.20204	-0.0425	0.664	0.719	0.143271	0.024	0.808	0.99	0.00436481
Eomes	0.68	0.68	0.00573	2.24185	-0.476	0.0753	0.177	0.752027	-0.798	0.00021	0.00383	2.4168	-0.335	0.118	0.916	0.0381045
Ep300	0.214	0.214	0.0302	1.51999	0.0148	0.832	0.876	0.0574959	-0.0027	0.976	0.98	0.00877392	-0.0324	0.645	0.99	0.00436481
Ero1l	-0.0412	-0.0412	0.617	0.209715	0.281	0.00171	0.0737	1.13253	0.335	0.00038	0.00439	2.35754	0.0398	0.425	0.926	0.033389
Ets1	-0.331	-0.331	0.000831	3.0804	-0.115	0.326	0.45	0.346787	-0.075	0.359	0.431	0.365523	0.0271	0.811	0.99	0.00436481
Ezh2	1.15	1.15	2.27e-05	4.64397	-0.332	0.058	0.157	0.8041	-0.421	0.00285	0.0121	1.91721	-0.105	0.462	0.926	0.033389
F13a1	-0.598	-0.598	0.0533	1.27327	0.668	0.0134	0.0924	1.03433	0.605	0.0456	0.083	1.08092	-0.0749	0.64	0.99	0.00436481
F8	0.531	0.531	0.101	0.995679	-0.512	0.0986	0.21	0.677781	-0.448	0.0736	0.123	0.910095	0.0344	0.872	0.994	0.00261362
Fadd	-0.0574	-0.0574	0.375	0.425969	0.118	0.0759	0.177	0.752027	0.127	0.0537	0.0952	1.02136	-0.00611	0.921	0.994	0.00261362
Fam129c	0.414	0.414	0.011	1.95861	-0.45	0.00942	0.0906	1.04287	-0.399	0.0709	0.119	0.924453	0.00522	0.981	0.994	0.00261362
Fas	-0.128	-0.128	0.323	0.490797	0.0891	0.443	0.554	0.25649	0.121	0.239	0.311	0.50724	0.016	0.863	0.994	0.00261362
Fasl	-0.053	-0.053	0.773	0.111821	-0.265	0.241	0.371	0.430626	-0.289	0.151	0.221	0.655608	-0.04	0.87	0.994	0.00261362
Fbxo7	-0.103	-0.103	0.276	0.559091	-0.0398	0.636	0.731	0.136083	0.0664	0.386	0.454	0.342944	0.0912	0.237	0.916	0.0381045
Fbxw11	-0.0669	-0.0669	0.285	0.545155	0.11	0.053	0.148	0.829738	0.192	0.00466	0.0155	1.80967	0.0677	0.0954	0.916	0.0381045
Fcer1a	-2.16	-2.16	0.000592	3.22768
Fcgr1	2.29	2.29	9.49e-06	5.02273	-0.345	0.23	0.358	0.446117	-0.469	0.0323	0.0652	1.18575	-0.142	0.595	0.99	0.00436481
Fcgr2b	1.92	1.92	2.1e-06	5.67778	0.311	0.297	0.422	0.374688	0.184	0.284	0.359	0.444906	-0.14	0.6	0.99	0.00436481
Fcgr4	1.95	1.95	0.00125	2.90309	-0.547	0.0182	0.0955	1.02	-0.713	0.00341	0.0128	1.89279	-0.18	0.363	0.916	0.0381045
Fcgrt	-0.132	-0.132	0.0231	1.63639	-0.0208	0.816	0.864	0.0634863	-0.0715	0.334	0.408	0.38934	-0.069	0.434	0.926	0.033389
Fcnb
Fcrl1	2.06	2.06	0.00138	2.86012	-1.17	0.00226	0.0737	1.13253	-1.64	0.000354	0.00431	2.36552	-0.494	0.169	0.916	0.0381045
Fcrl5	3.42	3.42	0.00566	2.24718	-1.18	0.017	0.0947	1.02365	-1.6	0.00316	0.0125	1.90309	-0.432	0.378	0.916	0.0381045
Fcrlb	3.43	3.43	0.000197	3.70553	0.408	0.3	0.425	0.371611	0.219	0.325	0.4	0.39794	-0.2	0.555	0.985	0.00656377
Fcrls	1.46	1.46	1.55e-06	5.80967	0.0795	0.754	0.824	0.0840728	-0.299	0.0851	0.138	0.860121	-0.391	0.135	0.916	0.0381045
Fes	0.355	0.355	0.00463	2.33442	-0.0295	0.56	0.662	0.179142	-0.0597	0.304	0.38	0.420216	-0.0452	0.453	0.926	0.033389
Fgr	0.379	0.379	0.229	0.640165	0.101	0.275	0.404	0.393619	0.123	0.219	0.294	0.531653	-0.00343	0.975	0.994	0.00261362
Flt1	-0.886	-0.886	0.0033	2.48149	0.415	0.11	0.228	0.642065	0.682	0.00898	0.0251	1.60033	0.252	0.195	0.916	0.0381045
Flt4	-0.431	-0.431	0.0103	1.98716	0.0875	0.521	0.63	0.200659	0.214	0.06	0.104	0.982967	0.111	0.363	0.916	0.0381045
Foxp1	-0.382	-0.382	0.00102	2.9914	0.0445	0.635	0.731	0.136083	0.107	0.225	0.299	0.524329	0.0477	0.609	0.99	0.00436481
Foxp3	2.91	2.91	0.000148	3.82974	-0.676	0.0641	0.162	0.790485	-0.532	0.0631	0.108	0.966576	0.133	0.641	0.99	0.00436481
Fpr1	-0.261	-0.261	0.397	0.401209	0.16	0.419	0.536	0.270835	0.0983	0.644	0.701	0.154282	-0.0763	0.738	0.99	0.00436481
Furin	0.112	0.112	0.338	0.471083	0.376	0.0115	0.0924	1.03433	0.529	0.000786	0.00586	2.2321	0.138	0.183	0.916	0.0381045
Gata3	-0.463	-0.463	0.00842	2.07469	-0.0354	0.861	0.896	0.047692	0.0363	0.803	0.839	0.076238	0.054	0.776	0.99	0.00436481
Gbp2	0.403	0.403	0.00656	2.1831	-0.199	0.0874	0.194	0.712198	-0.147	0.156	0.226	0.645892	0.0357	0.727	0.99	0.00436481
Gbp2b	1.81	1.81	0.000367	3.43533	-1.17	0.00646	0.0827	1.08249	-1.31	0.00168	0.00864	2.06349	-0.162	0.615	0.99	0.00436481
Gbp5	1.19	1.19	0.000156	3.80688	-0.257	0.147	0.28	0.552842	-0.242	0.0841	0.137	0.863279	-0.0016	0.992	0.995	0.00217692
Gclc	0.0499	0.0499	0.665	0.177178	0.322	0.00818	0.0906	1.04287	0.565	0.000304	0.00404	2.39362	0.23	0.0175	0.916	0.0381045
Ghdc	0.0786	0.0786	0.536	0.270835	0.162	0.271	0.401	0.396856	0.18	0.137	0.204	0.69037	-0.00522	0.965	0.994	0.00261362
Gmpr	-0.691	-0.691	0.00306	2.51428	0.735	0.0152	0.0924	1.03433	0.922	0.000123	0.00352	2.45346	0.175	0.377	0.916	0.0381045
Grb2	0.397	0.397	0.0011	2.95861	-0.171	0.0613	0.16	0.79588	-0.185	0.00813	0.0236	1.62709	-0.0295	0.68	0.99	0.00436481
Grk2	0.567	0.567	0.000289	3.5391	-0.235	0.0167	0.0946	1.02411	-0.324	0.00138	0.00766	2.11577	-0.0984	0.293	0.916	0.0381045
Grk6	0.473	0.473	0.000831	3.0804	-0.341	0.00257	0.0737	1.13253	-0.43	4.08e-05	0.00352	2.45346	-0.11	0.209	0.916	0.0381045
Grn	1.29	1.29	2.1e-06	5.67778	0.0669	0.696	0.779	0.108463	0.12	0.195	0.271	0.567031	0.0375	0.803	0.99	0.00436481
Gsdmd	0.161	0.161	0.164	0.785156	-0.122	0.179	0.321	0.493495	-0.0452	0.591	0.654	0.184422	0.0605	0.512	0.952	0.0213631
Gsk3b	-0.252	-0.252	0.0256	1.59176	0.186	0.0232	0.103	0.987163	0.324	0.00276	0.0119	1.92445	0.123	0.0542	0.916	0.0381045
Gstp1	-0.781	-0.781	5.04e-05	4.29757	0.15	0.229	0.357	0.447332	0.205	0.0329	0.0659	1.18111	0.0403	0.704	0.99	0.00436481
Gucy1b1	-1.26	-1.26	6.02e-05	4.2204	0.216	0.295	0.422	0.374688	0.391	0.0349	0.0684	1.16494	0.161	0.362	0.916	0.0381045
Gzma	-1.08	-1.08	0.000127	3.8962	-0.0932	0.716	0.793	0.100727	-0.166	0.444	0.511	0.291579	-0.0878	0.723	0.99	0.00436481
Gzmb	0.118	0.118	0.516	0.28735	-0.0589	0.761	0.831	0.080399	0.104	0.611	0.671	0.173277	0.154	0.434	0.926	0.033389
Gzmg
Gzmm	-0.61	-0.61	0.045	1.34679
H2-Aa	1.12	1.12	9.18e-05	4.03716	-0.464	0.0043	0.0745	1.12784	-0.735	0.000111	0.00352	2.45346	-0.286	0.0319	0.916	0.0381045
H2-Ab1	1.2	1.2	5.44e-05	4.2644	-0.47	0.00878	0.0906	1.04287	-0.693	0.000283	0.00394	2.4045	-0.239	0.0936	0.916	0.0381045
H2-D1	0.995	0.995	1.09e-05	4.96257	-0.138	0.229	0.357	0.447332	-0.13	0.128	0.193	0.714443	-0.00595	0.952	0.994	0.00261362
H2-DMa	0.847	0.847	0.000143	3.84466	-0.436	0.000983	0.0737	1.13253	-0.633	4.45e-05	0.00352	2.45346	-0.212	0.0396	0.916	0.0381045
H2-DMb1	0.735	0.735	0.000162	3.79048	-0.292	0.00895	0.0906	1.04287	-0.4	0.00263	0.0118	1.92812	-0.121	0.228	0.916	0.0381045
H2-DMb2	1.67	1.67	0.000741	3.13018	-0.991	0.00177	0.0737	1.13253	-1.28	0.000284	0.00394	2.4045	-0.307	0.258	0.916	0.0381045
H2-Eb1	1.37	1.37	0.000183	3.73755	-0.683	0.00171	0.0737	1.13253	-1.01	0.000159	0.00352	2.45346	-0.339	0.0625	0.916	0.0381045
H2-K1	1.42	1.42	5.59e-05	4.25259	-0.228	0.192	0.334	0.476254	-0.192	0.265	0.34	0.468521	0.0275	0.874	0.994	0.00261362
H2-M3	1.06	1.06	8.27e-05	4.08249	-0.327	0.0459	0.143	0.844664	-0.434	0.00306	0.0124	1.90658	-0.123	0.352	0.916	0.0381045
H2-Ob	1.45	1.45	0.000607	3.21681	-1.16	0.00206	0.0737	1.13253	-1.5	0.00011	0.00352	2.45346	-0.363	0.236	0.916	0.0381045
H2-Pa
H2-Q1	-1.32	-1.32	0.000227	3.64397	0.627	0.0203	0.0975	1.011	0.178	0.626	0.685	0.164309	-0.468	0.176	0.916	0.0381045
H2-Q10	0.196	0.196	0.535	0.271646	0.121	0.577	0.68	0.167491	0.417	0.179	0.253	0.596879	0.281	0.166	0.916	0.0381045
H2-Q2	1.39	1.39	0.000202	3.69465	-0.294	0.18	0.321	0.493495	-0.427	0.0274	0.0588	1.23062	-0.145	0.444	0.926	0.033389
H2-T23	1.13	1.13	2.12e-05	4.67366	-0.358	0.029	0.115	0.939302	-0.392	0.00449	0.0151	1.82102	-0.0501	0.709	0.99	0.00436481
H2afy2	-0.857	-0.857	0.000732	3.13549	0.452	0.0203	0.0975	1.011	0.447	0.0221	0.0496	1.30452	-0.0152	0.918	0.994	0.00261362
Havcr2	0.732	0.732	0.00159	2.7986	0.181	0.116	0.238	0.623423	0.167	0.161	0.231	0.636388	-0.0289	0.79	0.99	0.00436481
Hc	0.288	0.288	0.0948	1.02319	0.458	0.0602	0.16	0.79588	0.544	0.00292	0.0121	1.91721	0.0761	0.676	0.99	0.00436481
Hdc	-0.413	-0.413	0.0519	1.28483	0.481	0.0145	0.0924	1.03433	0.876	0.00018	0.00368	2.43415	0.384	0.00322	0.666	0.176526
Herc6	1.35	1.35	5.17e-05	4.28651	-0.231	0.347	0.473	0.325139	-0.042	0.834	0.863	0.0639892	0.175	0.462	0.926	0.033389
Hif1a	0.493	0.493	8.46e-05	4.07263	-0.0245	0.782	0.842	0.0746879	0.0415	0.574	0.636	0.196543	0.051	0.506	0.952	0.0213631
Hist1h2ao	1.53	1.53	6.97e-05	4.15677	-0.409	0.0589	0.159	0.798603	-0.646	0.00168	0.00864	2.06349	-0.24	0.241	0.916	0.0381045
Hist1h2be	-0.999	-0.999	0.00272	2.56543	0.255	0.362	0.486	0.313364	0.111	0.594	0.654	0.184422	-0.159	0.538	0.975	0.0109954
Hist1h2bk	1.89	1.89	2.36e-05	4.62709	-0.495	0.0493	0.147	0.832683	-0.71	0.00539	0.0174	1.75945	-0.232	0.291	0.916	0.0381045
Hist1h3b	2.35	2.35	2.36e-05	4.62709	-0.618	0.0316	0.117	0.931814	-0.813	0.00433	0.0148	1.82974	-0.212	0.39	0.919	0.0366845
Hist1h4k	2.13	2.13	1.78e-05	4.74958	-0.569	0.0384	0.129	0.88941	-0.834	0.00267	0.0118	1.92812	-0.282	0.241	0.916	0.0381045
Hist2h3c2	0.573	0.573	0.00501	2.30016	-0.263	0.104	0.22	0.657577	-0.183	0.227	0.3	0.522879	0.0627	0.629	0.99	0.00436481
Hist3h2ba	1.88	1.88	3.14e-05	4.50307	-0.515	0.0398	0.132	0.879426	-0.75	0.00374	0.0137	1.86328	-0.254	0.24	0.916	0.0381045
Hmgb1	-0.318	-0.318	0.000588	3.23062	0.0492	0.411	0.531	0.274905	0.0116	0.825	0.859	0.0660068	-0.0526	0.376	0.916	0.0381045
Hmgb2	0.61	0.61	0.00779	2.10846	0.149	0.496	0.603	0.219683	-0.0302	0.85	0.876	0.0574959	-0.193	0.341	0.916	0.0381045
Hras	-0.475	-0.475	0.00114	2.9431	0.239	0.031	0.117	0.931814	0.379	0.000593	0.00523	2.2815	0.134	0.107	0.916	0.0381045
Hsd11b1	-1.29	-1.29	8.46e-05	4.07263	0.323	0.229	0.357	0.447332	0.325	0.128	0.193	0.714443	-0.014	0.951	0.994	0.00261362
Hsp90ab1	0.0981	0.0981	0.189	0.723538	-0.0763	0.261	0.391	0.407823	-0.0503	0.332	0.405	0.392545	0.011	0.847	0.991	0.00392635
Hsp90b1	1.32	1.32	2.12e-05	4.67366	-0.227	0.297	0.422	0.374688	-0.458	0.0131	0.0336	1.47366	-0.249	0.19	0.916	0.0381045
Hspb1	-0.985	-0.985	0.000726	3.13906	0.287	0.253	0.384	0.415669	0.539	0.00613	0.0192	1.7167	0.237	0.224	0.916	0.0381045
Icam1	-0.157	-0.157	0.109	0.962574	0.256	0.00551	0.0821	1.08566	0.484	6.5e-05	0.00352	2.45346	0.214	0.000941	0.654	0.184422
Icos	1.88	1.88	1.94e-05	4.7122	-0.454	0.11	0.229	0.640165	-0.543	0.0209	0.0484	1.31515	-0.107	0.669	0.99	0.00436481
Icosl	0.464	0.464	0.00135	2.86967	-0.52	0.000405	0.0737	1.13253	-0.5	3.64e-05	0.00352	2.45346	0.00312	0.976	0.994	0.00261362
Id1	-0.913	-0.913	0.00072	3.14267	0.271	0.209	0.345	0.462181	0.341	0.121	0.187	0.728158	0.0566	0.772	0.99	0.00436481
Ido1
Ifi27	0.425	0.425	0.00181	2.74232	0.0435	0.687	0.771	0.112946	0.111	0.315	0.392	0.406714	0.0537	0.527	0.969	0.0136762
Ifi30	1.35	1.35	5.44e-05	4.2644	-0.28	0.0528	0.148	0.829738	-0.424	0.000972	0.00639	2.1945	-0.159	0.182	0.916	0.0381045
Ifi35	0.0931	0.0931	0.177	0.752027	-0.0323	0.708	0.785	0.10513	-0.0158	0.85	0.876	0.0574959	0.000645	0.994	0.996	0.00174066
Ifi44	2.39	2.39	6.5e-06	5.18709	-0.41	0.182	0.323	0.490797	-0.298	0.212	0.287	0.542118	0.0942	0.755	0.99	0.00436481
Ifi44l
Ifih1	0.598	0.598	2.36e-05	4.62709	-0.0254	0.815	0.864	0.0634863	0.0571	0.542	0.606	0.217527	0.0656	0.569	0.99	0.00436481
Ifit1	1.77	1.77	9.49e-06	5.02273	-0.262	0.322	0.446	0.350665	0.0158	0.944	0.956	0.0195421	0.26	0.357	0.916	0.0381045
Ifit3	1.23	1.23	1.03e-05	4.98716	-0.133	0.526	0.631	0.199971	0.113	0.562	0.626	0.203426	0.229	0.323	0.916	0.0381045
Ifitm1	0.871	0.871	2.84e-05	4.54668	-0.129	0.296	0.422	0.374688	-0.0361	0.687	0.741	0.130182	0.0804	0.436	0.926	0.033389
Ifitm3	0.458	0.458	0.0011	2.95861	-0.011	0.913	0.928	0.032452	0.105	0.245	0.317	0.498941	0.101	0.337	0.916	0.0381045
Ifna1
Ifnar1	0.163	0.163	0.0136	1.86646	0.12	0.0905	0.199	0.701147	0.134	0.0337	0.0667	1.17587	-0.00112	0.982	0.994	0.00261362
Ifnar2	0.314	0.314	8.34e-05	4.07883	0.0306	0.481	0.591	0.228413	0.147	0.00252	0.0114	1.9431	0.102	0.0219	0.916	0.0381045
Ifnb1
Ifng
Ifngr1	-0.115	-0.115	0.332	0.478862	0.0268	0.799	0.858	0.0665127	0.00547	0.955	0.965	0.0154727	-0.0355	0.675	0.99	0.00436481
Ikbkb	0.0114	0.0114	0.88	0.0555173	-0.0281	0.614	0.712	0.14752	-0.0336	0.589	0.652	0.185752	-0.0204	0.72	0.99	0.00436481
Ikbke	0.864	0.864	0.00953	2.02091	-0.0344	0.833	0.876	0.0574959	0.15	0.336	0.409	0.388277	0.172	0.335	0.916	0.0381045
Ikbkg	-0.368	-0.368	0.00263	2.58004	0.12	0.216	0.349	0.457175	0.194	0.0231	0.0515	1.28819	0.0561	0.508	0.952	0.0213631
Ikzf1	0.876	0.876	0.000732	3.13549	-0.364	0.0199	0.0975	1.011	-0.492	0.0007	0.00545	2.2636	-0.145	0.281	0.916	0.0381045
Ikzf3	1.6	1.6	0.000212	3.67366	-0.759	0.0109	0.0924	1.03433	-0.937	0.00112	0.00683	2.16558	-0.197	0.449	0.926	0.033389
Il10	1.17	1.17	0.241	0.617983	0.0277	0.951	0.958	0.0186345	-0.13	0.734	0.779	0.108463	-0.166	0.702	0.99	0.00436481
Il10ra	0.651	0.651	0.0292	1.53462	-0.282	0.0182	0.0955	1.02	-0.42	0.000284	0.00394	2.4045	-0.154	0.153	0.916	0.0381045
Il10rb	0.194	0.194	0.0113	1.94692	0.153	0.0624	0.16	0.79588	0.261	0.0027	0.0119	1.92445	0.0926	0.134	0.916	0.0381045
Il12a	-0.567	-0.567	0.006	2.22185	-0.436	0.00904	0.0906	1.04287	-0.793	0.0055	0.0176	1.75449	-0.356	0.0987	0.916	0.0381045
Il12b	2.51	2.51	0.000252	3.5986	-0.623	0.0302	0.116	0.935542	-0.654	0.00779	0.0229	1.64016	-0.0463	0.831	0.99	0.00436481
Il12rb1
Il13
Il15	-0.0646	-0.0646	0.595	0.225483	-0.255	0.0847	0.19	0.721246	-0.239	0.0361	0.0694	1.15864	0.000332	0.998	0.998	0.000869459
Il17a
Il17c
Il17f
Il17rc	-0.535	-0.535	0.0249	1.6038	0.325	0.067	0.165	0.782516	0.439	0.0171	0.0415	1.38195	0.11	0.214	0.916	0.0381045
Il18	-0.771	-0.771	0.000167	3.77728	0.0914	0.637	0.731	0.136083	-0.107	0.487	0.553	0.257275	-0.213	0.266	0.916	0.0381045
Il18r1	-0.667	-0.667	0.00152	2.81816	0.4	0.0149	0.0924	1.03433	0.438	0.00642	0.0198	1.70333	0.0232	0.794	0.99	0.00436481
Il18rap	-0.0351	-0.0351	0.831	0.080399	0.153	0.301	0.426	0.37059	0.235	0.176	0.25	0.60206	0.0633	0.572	0.99	0.00436481
Il1a	1.15	1.15	0.00267	2.57349	0.347	0.0777	0.178	0.74958	0.421	0.0135	0.0346	1.46092	0.063	0.692	0.99	0.00436481
Il1b	0.921	0.921	0.015	1.82391	-0.152	0.426	0.539	0.268411	-0.251	0.146	0.214	0.669586	-0.115	0.467	0.929	0.0319843
Il1r1	0.0464	0.0464	0.491	0.308919	0.235	0.0185	0.0955	1.02	0.379	0.0002	0.0038	2.42022	0.132	0.11	0.916	0.0381045
Il1rn	2.3	2.3	1.44e-05	4.84164	0.25	0.367	0.491	0.308919	0.322	0.0282	0.0596	1.22475	0.0574	0.805	0.99	0.00436481
Il2
Il21	5.27	5.27	5.37e-05	4.27003	-1.18	0.0336	0.122	0.91364	-1.35	0.0381	0.0724	1.14026	-0.212	0.732	0.99	0.00436481
Il21r	2.61	2.61	0.000246	3.60906	-0.914	0.016	0.0934	1.02965	-1.25	0.000885	0.00632	2.19928	-0.352	0.271	0.916	0.0381045
Il22
Il23a
Il23r	1.11	1.11	0.0233	1.63264	-0.305	0.412	0.531	0.274905	-0.405	0.227	0.301	0.521434	-0.133	0.724	0.99	0.00436481
Il27
Il27ra	1.19	1.19	0.000489	3.31069	-0.651	0.0088	0.0906	1.04287	-0.71	0.000417	0.00453	2.3439	-0.074	0.704	0.99	0.00436481
Il2ra	1.92	1.92	1.87e-05	4.72816	-0.313	0.219	0.352	0.453457	-0.306	0.0939	0.15	0.823909	-0.00956	0.965	0.994	0.00261362
Il2rb	1.02	1.02	8.56e-05	4.06753	-0.513	0.0217	0.101	0.995679	-0.654	0.00157	0.00834	2.07883	-0.16	0.419	0.924	0.034328
Il2rg	0.975	0.975	0.00047	3.3279	-0.269	0.0707	0.17	0.769551	-0.226	0.0348	0.0683	1.16558	0.0269	0.812	0.99	0.00436481
Il33	1.03	1.03	5.44e-05	4.2644	0.362	0.144	0.276	0.559091	0.69	8.13e-05	0.00352	2.45346	0.316	0.126	0.916	0.0381045
Il4
Il4ra	0.135	0.135	0.0863	1.06399	0.153	0.0372	0.127	0.896196	0.269	0.00871	0.0246	1.60906	0.101	0.144	0.916	0.0381045
Il5
Il6	1.94	1.94	0.00367	2.43533	0.814	0.0489	0.147	0.832683	1.27	0.00102	0.00646	2.18977	0.438	0.166	0.916	0.0381045
Il6ra	-0.405	-0.405	0.0173	1.76195	0.164	0.351	0.475	0.323306	0.127	0.404	0.473	0.325139	-0.0532	0.723	0.99	0.00436481
Il6st	-0.38	-0.38	0.00646	2.18977	0.309	0.0108	0.0924	1.03433	0.424	0.00138	0.00766	2.11577	0.0991	0.233	0.916	0.0381045
Il7	0.0896	0.0896	0.639	0.194499	0.325	0.0683	0.166	0.779892	0.337	0.0315	0.0643	1.19179	0.00942	0.923	0.994	0.00261362
Il7r	0.924	0.924	0.000247	3.6073	0.189	0.438	0.551	0.258848	0.291	0.0484	0.087	1.06048	0.0856	0.671	0.99	0.00436481
Impdh1	-0.957	-0.957	0.000357	3.44733	0.309	0.124	0.248	0.605548	0.56	0.00357	0.0134	1.8729	0.237	0.126	0.916	0.0381045
Impdh2	0.192	0.192	0.00238	2.62342	-0.193	0.00398	0.0737	1.13253	-0.269	0.00391	0.014	1.85387	-0.0905	0.252	0.916	0.0381045
Ins2
Insr	-0.613	-0.613	0.0025	2.60206	0.339	0.0397	0.132	0.879426	0.405	0.0121	0.0315	1.50169	0.0505	0.656	0.99	0.00436481
Irak1	0.0278	0.0278	0.518	0.28567	0.0189	0.586	0.689	0.161781	0.0597	0.0285	0.06	1.22185	0.0259	0.468	0.929	0.0319843
Irak2	0.28	0.28	0.00217	2.66354	-0.0467	0.336	0.462	0.335358	-0.0396	0.327	0.4	0.39794	-0.00782	0.83	0.99	0.00436481
Irak4	0.295	0.295	0.0053	2.27572	-0.0436	0.375	0.497	0.303644	-0.0665	0.415	0.482	0.316953	-0.0378	0.628	0.99	0.00436481
Irf1	0.282	0.282	0.000251	3.60033	-0.224	0.0142	0.0924	1.03433	-0.229	0.0019	0.00926	2.03339	-0.0253	0.739	0.99	0.00436481
Irf2	0.035	0.035	0.432	0.364516	-0.0933	0.0777	0.178	0.74958	-0.115	0.0234	0.0521	1.28316	-0.0363	0.506	0.952	0.0213631
Irf3	-0.135	-0.135	0.0687	1.16304	-0.0539	0.369	0.492	0.308035	0.0062	0.921	0.939	0.0273344	0.0451	0.367	0.916	0.0381045
Irf4	2.55	2.55	1.44e-05	4.84164	-0.501	0.186	0.327	0.485452	-0.87	0.00679	0.0207	1.68403	-0.389	0.277	0.916	0.0381045
Irf7	2.66	2.66	1.78e-05	4.74958	-0.475	0.227	0.357	0.447332	-0.435	0.126	0.191	0.718967	0.0201	0.956	0.994	0.00261362
Irf9	0.798	0.798	3.02e-05	4.51999	-0.178	0.115	0.237	0.625252	-0.102	0.197	0.271	0.567031	0.0634	0.538	0.975	0.0109954
Isg15	2.33	2.33	1.44e-05	4.84164	-0.276	0.409	0.53	0.275724	-0.132	0.6	0.66	0.180456	0.125	0.703	0.99	0.00436481
Isg20	0.536	0.536	3.91e-06	5.40782	-0.0458	0.634	0.731	0.136083	0.0271	0.832	0.863	0.0639892	0.0577	0.668	0.99	0.00436481
Itga4	0.567	0.567	0.0251	1.60033	-0.0399	0.775	0.838	0.076756	-0.215	0.145	0.213	0.67162	-0.19	0.259	0.916	0.0381045
Itga5	0.532	0.532	0.00236	2.62709	0.236	0.13	0.258	0.58838	0.272	0.00452	0.0151	1.82102	0.0226	0.856	0.994	0.00261362
Itgal	0.353	0.353	0.199	0.701147	0.0541	0.659	0.748	0.126098	0.015	0.913	0.932	0.0305841	-0.0532	0.727	0.99	0.00436481
Itgam	1.84	1.84	0.000125	3.90309	-0.048	0.804	0.86	0.0655015	-0.0429	0.769	0.808	0.0925886	-0.0106	0.955	0.994	0.00261362
Itgax	1.11	1.11	0.000425	3.37161	0.0373	0.854	0.89	0.05061	-0.193	0.2	0.275	0.560667	-0.24	0.233	0.916	0.0381045
Itgb2	0.895	0.895	0.00157	2.8041	0.12	0.287	0.416	0.380907	0.155	0.0356	0.069	1.16115	0.0259	0.796	0.99	0.00436481
Itgb7	0.423	0.423	0.00149	2.82681	-0.239	0.0284	0.114	0.943095	-0.337	0.00245	0.0112	1.95078	-0.108	0.297	0.916	0.0381045
Itk	0.0857	0.0857	0.43	0.366532	-0.393	0.0228	0.102	0.9914	-0.382	0.00908	0.0253	1.59688	-0.00389	0.982	0.994	0.00261362
Itpr3	0.155	0.155	0.00487	2.31247	0.15	0.0148	0.0924	1.03433	0.111	0.0842	0.137	0.863279	-0.0547	0.348	0.916	0.0381045
Jag1	-0.244	-0.244	0.192	0.716699	0.31	0.0677	0.165	0.782516	0.349	0.0318	0.0647	1.1891	0.0233	0.841	0.991	0.00392635
Jag2	-0.879	-0.879	0.00505	2.29671	0.392	0.0537	0.148	0.829738	0.356	0.0812	0.133	0.876148	-0.0346	0.837	0.991	0.00392635
Jak1	-0.0265	-0.0265	0.369	0.432974	-0.0612	0.117	0.238	0.623423	-0.0115	0.709	0.759	0.119758	0.0348	0.405	0.92	0.0362122
Jak2	0.291	0.291	0.00146	2.83565	0.0851	0.285	0.414	0.383	0.096	0.212	0.287	0.542118	-0.00408	0.955	0.994	0.00261362
Jak3	1.25	1.25	1.28e-05	4.89279	-0.396	0.00492	0.0792	1.10127	-0.359	0.00109	0.0067	2.17393	0.0208	0.823	0.99	0.00436481
Jun	-1.04	-1.04	8.56e-05	4.06753	0.355	0.0535	0.148	0.829738	0.455	0.00407	0.0142	1.84771	0.0841	0.579	0.99	0.00436481
Kbtbd8	0.221	0.221	0.213	0.67162	-0.159	0.254	0.384	0.415669	-0.243	0.0651	0.111	0.954677	-0.103	0.432	0.926	0.033389
Kif22	2.71	2.71	3.79e-05	4.42136	-0.45	0.121	0.245	0.610834	-0.567	0.0579	0.101	0.995679	-0.133	0.633	0.99	0.00436481
Kir3dl1
Kir3dl2
Kit	-0.52	-0.52	0.00217	2.66354	0.155	0.256	0.385	0.414539	0.327	0.0288	0.0602	1.2204	0.159	0.186	0.916	0.0381045
Klc1	-0.572	-0.572	0.000317	3.49894	0.192	0.0459	0.143	0.844664	0.255	0.0172	0.0416	1.38091	0.0496	0.56	0.985	0.00656377
Klra1
Klrb1
Klrd1	-0.904	-0.904	0.000236	3.62709	-0.253	0.305	0.43	0.366532	-0.188	0.365	0.435	0.361511	0.0527	0.823	0.99	0.00436481
Klrk1	-0.535	-0.535	0.000914	3.03905	-0.105	0.637	0.731	0.136083	-0.255	0.122	0.187	0.728158	-0.164	0.44	0.926	0.033389
Kmt2a	0.167	0.167	0.131	0.882729	-0.14	0.204	0.345	0.462181	-0.123	0.189	0.264	0.578396	-0.00506	0.956	0.994	0.00261362
Kras	-0.413	-0.413	0.00619	2.20831	0.145	0.197	0.337	0.47237	0.281	0.0176	0.0421	1.37572	0.123	0.144	0.916	0.0381045
Lag3	2.89	2.89	7.54e-05	4.12263	-0.831	0.0194	0.097	1.01323	-1.2	0.000628	0.00525	2.27984	-0.385	0.181	0.916	0.0381045
Lat	0.955	0.955	0.00101	2.99568	-0.602	0.00919	0.0906	1.04287	-0.735	0.000498	0.00483	2.31605	-0.149	0.484	0.935	0.0291884
Lbp	0.328	0.328	0.00908	2.04191	0.367	0.0244	0.105	0.978811	0.509	0.000292	0.00397	2.40121	0.13	0.293	0.916	0.0381045
Lif	0.795	0.795	0.0115	1.9393	0.201	0.354	0.477	0.321482	0.419	0.0288	0.0602	1.2204	0.211	0.132	0.916	0.0381045
Lilra5	-0.105	-0.105	0.43	0.366532	-0.114	0.399	0.52	0.283997	-0.286	0.0781	0.129	0.88941	-0.184	0.242	0.916	0.0381045
Lilrb4a	2.07	2.07	3.17e-05	4.49894	0.44	0.104	0.218	0.661544	0.625	0.000235	0.00394	2.4045	0.17	0.457	0.926	0.033389
Lpin1	-0.59	-0.59	0.00254	2.59517	0.201	0.179	0.321	0.493495	0.29	0.0559	0.0982	1.00789	0.0747	0.482	0.933	0.0301184
Lrr1	3.37	3.37	5.17e-05	4.28651	-0.386	0.238	0.369	0.432974	-0.594	0.0272	0.0585	1.23284	-0.224	0.441	0.926	0.033389
Lrrc41	-0.134	-0.134	0.101	0.995679	0.14	0.062	0.16	0.79588	0.171	0.012	0.0315	1.50169	0.0164	0.756	0.99	0.00436481
Lta	2.35	2.35	0.000607	3.21681	-0.804	0.0498	0.147	0.832683	-1.12	0.00869	0.0246	1.60906	-0.345	0.343	0.916	0.0381045
Ltb	1.25	1.25	0.000599	3.22257	-0.815	0.00203	0.0737	1.13253	-0.934	0.000351	0.00431	2.36552	-0.136	0.511	0.952	0.0213631
Ltbp1	-0.239	-0.239	0.0978	1.00966	0.13	0.229	0.357	0.447332	0.398	0.00393	0.014	1.85387	0.254	0.00767	0.666	0.176526
Ltf
Ly6c1	0.567	0.567	0.000157	3.8041	-0.0642	0.525	0.631	0.199971	0.0332	0.756	0.798	0.0979971	0.0812	0.497	0.95	0.0222764
Ly6g					0.511	0.212	0.345	0.462181	0.065	0.826	0.86	0.0655015	-0.458	0.158	0.916	0.0381045
Ly96	0.96	0.96	7.07e-05	4.15058	-0.0996	0.439	0.551	0.258848	-0.117	0.212	0.287	0.542118	-0.0381	0.711	0.99	0.00436481
Lyn	0.577	0.577	0.00211	2.67572	-0.174	0.0346	0.124	0.906578	-0.247	0.000547	0.00498	2.30277	-0.0887	0.213	0.916	0.0381045
Maf	0.892	0.892	3.46e-05	4.46092	-0.278	0.0674	0.165	0.782516	-0.46	0.000603	0.00523	2.2815	-0.197	0.133	0.916	0.0381045
Maged1	-0.375	-0.375	0.00331	2.48017	0.234	0.0232	0.103	0.987163	0.326	0.00101	0.00646	2.18977	0.0772	0.273	0.916	0.0381045
Malt1	1.39	1.39	2.52e-05	4.5986	0.116	0.523	0.631	0.199971	0.273	0.058	0.101	0.995679	0.141	0.376	0.916	0.0381045
Maml3	-0.543	-0.543	0.00586	2.2321	0.36	0.0394	0.132	0.879426	0.404	0.0212	0.0488	1.31158	0.0306	0.81	0.99	0.00436481
Man2b1	0.734	0.734	0.00014	3.85387	0.0532	0.614	0.712	0.14752	-0.0607	0.302	0.378	0.422508	-0.125	0.193	0.916	0.0381045
Map2k1	0.164	0.164	0.0308	1.51145	0.0081	0.871	0.904	0.0438316	0.0656	0.181	0.255	0.59346	0.0426	0.26	0.916	0.0381045
Map3k14	0.239	0.239	0.141	0.850781	-0.276	0.0122	0.0924	1.03433	-0.192	0.0163	0.04	1.39794	0.0693	0.479	0.932	0.0305841
Map3k7	-0.0325	-0.0325	0.481	0.317855	0.117	0.0294	0.115	0.939302	0.133	0.00656	0.0201	1.6968	0.00116	0.977	0.994	0.00261362
Map4k2	-0.499	-0.499	0.000313	3.50446	0.0841	0.554	0.658	0.181774	0.127	0.279	0.354	0.450997	0.0286	0.842	0.991	0.00392635
Mapk11	0.135	0.135	0.204	0.69037	-0.181	0.0627	0.16	0.79588	-0.0284	0.796	0.834	0.0788339	0.138	0.129	0.916	0.0381045
Mapk12	-0.873	-0.873	0.000251	3.60033	0.302	0.133	0.261	0.583359	0.273	0.0862	0.14	0.853872	-0.0311	0.863	0.994	0.00261362
Mapk14	-0.23	-0.23	0.00842	2.07469	0.0833	0.21	0.345	0.462181	0.143	0.0845	0.137	0.863279	0.0449	0.547	0.984	0.0070049
Mapk15	-0.662	-0.662	0.0141	1.85078	0.27	0.284	0.413	0.38405	0.307	0.134	0.199	0.701147	0.0214	0.899	0.994	0.00261362
Mapk3	-0.512	-0.512	0.000654	3.18442	0.225	0.0461	0.143	0.844664	0.34	0.00336	0.0127	1.8962	0.102	0.223	0.916	0.0381045
Mapk7	0.0957	0.0957	0.387	0.412289	-0.103	0.236	0.366	0.436519	0.209	0.0194	0.0458	1.33913	0.297	0.00466	0.666	0.176526
Mapkapk3	0.243	0.243	0.0079	2.10237	0.136	0.0967	0.208	0.681937	0.12	0.153	0.222	0.653647	-0.0315	0.627	0.99	0.00436481
Mb21d1	1.14	1.14	0.000102	3.9914	-0.186	0.349	0.474	0.324222	-0.207	0.145	0.213	0.67162	-0.036	0.84	0.991	0.00392635
Mbp	-0.06	-0.06	0.554	0.25649	0.304	0.0125	0.0924	1.03433	0.351	0.000375	0.00439	2.35754	0.0318	0.734	0.99	0.00436481
Mcl1	0.0659	0.0659	0.497	0.303644	-0.00553	0.878	0.908	0.0419142	-0.0034	0.943	0.956	0.0195421	-0.0128	0.743	0.99	0.00436481
Mdm2	0.109	0.109	0.101	0.995679	0.0359	0.414	0.532	0.274088	0.0603	0.27	0.344	0.463442	0.00942	0.831	0.99	0.00436481
Mef2a	-0.307	-0.307	0.00594	2.22621	0.178	0.0623	0.16	0.79588	0.179	0.031	0.0635	1.19723	-0.0141	0.854	0.994	0.00261362
Mefv	0.134	0.134	0.69	0.161151	0.409	0.0805	0.183	0.737549	0.23	0.243	0.314	0.50307	-0.196	0.419	0.924	0.034328
Mllt3	-0.246	-0.246	0.0464	1.33348	0.0939	0.416	0.533	0.273273	0.0892	0.379	0.448	0.348722	-0.0243	0.805	0.99	0.00436481
Mmp3	2.42	2.42	2.66e-05	4.57512	-0.39	0.27	0.4	0.39794	-0.385	0.2	0.275	0.560667	-0.0137	0.963	0.994	0.00261362
Mmp9	0.507	0.507	0.0845	1.07314	0.907	0.0151	0.0924	1.03433	1.07	0.00527	0.0172	1.76447	0.144	0.651	0.99	0.00436481
Mpo
Mpv17	-0.449	-0.449	0.00319	2.49621	0.16	0.14	0.273	0.563837	0.0921	0.488	0.553	0.257275	-0.0844	0.397	0.92	0.0362122
Mpz	-1.21	-1.21	0.000413	3.38405	0.981	0.00346	0.0737	1.13253	1.25	0.000354	0.00431	2.36552	0.269	0.275	0.916	0.0381045
Mpzl1	-0.598	-0.598	0.000661	3.1798	0.29	0.0365	0.126	0.899629	0.258	0.0415	0.077	1.11351	-0.0467	0.642	0.99	0.00436481
Ms4a1	1.48	1.48	0.00143	2.84466	-1.13	0.00204	0.0737	1.13253	-1.35	0.00185	0.00913	2.03953	-0.248	0.472	0.929	0.0319843
Ms4a2													0.131	0.753	0.99	0.00436481
Ms4a4a	0.643	0.643	0.169	0.772113	0.311	0.151	0.285	0.545155	0.21	0.377	0.446	0.350665	-0.111	0.591	0.99	0.00436481
Msn	-0.288	-0.288	0.00312	2.50585	0.152	0.0625	0.16	0.79588	0.212	0.00782	0.0229	1.64016	0.045	0.446	0.926	0.033389
Msrb2	-0.671	-0.671	0.000999	3.00043	0.355	0.0111	0.0924	1.03433	0.383	0.00752	0.0222	1.65365	0.0178	0.802	0.99	0.00436481
Mtmr14	-0.0336	-0.0336	0.534	0.272459	-0.0642	0.0151	0.0924	1.03433	-0.0143	0.74	0.785	0.10513	0.035	0.377	0.916	0.0381045
Mtmr3	-0.315	-0.315	0.0018	2.74473	0.124	0.128	0.255	0.59346	0.136	0.084	0.137	0.863279	-0.00262	0.969	0.994	0.00261362
Mtor	-0.13	-0.13	0.122	0.91364	0.0882	0.125	0.249	0.603801	0.0267	0.678	0.732	0.135489	-0.0764	0.114	0.916	0.0381045
Mtr	0.0335	0.0335	0.59	0.229148	-0.0485	0.54	0.644	0.191114	-0.0392	0.468	0.536	0.270835	-0.00564	0.937	0.994	0.00261362
Mx1	2.22	2.22	6.7e-05	4.17393	-0.355	0.39	0.512	0.29073	-0.278	0.323	0.399	0.399027	0.0582	0.88	0.994	0.00261362
Myc	1.22	1.22	1.59e-05	4.7986	-0.348	0.0384	0.129	0.88941	-0.39	0.000728	0.0056	2.25181	-0.0562	0.682	0.99	0.00436481
Myd88	0.401	0.401	0.000125	3.90309	0.0876	0.164	0.304	0.517126	0.14	0.0353	0.0689	1.16178	0.037	0.579	0.99	0.00436481
Mzb1	3.37	3.37	8.27e-05	4.08249	-0.468	0.274	0.404	0.393619	-1.06	0.0155	0.0386	1.41341	-0.609	0.16	0.916	0.0381045
Ncam1	-0.178	-0.178	0.59	0.229148	0.814	0.0148	0.0924	1.03433	0.945	0.016	0.0398	1.40012	0.114	0.682	0.99	0.00436481
Ncr1	-1.36	-1.36	0.000132	3.87943	0.0167	0.956	0.962	0.0168249	-0.166	0.475	0.541	0.266803	-0.195	0.454	0.926	0.033389
Neo1	-1.06	-1.06	0.000145	3.83863	0.49	0.0148	0.0924	1.03433	0.514	0.0106	0.0284	1.54668	0.00952	0.953	0.994	0.00261362
Nf1	-0.393	-0.393	0.00925	2.03386	0.211	0.101	0.214	0.669586	0.308	0.012	0.0315	1.50169	0.0749	0.412	0.921	0.0357404
Nfatc1	0.382	0.382	0.0047	2.3279	-0.263	0.0156	0.0931	1.03105	-0.247	0.00363	0.0135	1.86967	0.00108	0.988	0.994	0.00261362
Nfatc2	1.25	1.25	5.17e-05	4.28651	-0.332	0.0412	0.134	0.872895	-0.439	0.0102	0.0275	1.56067	-0.121	0.374	0.916	0.0381045
Nfe2l1	-0.154	-0.154	0.128	0.89279	0.216	0.0122	0.0924	1.03433	0.286	0.00533	0.0173	1.76195	0.0547	0.375	0.916	0.0381045
Nfe2l2	-0.182	-0.182	0.0753	1.12321	0.197	0.00956	0.0906	1.04287	0.307	0.000983	0.00639	2.1945	0.0949	0.0613	0.916	0.0381045
Nfkb1	0.279	0.279	0.00209	2.67985	-0.111	0.0321	0.118	0.928118	-0.104	0.0324	0.0653	1.18509	-0.00713	0.895	0.994	0.00261362
Nfkb2	1.01	1.01	0.000112	3.95078	-0.245	0.0284	0.114	0.943095	-0.187	0.0411	0.0767	1.1152	0.0397	0.633	0.99	0.00436481
Nfkbia	0.222	0.222	0.243	0.614394	-0.134	0.117	0.239	0.621602	-0.182	0.0802	0.132	0.879426	-0.0628	0.409	0.921	0.0357404
Nfkbib	0.351	0.351	0.00217	2.66354	-0.043	0.592	0.693	0.159267	-0.102	0.05	0.0895	1.04818	-0.0736	0.285	0.916	0.0381045
Nfkbie	1.66	1.66	0.000605	3.21824	-0.364	0.016	0.0934	1.02965	-0.408	0.00138	0.00766	2.11577	-0.0589	0.632	0.99	0.00436481
Nfkbiz	0.796	0.796	0.000175	3.75696	-0.235	0.0177	0.0955	1.02	-0.127	0.0676	0.115	0.939302	0.0939	0.219	0.916	0.0381045
Nkg7	0.169	0.169	0.232	0.634512	-0.526	0.0177	0.0955	1.02	-0.601	0.00272	0.0119	1.92445	-0.0906	0.642	0.99	0.00436481
Nkiras2	-0.114	-0.114	0.184	0.735182	0.154	0.0524	0.148	0.829738	0.251	0.00317	0.0125	1.90309	0.0811	0.154	0.916	0.0381045
Nlrp1a	0.463	0.463	0.0215	1.66756	-0.557	0.00164	0.0737	1.13253	-0.718	0.000495	0.00483	2.31605	-0.187	0.192	0.916	0.0381045
Nlrp3	0.194	0.194	0.371	0.430626	0.2	0.162	0.3	0.522879	0.149	0.345	0.416	0.380907	-0.0622	0.621	0.99	0.00436481
Nod1	-0.354	-0.354	0.000413	3.38405	0.0183	0.821	0.866	0.0624821	0.165	0.0246	0.0542	1.266	0.126	0.144	0.916	0.0381045
Nod2	0.419	0.419	0.265	0.576754	-0.34	0.0222	0.101	0.995679	-0.174	0.337	0.409	0.388277	0.146	0.393	0.919	0.0366845
Nos2	0.726	0.726	0.00254	2.59517	0.0327	0.893	0.916	0.0381045	0.313	0.0585	0.102	0.9914	0.258	0.236	0.916	0.0381045
Notch1	-0.311	-0.311	0.0345	1.46218	0.123	0.281	0.41	0.387216	0.239	0.0611	0.105	0.978811	0.101	0.326	0.916	0.0381045
Notch2	-0.0796	-0.0796	0.261	0.583359	0.144	0.0644	0.162	0.790485	0.176	0.0122	0.0318	1.49757	0.0169	0.819	0.99	0.00436481
Notch3	-0.645	-0.645	0.000401	3.39686	0.13	0.396	0.517	0.286509	0.383	0.0471	0.0847	1.07212	0.24	0.176	0.916	0.0381045
Nprl2	-0.177	-0.177	0.0191	1.71897	-0.0729	0.269	0.4	0.39794	-0.0322	0.691	0.744	0.128427	0.0257	0.713	0.99	0.00436481
Nprl3	-0.197	-0.197	0.0036	2.4437	0.0291	0.717	0.793	0.100727	0.0484	0.295	0.371	0.430626	0.00436	0.95	0.994	0.00261362
Nptn	-0.0709	-0.0709	0.273	0.563837	0.141	0.0353	0.125	0.90309	0.153	0.0292	0.0605	1.21824	-0.00302	0.952	0.994	0.00261362
Nr4a2	-0.581	-0.581	0.0353	1.45223	0.286	0.0984	0.21	0.677781	0.308	0.109	0.171	0.767004	0.00311	0.984	0.994	0.00261362
Nras	-0.0301	-0.0301	0.665	0.177178	0.167	0.0538	0.148	0.829738	0.2	0.0166	0.0404	1.39362	0.0172	0.801	0.99	0.00436481
Nrbf2	0.201	0.201	0.000441	3.35556	0.0942	0.0413	0.134	0.872895	0.056	0.19	0.265	0.576754	-0.0531	0.145	0.916	0.0381045
Nudt1	0.277	0.277	0.0429	1.36754	-0.0768	0.419	0.536	0.270835	-0.013	0.878	0.902	0.0447935	0.0488	0.421	0.924	0.034328
Oas1a	2.53	2.53	1.48e-05	4.82974	-0.337	0.211	0.345	0.462181	-0.23	0.258	0.332	0.478862	0.0894	0.729	0.99	0.00436481
Oas2	2.39	2.39	1.44e-05	4.84164	-0.484	0.0619	0.16	0.79588	-0.382	0.114	0.177	0.752027	0.0831	0.74	0.99	0.00436481
Oasl1	3.02	3.02	7.07e-05	4.15058	-0.448	0.341	0.466	0.331614	-0.39	0.188	0.263	0.580044	0.0383	0.927	0.994	0.00261362
Ociad2	-0.561	-0.561	0.000661	3.1798	0.438	0.008	0.0906	1.04287	0.521	7.77e-05	0.00352	2.45346	0.066	0.573	0.99	0.00436481
Orai1	0.0553	0.0553	0.653	0.185087	0.153	0.172	0.313	0.504456	0.274	0.0183	0.0435	1.36151	0.106	0.159	0.916	0.0381045
Otud7b	-0.898	-0.898	0.000199	3.70115	0.311	0.0705	0.17	0.769551	0.393	0.00975	0.0265	1.57675	0.0656	0.619	0.99	0.00436481
Otulin	0.167	0.167	0.0535	1.27165	-0.0751	0.266	0.396	0.402305	-0.0768	0.234	0.307	0.512862	-0.0166	0.777	0.99	0.00436481
P2rx4	0.362	0.362	2.8e-05	4.55284	0.0365	0.7	0.781	0.107349	0.0781	0.122	0.187	0.728158	0.029	0.725	0.99	0.00436481
P2rx7	0.237	0.237	0.0098	2.00877	-0.0193	0.817	0.864	0.0634863	-0.11	0.0965	0.153	0.815309	-0.106	0.159	0.916	0.0381045
Padi2	-0.435	-0.435	0.00792	2.10127	0.037	0.818	0.864	0.0634863	0.0421	0.744	0.786	0.104577	-0.0113	0.934	0.994	0.00261362
Padi4	-0.612	-0.612	0.00566	2.24718	0.357	0.142	0.273	0.563837	0.687	0.0619	0.106	0.974694	0.329	0.27	0.916	0.0381045
Panx1	0.909	0.909	8.27e-05	4.08249	-0.234	0.0868	0.193	0.714443	-0.337	0.00321	0.0126	1.89963	-0.121	0.273	0.916	0.0381045
Pard3	-0.684	-0.684	0.00492	2.30803	0.426	0.0323	0.118	0.928118	0.424	0.0405	0.076	1.11919	-0.0172	0.901	0.994	0.00261362
Park2	-1.23	-1.23	7.54e-05	4.12263	0.42	0.0475	0.145	0.838632	0.556	0.00887	0.0249	1.6038	0.111	0.46	0.926	0.033389
Parp1	0.716	0.716	8.56e-05	4.06753	-0.223	0.0649	0.162	0.790485	-0.34	0.003	0.0123	1.91009	-0.133	0.202	0.916	0.0381045
Pax5	1.71	1.71	0.0011	2.95861	-1.24	0.00235	0.0737	1.13253	-1.76	0.000165	0.00352	2.45346	-0.542	0.119	0.916	0.0381045
Pcgf2	-0.435	-0.435	0.021	1.67778	0.281	0.0657	0.164	0.785156	0.348	0.0137	0.0349	1.45717	0.0632	0.478	0.932	0.0305841
Pdcd1	2.96	2.96	0.00116	2.93554	-0.748	0.00814	0.0906	1.04287	-0.829	0.00311	0.0125	1.90309	-0.0966	0.707	0.99	0.00436481
Pdcd1lg2	1.18	1.18	0.00397	2.40121	-0.136	0.648	0.738	0.131944	-0.449	0.077	0.128	0.89279	-0.328	0.3	0.916	0.0381045
Pdpn	-0.347	-0.347	0.0285	1.54516	0.343	0.0363	0.126	0.899629	0.522	0.00364	0.0135	1.86967	0.165	0.179	0.916	0.0381045
Pf4	-0.345	-0.345	0.214	0.669586	0.211	0.375	0.497	0.303644	0.235	0.356	0.429	0.367543	0.0179	0.931	0.994	0.00261362
Pik3ca	-0.229	-0.229	0.0352	1.45346	0.113	0.194	0.336	0.473661	0.206	0.0359	0.0692	1.15989	0.0719	0.286	0.916	0.0381045
Pik3cd	0.674	0.674	0.00196	2.70774	-0.297	0.0168	0.0946	1.02411	-0.361	0.00369	0.0136	1.86646	-0.0818	0.4	0.92	0.0362122
Pik3r2	-0.209	-0.209	0.0308	1.51145	0.0854	0.221	0.353	0.452225	0.165	0.023	0.0515	1.28819	0.0645	0.114	0.916	0.0381045
Pkm	0.503	0.503	0.000298	3.52578	0.0289	0.777	0.839	0.076238	0.126	0.108	0.169	0.772113	0.0785	0.326	0.916	0.0381045
Plaur	0.0417	0.0417	0.822	0.0851282	0.381	0.0213	0.101	0.995679	0.44	0.0016	0.00847	2.07212	0.0457	0.675	0.99	0.00436481
Plcb1	-1.09	-1.09	0.000266	3.57512	0.378	0.053	0.148	0.829738	0.676	0.000907	0.00635	2.19723	0.282	0.0507	0.916	0.0381045
Plcb2	0.357	0.357	0.02	1.69897	-0.12	0.187	0.327	0.485452	-0.0956	0.385	0.453	0.343902	0.0151	0.864	0.994	0.00261362
Plcg1	-0.462	-0.462	0.00312	2.50585	0.189	0.156	0.293	0.533132	0.255	0.0542	0.0958	1.01863	0.0512	0.633	0.99	0.00436481
Plcg2	1.03	1.03	0.000543	3.2652	-0.371	0.0222	0.101	0.995679	-0.497	0.00165	0.00864	2.06349	-0.141	0.316	0.916	0.0381045
Pld3	1.08	1.08	1.44e-05	4.84164	0.223	0.243	0.373	0.428291	0.428	0.00104	0.00646	2.18977	0.192	0.266	0.916	0.0381045
Plekhb2	-0.0722	-0.0722	0.26	0.585027	0.22	0.0106	0.0924	1.03433	0.29	0.00132	0.00754	2.12263	0.0544	0.382	0.916	0.0381045
Pnoc
Polr1c	0.0326	0.0326	0.555	0.255707	0.0781	0.2	0.341	0.467246	0.173	0.0319	0.0647	1.1891	0.0799	0.205	0.916	0.0381045
Polr1d	0.225	0.225	0.000588	3.23062	-0.0639	0.209	0.345	0.462181	-0.0964	0.0363	0.0697	1.15677	-0.0474	0.303	0.916	0.0381045
Polr3d	0.00123	0.00123	0.986	0.00612309	0.0241	0.646	0.738	0.131944	0.0332	0.517	0.582	0.235077	-0.00587	0.909	0.994	0.00261362
Polr3h	0.225	0.225	0.0134	1.8729	-0.0673	0.36	0.483	0.316053	-0.066	0.327	0.4	0.39794	-0.0137	0.804	0.99	0.00436481
Pomc
Pou2f2	1.14	1.14	0.0091	2.04096	-0.385	0.0268	0.111	0.954677	-0.502	0.00286	0.0121	1.91721	-0.131	0.446	0.926	0.033389
Pparg	0.203	0.203	0.199	0.701147	-0.166	0.156	0.293	0.533132	-0.351	0.00869	0.0246	1.60906	-0.198	0.119	0.916	0.0381045
Ppbp	-1.27	-1.27	0.0029	2.5376	0.14	0.669	0.756	0.121478	0.247	0.649	0.706	0.151195	0.0924	0.85	0.991	0.00392635
Ppp2r5d	-0.299	-0.299	0.00161	2.79317	0.156	0.0217	0.101	0.995679	0.229	0.000429	0.00455	2.34199	0.0575	0.193	0.916	0.0381045
Prdm1	0.908	0.908	0.00104	2.98297	-0.29	0.211	0.345	0.462181	-0.517	0.0175	0.042	1.37675	-0.244	0.216	0.916	0.0381045
Prdx2	-0.114	-0.114	0.0265	1.57675	0.154	0.0131	0.0924	1.03433	0.204	0.00291	0.0121	1.91721	0.0355	0.48	0.932	0.0305841
Prf1	-0.716	-0.716	0.00025	3.60206	0.107	0.611	0.711	0.14813	0.0691	0.651	0.707	0.150581	-0.0569	0.779	0.99	0.00436481
Prkcd	0.157	0.157	0.172	0.764472	0.0635	0.375	0.497	0.303644	0.0676	0.284	0.359	0.444906	-0.0108	0.868	0.994	0.00261362
Prkcq	-0.169	-0.169	0.111	0.954677	-0.173	0.152	0.286	0.543634	-0.175	0.124	0.189	0.723538	-0.0121	0.919	0.994	0.00261362
Prkdc	-0.1	-0.1	0.335	0.474955	0.0103	0.911	0.928	0.032452	-0.0109	0.888	0.91	0.0409586	-0.0362	0.696	0.99	0.00436481
Prmt5	0.0313	0.0313	0.665	0.177178	-0.0313	0.672	0.758	0.120331	0.0358	0.473	0.54	0.267606	0.0522	0.314	0.916	0.0381045
Pros1	-0.301	-0.301	0.0103	1.98716	0.127	0.158	0.296	0.528708	0.214	0.0354	0.0689	1.16178	0.0733	0.357	0.916	0.0381045
Psip1	0.225	0.225	0.0264	1.5784	-0.165	0.209	0.345	0.462181	-0.254	0.0153	0.0382	1.41794	-0.107	0.366	0.916	0.0381045
Psmb10	0.535	0.535	0.000229	3.64016	-0.255	0.00945	0.0906	1.04287	-0.237	0.00889	0.0249	1.6038	0.00717	0.93	0.994	0.00261362
Psmb8	1.2	1.2	5.48e-05	4.26122	-0.394	0.0346	0.124	0.906578	-0.461	0.00381	0.0138	1.86012	-0.0832	0.589	0.99	0.00436481
Psmb9	1.27	1.27	6.44e-05	4.19111	-0.409	0.0536	0.148	0.829738	-0.571	0.00302	0.0123	1.91009	-0.18	0.309	0.916	0.0381045
Pstpip1	0.721	0.721	0.00211	2.67572	-0.241	0.141	0.273	0.563837	-0.274	0.0345	0.0679	1.16813	-0.0428	0.779	0.99	0.00436481
Pten	-0.0302	-0.0302	0.745	0.127844	0.06	0.409	0.53	0.275724	0.131	0.0868	0.14	0.853872	0.0562	0.379	0.916	0.0381045
Ptger4	1.24	1.24	0.000483	3.31605	-0.212	0.174	0.314	0.50307	-0.247	0.103	0.162	0.790485	-0.0494	0.777	0.99	0.00436481
Ptgs2	-0.548	-0.548	0.0121	1.91721	0.499	0.00571	0.0821	1.08566	0.855	0.000203	0.0038	2.42022	0.34	0.0432	0.916	0.0381045
Ptk2	-0.851	-0.851	0.000108	3.96658	0.293	0.0485	0.147	0.832683	0.422	0.00274	0.0119	1.92445	0.114	0.277	0.916	0.0381045
Ptk2b	0.833	0.833	0.00162	2.79048	-0.303	0.0161	0.0934	1.02965	-0.404	0.000414	0.00453	2.3439	-0.116	0.265	0.916	0.0381045
Ptpn11	-0.236	-0.236	0.0039	2.40894	0.149	0.0425	0.137	0.863279	0.181	0.0261	0.0568	1.24565	0.0169	0.821	0.99	0.00436481
Ptpn18	0.666	0.666	0.000514	3.28904	-0.383	0.00397	0.0737	1.13253	-0.486	0.000444	0.00459	2.33819	-0.118	0.284	0.916	0.0381045
Ptpn22	1.57	1.57	6.52e-05	4.18575	-0.605	0.0107	0.0924	1.03433	-0.846	5.97e-05	0.00352	2.45346	-0.258	0.219	0.916	0.0381045
Ptpn6	1.01	1.01	0.00119	2.92445	-0.376	0.00752	0.0906	1.04287	-0.493	0.000114	0.00352	2.45346	-0.133	0.241	0.916	0.0381045
Ptprc	0.916	0.916	0.00126	2.89963	-0.369	0.0237	0.104	0.982967	-0.477	0.000757	0.0057	2.24413	-0.123	0.391	0.919	0.0366845
Pvr	-0.374	-0.374	0.0134	1.8729	0.208	0.0599	0.16	0.79588	0.334	0.00279	0.0119	1.92445	0.111	0.198	0.916	0.0381045
Pycard
Rac1	-0.389	-0.389	0.000604	3.21896	0.123	0.116	0.238	0.623423	0.202	0.0165	0.0404	1.39362	0.0632	0.305	0.916	0.0381045
Rag2
Rap1a	0.0393	0.0393	0.629	0.201349	0.0277	0.531	0.636	0.196543	0.0656	0.16	0.231	0.636388	0.023	0.652	0.99	0.00436481
Rarres1	0.811	0.811	0.00825	2.08355	-0.536	0.0362	0.126	0.899629	-0.683	0.00625	0.0195	1.70997	-0.168	0.333	0.916	0.0381045
Rassf5	0.25	0.25	0.129	0.88941	-0.128	0.211	0.345	0.462181	-0.189	0.0381	0.0724	1.14026	-0.0751	0.518	0.957	0.0190881
Rb1	0.0153	0.0153	0.777	0.109579	0.0803	0.207	0.345	0.462181	0.0318	0.565	0.628	0.20204	-0.0634	0.328	0.916	0.0381045
Rbpj	0.257	0.257	0.00463	2.33442	0.0754	0.29	0.417	0.379864	0.105	0.187	0.262	0.581699	0.0148	0.793	0.99	0.00436481
Rela	-0.146	-0.146	0.0199	1.70115	0.061	0.253	0.384	0.415669	0.0793	0.183	0.258	0.58838	0.00335	0.944	0.994	0.00261362
Relb	0.822	0.822	5.48e-05	4.26122	-0.105	0.22	0.353	0.452225	-0.0584	0.212	0.287	0.542118	0.0315	0.687	0.99	0.00436481
Rhoa	-0.367	-0.367	0.000495	3.30539	0.151	0.0611	0.16	0.79588	0.167	0.0529	0.094	1.02687	0.00149	0.984	0.994	0.00261362
Ripk1	0.14	0.14	0.138	0.860121	0.178	0.0238	0.104	0.982967	0.11	0.135	0.201	0.696804	-0.083	0.0598	0.916	0.0381045
Ripk2	-0.00767	-0.00767	0.955	0.0199966	0.106	0.225	0.356	0.44855	0.218	0.00725	0.0218	1.66154	0.0962	0.206	0.916	0.0381045
Ripk3	1	1	0.000359	3.44491	-0.0449	0.766	0.835	0.0783135	-0.0495	0.708	0.758	0.120331	-0.0167	0.889	0.994	0.00261362
Rnaseh2a	0.297	0.297	0.222	0.653647	-0.389	0.0755	0.177	0.752027	-0.224	0.365	0.435	0.361511	0.145	0.534	0.975	0.0109954
Rnf126	0.126	0.126	0.0271	1.56703	-0.0269	0.579	0.681	0.166853	0.0204	0.655	0.71	0.148742	0.0324	0.474	0.929	0.0319843
Rock1	-0.155	-0.155	0.0577	1.23882	0.0267	0.654	0.745	0.127844	0.123	0.0604	0.104	0.982967	0.081	0.158	0.916	0.0381045
Rock2	-0.597	-0.597	0.000495	3.30539	0.224	0.0311	0.117	0.931814	0.291	0.0104	0.0282	1.54975	0.0522	0.576	0.99	0.00436481
Rora	-0.683	-0.683	0.00197	2.70553	0.329	0.0438	0.139	0.856985	0.407	0.0136	0.0348	1.45842	0.063	0.551	0.984	0.0070049
Rorc	-0.719	-0.719	0.000768	3.11464	0.3	0.0365	0.126	0.899629	0.645	0.000544	0.00498	2.30277	0.332	0.00663	0.666	0.176526
Rps6ka5	-0.414	-0.414	0.00562	2.25026	-0.0916	0.496	0.603	0.219683	0.0217	0.85	0.876	0.0574959	0.0987	0.435	0.926	0.033389
Rras2	-0.773	-0.773	0.000254	3.59517	0.142	0.381	0.502	0.299296	0.13	0.327	0.4	0.39794	-0.0275	0.847	0.991	0.00392635
Rsad2	2.17	2.17	3.99e-06	5.39903	0.0398	0.881	0.91	0.0409586	0.402	0.237	0.31	0.508638	0.345	0.34	0.916	0.0381045
S100a8	0.0245	0.0245	0.933	0.0301184	0.828	0.00577	0.0821	1.08566	0.472	0.11	0.172	0.764472	-0.368	0.0677	0.916	0.0381045
S100a9	-0.138	-0.138	0.665	0.177178	0.766	0.0168	0.0946	1.02411	0.402	0.237	0.31	0.508638	-0.375	0.0995	0.916	0.0381045
S100b
S1pr1	-0.727	-0.727	0.00812	2.09044	0.0952	0.689	0.773	0.111821	0.0666	0.784	0.823	0.0846002	-0.0441	0.845	0.991	0.00392635
S1pr4	-0.549	-0.549	6.33e-05	4.1986	-0.138	0.25	0.382	0.417937	-0.196	0.0918	0.147	0.832683	-0.0632	0.643	0.99	0.00436481
S1pr5	-0.311	-0.311	0.425	0.371611	0.194	0.433	0.547	0.262013	0.241	0.306	0.382	0.417937	0.0345	0.893	0.994	0.00261362
Sar1b	-0.0188	-0.0188	0.515	0.288193	0.0924	0.024	0.104	0.982967	0.108	0.0261	0.0568	1.24565	0.00117	0.975	0.994	0.00261362
Sbno2	0.819	0.819	9.49e-06	5.02273	-0.0696	0.461	0.574	0.241088	0.0444	0.434	0.501	0.300162	0.1	0.22	0.916	0.0381045
Sdc1	-0.0878	-0.0878	0.321	0.493495	0.375	0.00144	0.0737	1.13253	0.513	5.92e-06	0.00352	2.45346	0.13	0.107	0.916	0.0381045
Sele									1.11	0.0049	0.0162	1.79048	0.296	0.276	0.916	0.0381045
Selenbp1	-1.06	-1.06	0.00135	2.86967	0.481	0.0739	0.175	0.756962	0.504	0.0458	0.083	1.08092	0.00743	0.968	0.994	0.00261362
Sell	0.201	0.201	0.109	0.962574	-0.362	0.0524	0.148	0.829738	-0.521	0.000199	0.0038	2.42022	-0.176	0.258	0.916	0.0381045
Serpina1a
Serpinf2
Serping1	0.253	0.253	0.00754	2.12263	-0.00585	0.945	0.953	0.0209071	0.0953	0.133	0.199	0.701147	0.09	0.198	0.916	0.0381045
Sgk1	-0.0548	-0.0548	0.699	0.155523	0.349	0.0268	0.111	0.954677	0.326	0.0307	0.0632	1.19928	-0.0375	0.768	0.99	0.00436481
Sh2d1a	0.982	0.982	0.000176	3.75449	-0.6	0.0221	0.101	0.995679	-0.759	0.000273	0.00394	2.4045	-0.183	0.44	0.926	0.033389
Sigirr	-0.373	-0.373	0.00221	2.65561	0.132	0.134	0.263	0.580044	0.223	0.0459	0.083	1.08092	0.0764	0.385	0.919	0.0366845
Siglec1	1.75	1.75	1.44e-05	4.84164	-0.177	0.463	0.575	0.240332	-0.179	0.223	0.298	0.525784	-0.0179	0.933	0.994	0.00261362
Siglecf	-2.09	-2.09	8.34e-05	4.07883	0.679	0.184	0.326	0.486782	-0.195	0.562	0.626	0.203426	-0.905	0.0539	0.916	0.0381045
Sipa1	0.22	0.22	0.138	0.860121	-0.435	0.00583	0.0821	1.08566	-0.512	0.00138	0.00766	2.11577	-0.0991	0.378	0.916	0.0381045
Sirt1	-0.303	-0.303	0.0151	1.82102	0.0429	0.633	0.731	0.136083	0.08	0.408	0.476	0.322393	0.0222	0.803	0.99	0.00436481
Skil	0.533	0.533	7.3e-05	4.13668	-0.125	0.174	0.314	0.50307	-0.229	0.00385	0.0138	1.86012	-0.122	0.135	0.916	0.0381045
Skp1a	-0.48	-0.48	0.000835	3.07831	0.232	0.0127	0.0924	1.03433	0.259	0.00746	0.0222	1.65365	0.0141	0.815	0.99	0.00436481
Slamf6	2.09	2.09	6.1e-05	4.21467	-0.653	0.02	0.0975	1.011	-0.921	0.00116	0.00684	2.16494	-0.286	0.254	0.916	0.0381045
Slamf7	2.74	2.74	1.78e-05	4.74958	-0.392	0.279	0.408	0.38934	-0.659	0.0198	0.0464	1.33348	-0.287	0.367	0.916	0.0381045
Slc3a2	0.0407	0.0407	0.687	0.163043	0.173	0.052	0.148	0.829738	0.18	0.045	0.0826	1.08302	-0.0107	0.833	0.99	0.00436481
Slc7a5	1.75	1.75	1.03e-05	4.98716	-0.0251	0.908	0.927	0.0329203	-0.164	0.242	0.314	0.50307	-0.157	0.414	0.922	0.0352691
Smad2	-0.0655	-0.0655	0.225	0.647817	0.0437	0.29	0.417	0.379864	0.162	0.00291	0.0121	1.91721	0.104	0.0186	0.916	0.0381045
Smad3	-0.35	-0.35	0.00115	2.9393	0.228	0.0182	0.0955	1.02	0.241	0.0202	0.0472	1.32606	-0.00273	0.976	0.994	0.00261362
Smad4	-0.431	-0.431	0.00254	2.59517	0.144	0.2	0.341	0.467246	0.182	0.0874	0.14	0.853872	0.0229	0.786	0.99	0.00436481
Smad5	-0.461	-0.461	0.00146	2.83565	0.193	0.052	0.148	0.829738	0.218	0.0209	0.0484	1.31515	0.0149	0.849	0.991	0.00392635
Smarca4	0.206	0.206	0.000639	3.1945	0.0301	0.506	0.615	0.211125	0.0841	0.0167	0.0406	1.39147	0.039	0.224	0.916	0.0381045
Smn1	0.0201	0.0201	0.651	0.186419	0.0215	0.704	0.784	0.105684	-0.0115	0.8	0.838	0.076756	-0.0479	0.33	0.916	0.0381045
Snca	-0.119	-0.119	0.885	0.0530567	0.146	0.835	0.877	0.0570004	0.984	0.29	0.366	0.436519	0.837	0.214	0.916	0.0381045
Socs1	1.36	1.36	8.56e-05	4.06753	-0.421	0.0682	0.166	0.779892	-0.523	0.0075	0.0222	1.65365	-0.119	0.497	0.95	0.0222764
Socs3	1.24	1.24	3.55e-05	4.44977	-0.0713	0.643	0.736	0.133122	0.0275	0.704	0.757	0.120904	0.0899	0.505	0.952	0.0213631
Socs5	-0.511	-0.511	0.000796	3.09909	0.101	0.36	0.483	0.316053	0.281	0.0129	0.0334	1.47625	0.165	0.0934	0.916	0.0381045
Sod1	-0.748	-0.748	0.000159	3.7986	0.245	0.0763	0.177	0.752027	0.318	0.0119	0.0315	1.50169	0.0576	0.564	0.989	0.00480371
Sp100	0.714	0.714	8.56e-05	4.06753	-0.361	0.0376	0.127	0.896196	-0.341	0.00449	0.0151	1.82102	0.00245	0.987	0.994	0.00261362
Sp3	-0.0461	-0.0461	0.461	0.336299	0.0127	0.852	0.889	0.0510982	-0.0462	0.407	0.475	0.323306	-0.0738	0.212	0.916	0.0381045
Spi1	0.579	0.579	0.017	1.76955	-0.0442	0.6	0.7	0.154902	-0.145	0.0413	0.0768	1.11464	-0.121	0.159	0.916	0.0381045
Spib	1.87	1.87	0.00106	2.97469	-0.984	0.00901	0.0906	1.04287	-1.13	0.00222	0.0104	1.98297	-0.166	0.609	0.99	0.00436481
Sppl2b	-0.155	-0.155	0.0185	1.73283	0.208	0.00463	0.0762	1.11805	0.228	0.00411	0.0142	1.84771	0.00458	0.935	0.994	0.00261362
Sptan1	-0.633	-0.633	0.000458	3.33913	0.261	0.069	0.167	0.777284	0.281	0.0343	0.0678	1.16877	0.00519	0.964	0.994	0.00261362
Sqstm1	-0.37	-0.37	0.00125	2.90309	0.236	0.00827	0.0906	1.04287	0.288	0.00382	0.0138	1.86012	0.0363	0.53	0.972	0.0123337
Src	-0.362	-0.362	0.00179	2.74715	0.246	0.00368	0.0737	1.13253	0.385	0.000315	0.00412	2.3851	0.124	0.0858	0.916	0.0381045
Stat1	1.55	1.55	3.67e-05	4.43533	-0.474	0.0567	0.155	0.809668	-0.545	0.00746	0.0222	1.65365	-0.0891	0.666	0.99	0.00436481
Stat2	1.11	1.11	1.44e-05	4.84164	-0.321	0.0674	0.165	0.782516	-0.149	0.322	0.399	0.399027	0.155	0.362	0.916	0.0381045
Stat3	0.27	0.27	0.00096	3.01773	0.0932	0.0455	0.143	0.844664	0.193	0.00115	0.00684	2.16494	0.0853	0.0424	0.916	0.0381045
Stat4	1.08	1.08	0.000162	3.79048	-0.543	0.00232	0.0737	1.13253	-0.767	0.000468	0.0047	2.3279	-0.234	0.182	0.916	0.0381045
Stat5a	0.352	0.352	0.00423	2.37366	-0.11	0.133	0.262	0.581699	-0.137	0.045	0.0826	1.08302	-0.0418	0.555	0.985	0.00656377
Stat5b	-0.27	-0.27	0.00305	2.5157	-4.73e-16	1	1	0	-0.0152	0.831	0.863	0.0639892	-0.0336	0.7	0.99	0.00436481
Stat6	-0.0658	-0.0658	0.33	0.481486	0.0732	0.273	0.403	0.394695	0.108	0.123	0.189	0.723538	0.0201	0.7	0.99	0.00436481
Stk11	-0.204	-0.204	0.0187	1.72816	-0.0079	0.888	0.914	0.0390538	0.0955	0.124	0.189	0.723538	0.0884	0.0768	0.916	0.0381045
Stk26	0.11	0.11	0.346	0.460924	-0.235	0.0841	0.189	0.723538	-0.402	0.000987	0.00639	2.1945	-0.186	0.111	0.916	0.0381045
Stradb	0.128	0.128	0.295	0.530178	0.0934	0.275	0.404	0.393619	0.086	0.215	0.29	0.537602	-0.0224	0.681	0.99	0.00436481
Syk	1.1	1.1	0.00041	3.38722	-0.359	0.0132	0.0924	1.03433	-0.452	0.00211	0.0101	1.99568	-0.109	0.359	0.916	0.0381045
Tab1	-0.223	-0.223	0.0176	1.75449	0.0973	0.0604	0.16	0.79588	0.121	0.103	0.163	0.787812	0.00868	0.885	0.994	0.00261362
Tab2	0.0268	0.0268	0.631	0.199971	-0.0208	0.675	0.761	0.118615	0.0412	0.464	0.533	0.273273	0.0471	0.4	0.92	0.0362122
Tab3	-0.294	-0.294	0.0425	1.37161	0.266	0.0571	0.156	0.806875	0.293	0.028	0.0593	1.22695	0.00456	0.967	0.994	0.00261362
Tal1	-0.899	-0.899	0.000251	3.60033	0.193	0.306	0.43	0.366532	0.331	0.0871	0.14	0.853872	0.124	0.474	0.929	0.0319843
Tank	0.629	0.629	0.000388	3.41117	-0.113	0.221	0.353	0.452225	-0.135	0.0176	0.0421	1.37572	-0.037	0.644	0.99	0.00436481
Tapbp	0.663	0.663	1.59e-05	4.7986	-0.145	0.1	0.213	0.67162	-0.0652	0.321	0.398	0.400117	0.0718	0.377	0.916	0.0381045
Tatdn1	-0.0416	-0.0416	0.57	0.244125	0.129	0.0486	0.147	0.832683	0.127	0.0394	0.0741	1.13018	-0.0162	0.702	0.99	0.00436481
Tax1bp1	-0.186	-0.186	0.0217	1.66354	0.0693	0.258	0.387	0.412289	0.109	0.196	0.271	0.567031	0.0247	0.692	0.99	0.00436481
Tbk1	0.121	0.121	0.143	0.844664	0.00325	0.961	0.965	0.0154727	0.0445	0.473	0.54	0.267606	0.0263	0.539	0.975	0.0109954
Tbx21	-0.189	-0.189	0.451	0.345823
Tcf4	-0.0377	-0.0377	0.651	0.186419	0.0329	0.664	0.752	0.123782	0.0589	0.267	0.342	0.465974	0.0111	0.868	0.994	0.00261362
Tcf7l2	-0.0791	-0.0791	0.248	0.605548	-0.13	0.196	0.337	0.47237	-0.0772	0.427	0.494	0.306273	0.0309	0.76	0.99	0.00436481
Tcirg1	1.07	1.07	9.99e-06	5.00043	0.0359	0.816	0.864	0.0634863	0.115	0.168	0.241	0.617983	0.0655	0.617	0.99	0.00436481
Tcl1
Tek	-1.11	-1.11	0.00128	2.89279	0.32	0.253	0.384	0.415669	0.45	0.0912	0.146	0.835647	0.115	0.608	0.99	0.00436481
Telo2	0.173	0.173	0.728	0.137869	0.217	0.485	0.595	0.225483	0.219	0.52	0.584	0.233587	-0.0106	0.963	0.994	0.00261362
Tg
Tgfb1	0.545	0.545	0.000206	3.68613	-0.0698	0.319	0.443	0.353596	-0.0792	0.0923	0.147	0.832683	-0.0244	0.669	0.99	0.00436481
Tgfb3	-0.285	-0.285	0.0242	1.61618	0.0342	0.699	0.78	0.107905	0.11	0.269	0.344	0.463442	0.0609	0.337	0.916	0.0381045
Tgfbr1	0.822	0.822	3.34e-05	4.47625	-0.136	0.159	0.297	0.527244	-0.265	0.00167	0.00864	2.06349	-0.141	0.113	0.916	0.0381045
Tgfbr2	0.0279	0.0279	0.587	0.231362	0.0704	0.217	0.349	0.457175	0.202	0.00276	0.0119	1.92445	0.116	0.0227	0.916	0.0381045
Thbd	-1.24	-1.24	0.000305	3.5157	0.421	0.107	0.224	0.649752	0.43	0.0458	0.083	1.08092	-0.00661	0.973	0.994	0.00261362
Thbs1	0.313	0.313	0.0608	1.2161	0.479	0.00618	0.0821	1.08566	0.777	5.47e-05	0.00352	2.45346	0.285	0.0606	0.916	0.0381045
Ticam1	0.423	0.423	0.00679	2.16813	-0.0266	0.8	0.858	0.0665127	-0.163	0.0524	0.0936	1.02872	-0.145	0.13	0.916	0.0381045
Tigit	2.87	2.87	6.14e-05	4.21183	-0.623	0.0661	0.164	0.785156	-0.945	0.00119	0.00688	2.16241	-0.338	0.267	0.916	0.0381045
Tirap	-0.163	-0.163	0.137	0.863279	0.161	0.0502	0.148	0.829738	0.194	0.00382	0.0138	1.86012	0.018	0.79	0.99	0.00436481
Tlr2	0.988	0.988	0.000179	3.74715	0.0262	0.802	0.859	0.0660068	0.00556	0.933	0.948	0.0231917	-0.0321	0.738	0.99	0.00436481
Tlr4	0.418	0.418	1.44e-05	4.84164	0.145	0.12	0.242	0.616185	0.174	0.0266	0.0576	1.23958	0.0107	0.899	0.994	0.00261362
Tlr5	-1.31	-1.31	0.0013	2.88606	0.488	0.166	0.305	0.5157	0.538	0.0692	0.117	0.931814	0.0122	0.964	0.994	0.00261362
Tlr7	0.865	0.865	0.00125	2.90309	-0.159	0.209	0.345	0.462181	-0.282	0.000555	0.00499	2.3019	-0.14	0.196	0.916	0.0381045
Tlr9	2.17	2.17	8.56e-05	4.06753	-0.718	0.0278	0.113	0.946922	-0.982	0.000501	0.00483	2.31605	-0.283	0.319	0.916	0.0381045
Tmem173	1.47	1.47	9.18e-05	4.03716	-0.322	0.141	0.273	0.563837	-0.35	0.0527	0.0939	1.02733	-0.0456	0.789	0.99	0.00436481
Tmem176a	0.636	0.636	1.28e-05	4.89279	0.00242	0.977	0.979	0.00921731	0.25	0.000433	0.00455	2.34199	0.241	0.0053	0.666	0.176526
Tnf	0.88	0.88	0.0633	1.1986	-0.195	0.335	0.462	0.335358	-0.0274	0.903	0.925	0.0338583	0.156	0.458	0.926	0.033389
Tnfaip3	0.687	0.687	0.00356	2.44855	-0.119	0.211	0.345	0.462181	-0.103	0.249	0.321	0.493495	-0.00794	0.908	0.994	0.00261362
Tnfaip6	0.682	0.682	0.0116	1.93554	-0.119	0.698	0.78	0.107905	0.233	0.134	0.2	0.69897	0.329	0.208	0.916	0.0381045
Tnfrsf10b	0.352	0.352	0.0341	1.46725	0.106	0.48	0.591	0.228413	0.0965	0.365	0.435	0.361511	-0.0318	0.794	0.99	0.00436481
Tnfrsf11a	1.23	1.23	1.55e-06	5.80967	0.115	0.403	0.524	0.280669	0.236	0.0145	0.0366	1.43652	0.117	0.363	0.916	0.0381045
Tnfrsf13b	1.44	1.44	8.34e-05	4.07883	-0.416	0.0723	0.173	0.761954	-0.726	0.00184	0.00913	2.03953	-0.333	0.127	0.916	0.0381045
Tnfrsf13c	2.01	2.01	0.00124	2.90658	-1.06	0.00922	0.0906	1.04287	-1.58	0.00075	0.0057	2.24413	-0.546	0.147	0.916	0.0381045
Tnfrsf14	0.738	0.738	6.97e-05	4.15677	-0.319	0.0262	0.109	0.962574	-0.356	0.00223	0.0104	1.98297	-0.0532	0.651	0.99	0.00436481
Tnfrsf17	2.86	2.86	7.12e-05	4.14752	-0.293	0.474	0.586	0.232102	-0.488	0.175	0.25	0.60206	-0.21	0.602	0.99	0.00436481
Tnfrsf1a	-0.306	-0.306	0.00728	2.13787	0.21	0.0254	0.108	0.966576	0.334	0.00142	0.0078	2.10791	0.11	0.127	0.916	0.0381045
Tnfrsf1b	0.254	0.254	0.359	0.444906	0.115	0.263	0.392	0.406714	0.185	0.111	0.173	0.761954	0.0566	0.598	0.99	0.00436481
Tnfrsf4	2.41	2.41	4.56e-05	4.34104	-0.516	0.0766	0.177	0.752027	-0.542	0.0232	0.0516	1.28735	-0.041	0.869	0.994	0.00261362
Tnfrsf8	1.21	1.21	0.018	1.74473	-0.306	0.241	0.371	0.430626	-0.735	0.0621	0.106	0.974694	-0.45	0.246	0.916	0.0381045
Tnfrsf9	4.21	4.21	1.74e-05	4.75945	-0.0381	0.912	0.928	0.032452	0.242	0.271	0.345	0.462181	0.27	0.356	0.916	0.0381045
Tnfsf10	-0.503	-0.503	0.00114	2.9431	0.127	0.35	0.475	0.323306	0.273	0.0337	0.0667	1.17587	0.131	0.283	0.916	0.0381045
Tnfsf11	3.16	3.16	0.000831	3.0804	-0.556	0.187	0.327	0.485452	-0.289	0.341	0.413	0.38405	0.241	0.446	0.926	0.033389
Tnfsf13	0.111	0.111	0.337	0.47237	0.348	0.0201	0.0975	1.011	0.524	0.000167	0.00352	2.45346	0.164	0.154	0.916	0.0381045
Tnfsf13b	0.341	0.341	5.63e-05	4.24949	-0.112	0.353	0.477	0.321482	-0.0558	0.48	0.546	0.262807	0.0497	0.678	0.99	0.00436481
Tnfsf4	1.7	1.7	0.0161	1.79317	-0.271	0.124	0.249	0.603801	-0.469	0.0571	0.1	1	-0.205	0.295	0.916	0.0381045
Tns1	-1.2	-1.2	0.000276	3.55909	0.446	0.0984	0.21	0.677781	0.414	0.0786	0.13	0.886057	-0.0481	0.825	0.99	0.00436481
Tollip	-0.405	-0.405	0.00217	2.66354	0.286	0.00611	0.0821	1.08566	0.33	0.00327	0.0126	1.89963	0.0351	0.623	0.99	0.00436481
Tpo
Tpsab1
Tpsb2
Tradd	-0.0225	-0.0225	0.784	0.105684	-0.0312	0.605	0.705	0.151811	-0.0695	0.408	0.476	0.322393	-0.0532	0.394	0.919	0.0366845
Traf1	0.0513	0.0513	0.631	0.199971	-0.329	0.00124	0.0737	1.13253	-0.319	0.000646	0.00525	2.27984	-0.0051	0.937	0.994	0.00261362
Traf2	0.36	0.36	0.000183	3.73755	-0.0991	0.207	0.345	0.462181	-0.0381	0.428	0.496	0.304518	0.046	0.537	0.975	0.0109954
Traf3	0.685	0.685	0.000198	3.70333	-0.0913	0.383	0.504	0.297569	0.00192	0.98	0.981	0.00833099	0.0841	0.348	0.916	0.0381045
Traf5	-0.051	-0.051	0.38	0.420216	-0.237	0.00548	0.0821	1.08566	-0.305	0.00103	0.00646	2.18977	-0.0832	0.336	0.916	0.0381045
Traf6	-0.053	-0.053	0.492	0.308035	-0.0138	0.848	0.886	0.0525663	-0.00329	0.963	0.972	0.0123337	-0.0044	0.942	0.994	0.00261362
Trat1	-0.428	-0.428	0.0486	1.31336	-0.734	0.0113	0.0924	1.03433	-0.454	0.0243	0.0538	1.26922	0.254	0.345	0.916	0.0381045
Trem1	-0.359	-0.359	0.439	0.357535	0.692	0.00415	0.0737	1.13253	0.674	0.00212	0.0101	1.99568	-0.021	0.911	0.994	0.00261362
Trem2	2.39	2.39	3.55e-05	4.44977	0.391	0.293	0.421	0.375718	0.428	0.00631	0.0196	1.70774	0.0243	0.938	0.994	0.00261362
Trex1	1.01	1.01	0.000276	3.55909	-0.285	0.151	0.286	0.543634	-0.345	0.0197	0.0464	1.33348	-0.0743	0.681	0.99	0.00436481
Trim14	0.799	0.799	3.17e-05	4.49894	-0.351	0.00411	0.0737	1.13253	-0.366	0.00119	0.00688	2.16241	-0.0302	0.751	0.99	0.00436481
Trim21	0.214	0.214	0.0542	1.266	-0.217	0.0878	0.194	0.712198	-0.207	0.0279	0.0593	1.22695	-0.0133	0.894	0.994	0.00261362
Trim25	0.358	0.358	0.000989	3.0048	-0.0757	0.392	0.514	0.289037	-0.0303	0.728	0.775	0.110698	0.0259	0.766	0.99	0.00436481
Trim26	0.0413	0.0413	0.449	0.347754	-0.0525	0.38	0.502	0.299296	-0.00413	0.93	0.946	0.0241089	0.0334	0.501	0.952	0.0213631
Trim35	-0.427	-0.427	0.00158	2.80134	0.134	0.142	0.273	0.563837	0.122	0.176	0.25	0.60206	-0.0293	0.705	0.99	0.00436481
Trim68	-0.447	-0.447	0.000741	3.13018	0.1	0.319	0.443	0.353596	0.234	0.0161	0.0398	1.40012	0.121	0.229	0.916	0.0381045
Trim8	-0.342	-0.342	0.000741	3.13018	0.0865	0.225	0.356	0.44855	0.162	0.0388	0.0734	1.1343	0.0606	0.346	0.916	0.0381045
Trove2	-0.63	-0.63	0.0011	2.95861	0.299	0.0458	0.143	0.844664	0.387	0.012	0.0315	1.50169	0.0732	0.509	0.952	0.0213631
Trp53	0.473	0.473	0.000588	3.23062	-0.264	0.00212	0.0737	1.13253	-0.328	0.000107	0.00352	2.45346	-0.0792	0.116	0.916	0.0381045
Trp53inp2	-0.164	-0.164	0.218	0.661544	0.369	0.00278	0.0737	1.13253	0.591	5.27e-05	0.00352	2.45346	0.209	0.0145	0.916	0.0381045
Tsc2	-0.382	-0.382	0.0034	2.46852	0.296	0.0105	0.0924	1.03433	0.352	0.0017	0.00867	2.06198	0.0456	0.549	0.984	0.0070049
Txn1	0.241	0.241	0.000661	3.1798	0.114	0.0927	0.203	0.692504	0.142	0.00212	0.0101	1.99568	0.0131	0.797	0.99	0.00436481
Txnip	-0.758	-0.758	0.000206	3.68613	0.0994	0.474	0.586	0.232102	0.202	0.126	0.191	0.718967	0.0879	0.471	0.929	0.0319843
Tyk2	0.248	0.248	0.0172	1.76447	-0.206	0.031	0.117	0.931814	-0.165	0.0292	0.0605	1.21824	0.0258	0.721	0.99	0.00436481
Tyrobp	0.56	0.56	0.00467	2.33068	0.0686	0.439	0.551	0.258848	0.0538	0.301	0.378	0.422508	-0.026	0.735	0.99	0.00436481
Uba52	0.111	0.111	0.0078	2.10791	-0.114	0.0217	0.101	0.995679	-0.198	9.17e-05	0.00352	2.45346	-0.0997	0.0397	0.916	0.0381045
Ube2l3	0.0295	0.0295	0.498	0.302771	0.106	0.0235	0.104	0.982967	0.156	0.00915	0.0253	1.59688	0.0351	0.376	0.916	0.0381045
Ube2l6	0.451	0.451	0.00219	2.65956	-0.0367	0.722	0.796	0.0990869	0.212	0.385	0.453	0.343902	0.235	0.247	0.916	0.0381045
Ube2s	0.336	0.336	0.000503	3.29843	-0.101	0.266	0.396	0.402305	-0.0811	0.168	0.241	0.617983	0.00455	0.949	0.994	0.00261362
Unc93b1	1.16	1.16	0.000103	3.98716	-0.355	0.0178	0.0955	1.02	-0.522	0.000257	0.00394	2.4045	-0.183	0.133	0.916	0.0381045
Usp21	-0.116	-0.116	0.116	0.935542	-0.0156	0.815	0.864	0.0634863	-0.0829	0.237	0.31	0.508638	-0.0823	0.234	0.916	0.0381045
Vamp2	-0.764	-0.764	5.09e-05	4.29328	0.18	0.208	0.345	0.462181	0.246	0.0319	0.0647	1.1891	0.0497	0.7	0.99	0.00436481
Vav1	1.45	1.45	0.000114	3.9431	-0.288	0.109	0.227	0.643974	-0.418	0.00182	0.00913	2.03953	-0.146	0.338	0.916	0.0381045
Vcam1	1.24	1.24	2.12e-05	4.67366	-0.43	0.0186	0.0955	1.02	-0.533	0.000614	0.00525	2.27984	-0.121	0.379	0.916	0.0381045
Vcl	-1.05	-1.05	6.52e-05	4.18575	0.425	0.0177	0.0955	1.02	0.557	0.000947	0.00637	2.19586	0.118	0.35	0.916	0.0381045
Vwf	-0.569	-0.569	0.0266	1.57512	0.778	0.000846	0.0737	1.13253	1.04	0.000237	0.00394	2.4045	0.244	0.148	0.916	0.0381045
Wnt10b	-1.9	-1.9	5.17e-05	4.28651	0.263	0.487	0.596	0.224754	0.145	0.638	0.697	0.156767	-0.139	0.681	0.99	0.00436481
Xbp1	0.943	0.943	5.32e-05	4.27409	-0.201	0.286	0.415	0.381952	-0.425	0.0121	0.0315	1.50169	-0.241	0.164	0.916	0.0381045
Xcl1	1.04	1.04	0.00358	2.44612	-0.659	0.0273	0.112	0.950782	-0.622	0.0269	0.0582	1.23508	0.0271	0.906	0.994	0.00261362
Xcr1	1.07	1.07	0.00211	2.67572	-0.592	0.0106	0.0924	1.03433	-0.836	0.00407	0.0142	1.84771	-0.255	0.226	0.916	0.0381045
Xiap	-0.318	-0.318	0.00683	2.16558	0.18	0.0621	0.16	0.79588	0.216	0.0289	0.0602	1.2204	0.0216	0.786	0.99	0.00436481
Xrcc6	0.464	0.464	0.000254	3.59517	-0.12	0.222	0.354	0.450997	-0.0769	0.37	0.44	0.356547	0.0283	0.738	0.99	0.00436481
Yy1	-0.0758	-0.0758	0.112	0.950782	0.00591	0.885	0.913	0.0395292	0.0326	0.442	0.51	0.29243	0.0118	0.782	0.99	0.00436481
Zap70	1.1	1.1	0.000114	3.9431	-0.56	0.00272	0.0737	1.13253	-0.695	0.000824	0.00595	2.22548	-0.152	0.358	0.916	0.0381045
Zbp1	2.26	2.26	6.63e-05	4.17849	-0.425	0.173	0.314	0.50307	-0.42	0.095	0.151	0.821023	-0.0127	0.964	0.994	0.00261362
Zdhhc2	0.326	0.326	0.000831	3.0804	-0.123	0.134	0.263	0.580044	-0.142	0.193	0.268	0.571865	-0.0338	0.741	0.99	0.00436481
Zfp385a	0.75	0.75	0.000106	3.97469	-0.0964	0.302	0.426	0.37059	-0.133	0.128	0.193	0.714443	-0.0481	0.573	0.99	0.00436481

## Sheet: Kidney
	Kidney
	cSiO2_P0 vs. VEH_P0				cSiO2_PL vs cSiO2_P0				cSiO2_PM vs cSiO2_P0				cSiO2_PM vs cSiO2_PL
Gene_symbol	Log2 fold change	P-value	BH.p.value	-log10 p val	Log2 fold change	P-value	BH.p.value	-log10 p val	Log2 fold change	P-value	BH.p.value	-log10 p val	Log2 fold change	P-value	BH.p.value	-log10 p val
Ace	-0.112	0.646	0.681	0.166853	0.0987	0.772	0.998	0.000869459	0.207	0.329	0.423	0.37366	0.148	0.582	0.687	0.163043
Acin1	0.388	0.00288	0.0077	2.11351	-0.0882	0.453	0.998	0.000869459	-0.238	0.0944	0.188	0.725842	-0.0883	0.362	0.509	0.293282
Acp5	-0.0192	0.857	0.874	0.0584886	-0.107	0.503	0.998	0.000869459	-0.0829	0.449	0.537	0.270026	0.0772	0.605	0.708	0.149967
Actr1b	0.0467	0.561	0.605	0.218245	-0.121	0.128	0.998	0.000869459	-0.25	0.00764	0.0637	1.19586	-0.0722	0.323	0.487	0.312471
Adam17	0.665	0.000543	0.00281	2.55129	-0.0659	0.748	0.998	0.000869459	-0.457	0.0295	0.0985	1.00656	-0.33	0.0962	0.311	0.50724
Adar	1.13	0.000265	0.00188	2.72584	-0.146	0.562	0.998	0.000869459	-0.611	0.0443	0.116	0.935542	-0.404	0.109	0.324	0.489455
Adora2a	0.789	0.00566	0.0126	1.89963	-0.041	0.862	0.998	0.000869459	-0.449	0.0753	0.161	0.793174	-0.358	0.102	0.317	0.498941
Ager	1.91	0.00141	0.00486	2.31336	0.0541	0.902	0.998	0.000869459	-0.646	0.138	0.241	0.617983	-0.632	0.13	0.338	0.471083
Agt	0.935	0.00707	0.0149	1.82681	-0.0347	0.9	0.998	0.000869459	-0.176	0.59	0.661	0.179799	-0.0842	0.696	0.777	0.109579
Ahr	0.614	0.00178	0.00569	2.24489	0.0798	0.645	0.998	0.000869459	-0.191	0.381	0.469	0.328827	-0.215	0.242	0.433	0.363512
Aicda
Aim2	1.56	0.00316	0.00815	2.08884	0.00859	0.975	0.998	0.000869459	-0.6	0.0792	0.166	0.779892	-0.554	0.0967	0.311	0.50724
Aire
Akt1	0.422	0.0333	0.0504	1.29757	-0.16	0.38	0.998	0.000869459	-0.607	0.00658	0.0615	1.21112	-0.376	0.00534	0.177	0.752027
Akt2	0.109	0.184	0.223	0.651695	-0.165	0.0908	0.998	0.000869459	-0.575	6.51e-06	0.00395	2.4034	-0.352	0.000414	0.11	0.958607
Akt3	0.759	0.000456	0.00244	2.61261	0.0243	0.906	0.998	0.000869459	-0.113	0.598	0.666	0.176526	-0.0859	0.675	0.762	0.118045
Alas2	-0.897	0.483	0.532	0.274088	0.256	0.668	0.998	0.000869459	1.18	0.291	0.382	0.417937	0.0865	0.775	0.839	0.076238
Alox15
Alox5	0.147	0.622	0.66	0.180456	0.623	0.0257	0.998	0.000869459	-0.0561	0.814	0.855	0.0680339	-0.623	0.0184	0.26	0.585027
Angpt1	-0.308	0.0613	0.086	1.0655	-0.00342	0.986	0.998	0.000869459	0.0713	0.63	0.696	0.157391	0.13	0.424	0.557	0.254145
Anxa1	1.9	0.000813	0.00358	2.44612	-0.079	0.881	0.998	0.000869459	-0.629	0.272	0.369	0.432974	-0.487	0.352	0.504	0.297569
Ap1b1	-0.0197	0.758	0.786	0.104577	-0.0474	0.577	0.998	0.000869459	-0.158	0.0224	0.0902	1.04479	-0.0602	0.463	0.59	0.229148
Ap1m1	0.061	0.00135	0.00477	2.32148	-0.0828	0.106	0.998	0.000869459	-0.188	2.21e-05	0.00448	2.34872	-0.0485	0.365	0.509	0.293282
Ap1s1	0.0462	0.561	0.605	0.218245	-0.168	0.0857	0.998	0.000869459	-0.361	0.000316	0.0242	1.61618	-0.136	0.115	0.33	0.481486
Ap2a1	0.201	0.0364	0.054	1.26761	0.0181	0.837	0.998	0.000869459	-0.241	0.0132	0.0834	1.07883	-0.19	0.01	0.227	0.643974
Ap2a2	-0.29	0.0277	0.0437	1.35952	0.131	0.314	0.998	0.000869459	0.0729	0.473	0.555	0.255707	-0.00557	0.959	0.97	0.0132283
Ap2m1	-0.00689	0.931	0.939	0.0273344	-0.0967	0.138	0.998	0.000869459	-0.00567	0.94	0.961	0.0172766	0.148	0.00233	0.138	0.860121
Apc	0.615	0.00532	0.0119	1.92445	-0.0632	0.718	0.998	0.000869459	-0.22	0.233	0.331	0.480172	-0.0848	0.388	0.528	0.277366
App	0.086	0.091	0.122	0.91364	0.0113	0.676	0.998	0.000869459	-0.0655	0.168	0.267	0.573489	-0.0198	0.343	0.501	0.300162
Aqp4	-0.754	0.272	0.318	0.497573	0.474	0.532	0.998	0.000869459	1.02	0.16	0.259	0.5867	0.575	0.364	0.509	0.293282
Aqp9
Arf1	0.105	0.0325	0.0495	1.30539	-0.0865	0.037	0.998	0.000869459	-0.149	0.015	0.0855	1.06803	-0.00543	0.858	0.895	0.048177
Arhgef1	0.578	0.00104	0.00398	2.40012	-0.088	0.629	0.998	0.000869459	-0.706	0.00136	0.0345	1.46218	-0.561	0.00502	0.177	0.752027
Arrb2	1.21	0.000136	0.00135	2.86967	-0.134	0.634	0.998	0.000869459	-0.691	0.0275	0.0969	1.01368	-0.497	0.0987	0.311	0.50724
Atf2	0.0902	0.361	0.407	0.390406	-0.0753	0.38	0.998	0.000869459	-0.213	0.0413	0.112	0.950782	-0.0706	0.287	0.47	0.327902
Atg101	-0.121	0.0117	0.022	1.65758	0.0429	0.437	0.998	0.000869459	-0.0456	0.214	0.313	0.504456	-0.0316	0.496	0.613	0.21254
Atg4b	-0.189	0.0876	0.117	0.931814	0.0835	0.39	0.998	0.000869459	0.092	0.315	0.408	0.38934	0.0469	0.398	0.539	0.268411
Atg5	-0.0959	0.0648	0.0903	1.04431	-0.0286	0.704	0.998	0.000869459	-0.028	0.476	0.558	0.253366	0.0576	0.437	0.567	0.246417
Atg9a	-0.0875	0.275	0.32	0.49485	-0.0474	0.679	0.998	0.000869459	-0.0439	0.578	0.65	0.187087	0.0582	0.618	0.714	0.146302
Atm	0.383	0.0158	0.0279	1.5544	-0.00257	0.983	0.998	0.000869459	-0.301	0.0534	0.131	0.882729	-0.232	0.00269	0.138	0.860121
Atp6v0a1	0.341	0.00382	0.00929	2.03198	0.00834	0.931	0.998	0.000869459	-0.285	0.0149	0.0855	1.06803	-0.236	0.011	0.227	0.643974
Atp6v0c	-0.195	0.0729	0.0997	1.0013	0.0093	0.946	0.998	0.000869459	-0.00295	0.977	0.986	0.00612309	0.0403	0.762	0.83	0.0809219
Atp6v1c2	-0.375	0.0719	0.0986	1.00612	-0.158	0.561	0.998	0.000869459	0.0874	0.676	0.732	0.135489	0.303	0.23	0.424	0.372634
Atp6v1h	-0.134	0.106	0.139	0.856985	0.0222	0.862	0.998	0.000869459	0.254	0.0015	0.035	1.45593	0.286	0.035	0.277	0.55752
Bad	-0.0814	0.285	0.33	0.481486	-0.0937	0.194	0.998	0.000869459	-0.304	0.000225	0.0228	1.64207	-0.153	0.00522	0.177	0.752027
Bax	0.317	0.00605	0.0132	1.87943	-0.128	0.21	0.998	0.000869459	-0.395	0.00309	0.0491	1.30892	-0.199	0.0345	0.277	0.55752
Bcl10	0.658	0.00427	0.01	2	-0.0645	0.749	0.998	0.000869459	-0.472	0.0347	0.103	0.987163	-0.338	0.0276	0.268	0.571865
Bcl2	0.39	0.051	0.0735	1.13371	-0.129	0.578	0.998	0.000869459	-0.355	0.146	0.247	0.607303	-0.166	0.442	0.57	0.244125
Bcl2a1a	1.54	0.00215	0.00627	2.20273	-0.0284	0.912	0.998	0.000869459	-0.712	0.0172	0.0863	1.06399	-0.641	0.0465	0.277	0.55752
Bcl2l1	-0.0261	0.81	0.832	0.0798767	0.000184	0.998	0.998	0.000869459	0.00941	0.916	0.941	0.0264104	0.0602	0.291	0.472	0.326058
Bcl6	0.513	0.0146	0.0266	1.57512	-0.143	0.34	0.998	0.000869459	-0.449	0.0295	0.0985	1.00656	-0.241	0.0845	0.3	0.522879
Bclaf1	0.266	0.026	0.0415	1.38195	0.0534	0.644	0.998	0.000869459	-0.112	0.366	0.455	0.341989	-0.101	0.234	0.425	0.371611
Bdnf	0.288	0.281	0.326	0.486782	0.0215	0.942	0.998	0.000869459	-0.132	0.572	0.647	0.189096	-0.104	0.686	0.77	0.113509
Birc2	0.534	0.005	0.0114	1.9431	-0.0692	0.707	0.998	0.000869459	-0.306	0.156	0.255	0.59346	-0.174	0.299	0.48	0.318759
Birc3	1.21	0.00199	0.00603	2.21968	-0.0294	0.936	0.998	0.000869459	-0.575	0.167	0.265	0.576754	-0.49	0.2	0.401	0.396856
Blk
Blnk	0.834	0.01	0.0195	1.70997	-0.257	0.395	0.998	0.000869459	-0.553	0.0937	0.188	0.725842	-0.225	0.337	0.497	0.303644
Bmp8a
Bmper
Braf	0.28	0.0184	0.031	1.50864	-0.0175	0.846	0.998	0.000869459	-0.093	0.339	0.43	0.366532	-0.00712	0.895	0.92	0.0362122
Brwd1	0.626	0.00401	0.00959	2.01818	-0.0853	0.687	0.998	0.000869459	-0.311	0.146	0.247	0.607303	-0.162	0.36	0.509	0.293282
Bst2	1.31	2.69e-05	0.0008	3.09691	-0.168	0.448	0.998	0.000869459	-0.542	0.0341	0.103	0.987163	-0.338	0.229	0.423	0.37366
Btk	1.47	0.00869	0.0175	1.75696	-0.0311	0.93	0.998	0.000869459	-0.9	0.018	0.0863	1.06399	-0.796	0.0249	0.268	0.571865
Btla	1.01	0.0576	0.0818	1.08725	-0.668	0.151	0.998	0.000869459	-1.89	0.00554	0.0594	1.22621	-1.18	0.0728	0.295	0.530178
C1qa	1.89	0.000163	0.00142	2.84771	-0.00785	0.983	0.998	0.000869459	-0.751	0.0908	0.184	0.735182	-0.708	0.133	0.338	0.471083
C1qb	2	0.000164	0.00142	2.84771	-0.136	0.704	0.998	0.000869459	-0.857	0.0436	0.115	0.939302	-0.675	0.116	0.33	0.481486
C1ra	1.25	0.000443	0.00244	2.61261	-0.134	0.707	0.998	0.000869459	-0.834	0.0354	0.104	0.982967	-0.644	0.0901	0.3	0.522879
C1s1	1.43	0.00145	0.00494	2.30627	-0.213	0.621	0.998	0.000869459	-1.01	0.0306	0.0993	1.00305	-0.739	0.0839	0.3	0.522879
C2	0.491	0.00173	0.00556	2.25493	-0.00207	0.989	0.998	0.000869459	-0.245	0.14	0.241	0.617983	-0.194	0.213	0.412	0.385103
C3	2.62	0.000552	0.00283	2.54821	-0.199	0.766	0.998	0.000869459	-0.976	0.215	0.313	0.504456	-0.744	0.303	0.482	0.316953
C4a	2.07	6.01e-05	0.00105	2.97881	-0.135	0.702	0.998	0.000869459	-0.789	0.135	0.241	0.617983	-0.63	0.176	0.385	0.414539
C5ar1	2.56	0.000339	0.00211	2.67572	0.052	0.877	0.998	0.000869459	-0.577	0.157	0.255	0.59346	-0.587	0.104	0.317	0.498941
C6					-0.177	0.851	0.998	0.000869459					-1.11	0.246	0.435	0.361511
C7	4.28	5.42e-05	0.00105	2.97881	0.155	0.845	0.998	0.000869459	-0.927	0.241	0.339	0.4698	-1.02	0.169	0.379	0.421361
C8a	-0.514	0.273	0.318	0.497573	0.293	0.633	0.998	0.000869459	0.699	0.129	0.234	0.630784	0.443	0.382	0.527	0.278189
C8b
C8g	-0.919	0.0326	0.0496	1.30452	0.0906	0.85	0.998	0.000869459	0.322	0.422	0.513	0.289883	0.271	0.498	0.613	0.21254
C9
Camk2d	0.393	0.0148	0.0267	1.57349	0.0353	0.821	0.998	0.000869459	-0.123	0.504	0.584	0.233587	-0.0976	0.483	0.604	0.218963
Camk2g	0.116	0.154	0.19	0.721246	-0.0602	0.517	0.998	0.000869459	-0.128	0.156	0.255	0.59346	-0.0214	0.801	0.858	0.0665127
Camp
Capn1	0.466	0.015	0.0268	1.57187	-0.0252	0.885	0.998	0.000869459	-0.236	0.275	0.372	0.429457	-0.15	0.334	0.497	0.303644
Card11	0.799	0.0975	0.13	0.886057	-0.172	0.623	0.998	0.000869459	-0.793	0.0934	0.188	0.725842	-0.591	0.231	0.424	0.372634
Card9
Casp1	1.29	0.00182	0.0058	2.23657	-0.0907	0.718	0.998	0.000869459	-0.492	0.106	0.201	0.696804	-0.349	0.179	0.386	0.413413
Casp3	-0.0378	0.675	0.709	0.149354	0.0757	0.38	0.998	0.000869459	-0.000299	0.998	0.999	0.000434512	-0.0147	0.821	0.872	0.0594835
Casp4	2.09	8.86e-05	0.00122	2.91364	0.00961	0.981	0.998	0.000869459	-0.536	0.258	0.356	0.44855	-0.495	0.278	0.459	0.338187
Casp8	0.495	0.00438	0.0102	1.9914	-0.0476	0.73	0.998	0.000869459	-0.23	0.146	0.247	0.607303	-0.116	0.152	0.356	0.44855
Cbl	0.807	0.000745	0.00341	2.46725	0.0442	0.854	0.998	0.000869459	-0.188	0.426	0.514	0.289037	-0.174	0.441	0.57	0.244125
Ccl19	0.0987	0.772	0.799	0.0974532	-0.591	0.00199	0.303	0.518557	-0.942	0.000993	0.0299	1.52433	-0.312	0.125	0.338	0.471083
Ccl2	2.88	3.42e-05	0.000886	3.05257	-0.0804	0.836	0.998	0.000869459	-0.761	0.103	0.198	0.703335	-0.632	0.166	0.377	0.423659
Ccl20	2.52	0.0179	0.0305	1.5157	-0.36	0.647	0.998	0.000869459	-0.938	0.38	0.469	0.328827	-0.56	0.576	0.684	0.164944
Ccl21a	0.294	0.36	0.407	0.390406	-0.175	0.476	0.998	0.000869459	-0.582	0.0308	0.0993	1.00305	-0.349	0.071	0.295	0.530178
Ccl3	1.73	0.0263	0.042	1.37675	-0.00383	0.993	0.998	0.000869459	-0.285	0.492	0.572	0.242604	-0.28	0.429	0.56	0.251812
Ccl4	1.64	0.0232	0.0375	1.42597	-0.154	0.725	0.998	0.000869459	-0.249	0.352	0.442	0.354578	-0.0757	0.852	0.895	0.048177
Ccl5	2.08	0.000313	0.00205	2.68825	-0.267	0.544	0.998	0.000869459	-1.3	0.0159	0.0861	1.065	-0.985	0.075	0.295	0.530178
Ccl7	4.53	1.71e-05	0.000681	3.16685	-0.0286	0.958	0.998	0.000869459	-1.02	0.0921	0.186	0.730487	-0.937	0.138	0.346	0.460924
Ccl8	1.35	0.0577	0.0818	1.08725	-0.246	0.618	0.998	0.000869459	-1.73	0.00363	0.0524	1.28067	-1.43	0.0203	0.26	0.585027
Ccr1	2.05	0.000653	0.00316	2.50031	0.203	0.665	0.998	0.000869459	-0.376	0.424	0.513	0.289883	-0.52	0.194	0.395	0.403403
Ccr7	-0.0324	0.95	0.954	0.0204516	-0.357	0.344	0.998	0.000869459
Ccr9
Cd14	2.71	0.000193	0.00157	2.8041	0.00955	0.988	0.998	0.000869459	-0.713	0.314	0.407	0.390406	-0.685	0.316	0.485	0.314258
Cd163					0.101	0.916	0.998	0.000869459					-1.15	0.167	0.377	0.423659
Cd164	0.0268	0.714	0.746	0.127261	0.0322	0.722	0.998	0.000869459	0.0258	0.627	0.694	0.158641	0.0438	0.582	0.687	0.163043
Cd177
Cd19	-0.384	0.595	0.638	0.195179
Cd209e
Cd22
Cd244
Cd24a	0.898	0.0074	0.0154	1.81248	0.209	0.554	0.998	0.000869459	-0.141	0.697	0.748	0.126098	-0.296	0.374	0.518	0.28567
Cd27
Cd274	0.884	0.000971	0.00389	2.41005	-0.0717	0.648	0.998	0.000869459	-0.316	0.0363	0.105	0.978811	-0.19	0.178	0.386	0.413413
Cd276	3.12	0.00117	0.00426	2.37059	-0.138	0.86	0.998	0.000869459	-1.04	0.214	0.313	0.504456	-0.863	0.274	0.457	0.340084
Cd28	1.59	0.00968	0.019	1.72125	-0.343	0.527	0.998	0.000869459	-1.23	0.0227	0.0902	1.04479	-0.868	0.155	0.363	0.440093
Cd34	0.563	6.44e-07	0.000151	3.82102	-0.116	0.169	0.998	0.000869459	-0.22	0.0526	0.13	0.886057	-0.0539	0.562	0.672	0.172631
Cd3d	0.729	0.18	0.219	0.659556	-0.736	0.0265	0.998	0.000869459	-1.41	0.00409	0.0552	1.25806	-0.632	0.132	0.338	0.471083
Cd3e	1	0.0561	0.0802	1.09583	-0.961	0.0207	0.998	0.000869459	-1.72	0.00478	0.0574	1.24109	-0.708	0.16	0.371	0.430626
Cd3g	0.865	0.0865	0.116	0.935542	-0.641	0.0592	0.998	0.000869459	-1.58	0.0151	0.0855	1.06803	-0.901	0.119	0.335	0.474955
Cd4	1.76	0.017	0.0292	1.53462	-0.516	0.275	0.998	0.000869459	-1.99	0.00166	0.0367	1.43533	-1.4	0.0109	0.227	0.643974
Cd40	1.2	0.000594	0.00299	2.52433	-0.241	0.383	0.998	0.000869459	-0.725	0.0159	0.0861	1.065	-0.419	0.0926	0.303	0.518557
Cd40lg
Cd44
Cd46
Cd5	0.825	0.204	0.244	0.61261	-0.661	0.254	0.998	0.000869459	-1.78	0.00899	0.0682	1.16622
Cd52	0.885	0.0334	0.0504	1.29757	-0.205	0.397	0.998	0.000869459	-0.875	0.0146	0.0855	1.06803	-0.627	0.0685	0.291	0.536107
Cd55	0.482	0.00814	0.0167	1.77728	0.068	0.662	0.998	0.000869459	0.113	0.439	0.528	0.277366	0.109	0.471	0.595	0.225483
Cd59a	-0.208	0.0294	0.046	1.33724	0.0301	0.815	0.998	0.000869459	0.112	0.2	0.299	0.524329	0.137	0.304	0.482	0.316953
Cd6
Cd68	2.06	7.86e-05	0.0012	2.92082	-0.184	0.619	0.998	0.000869459	-0.844	0.0391	0.108	0.966576	-0.614	0.121	0.335	0.474955
Cd7
Cd70
Cd74	1.79	0.000343	0.00211	2.67572	-0.438	0.273	0.998	0.000869459	-1.31	0.0124	0.0802	1.09583	-0.821	0.077	0.296	0.528708
Cd79a
Cd80
Cd81	0.00446	0.938	0.945	0.0245682	-0.0105	0.891	0.998	0.000869459	-0.0354	0.518	0.598	0.223299	0.0321	0.666	0.755	0.122053
Cd83	0.868	0.012	0.0224	1.64975	-0.22	0.438	0.998	0.000869459	-0.821	0.0178	0.0863	1.06399	-0.558	0.0569	0.279	0.554396
Cd84	2.01	0.00214	0.00627	2.20273	-0.185	0.695	0.998	0.000869459	-1.11	0.0554	0.135	0.869666	-0.865	0.105	0.318	0.497573
Cd86	1.75	0.000203	0.00161	2.79317	-0.427	0.272	0.998	0.000869459	-1.02	0.0319	0.0999	1.00043	-0.537	0.231	0.424	0.372634
Cd8a
Cd8b1
Cd96
Cdc42	0.182	0.0123	0.0229	1.64016	-0.0103	0.875	0.998	0.000869459	-0.0717	0.412	0.502	0.299296	-0.0012	0.983	0.986	0.00612309
Cdh2	-0.0216	0.9	0.913	0.0395292	0.209	0.194	0.998	0.000869459	0.169	0.263	0.361	0.442493	0.0166	0.864	0.897	0.0472076
Cdk8	0.0647	0.322	0.371	0.430626	0.0151	0.809	0.998	0.000869459	0.0112	0.86	0.896	0.047692	0.0531	0.479	0.6	0.221849
Cdk9	0.25	0.0153	0.0273	1.56384	-0.0689	0.401	0.998	0.000869459	-0.19	0.0699	0.154	0.812479	-0.0558	0.349	0.503	0.298432
Cdkn1a	1.41	0.00293	0.00775	2.1107	0.362	0.387	0.998	0.000869459	-0.46	0.28	0.375	0.425969	-0.756	0.0442	0.277	0.55752
Ceacam3					-0.518	0.542	0.998	0.000869459	-0.72	0.412	0.502	0.299296	-0.155	0.843	0.889	0.0510982
Cfb	-0.0183	0.861	0.876	0.0574959	0.0401	0.797	0.998	0.000869459	0.151	0.186	0.284	0.546682	0.164	0.277	0.459	0.338187
Cfd	2.55	0.0316	0.0488	1.31158	-1.32	0.287	0.998	0.000869459	-3.76	0.000653	0.0257	1.59007	-2.12	0.0181	0.26	0.585027
Cfh	1.3	0.002	0.00603	2.21968	-0.0423	0.928	0.998	0.000869459	-0.854	0.0766	0.162	0.790485	-0.757	0.116	0.33	0.481486
Cflar	0.212	0.0317	0.0488	1.31158	0.0461	0.577	0.998	0.000869459	-0.148	0.0759	0.161	0.793174	-0.126	0.000821	0.111	0.954677
Cfp	1.29	0.0158	0.0279	1.5544	-0.181	0.66	0.998	0.000869459	-1.08	0.0192	0.0871	1.05998	-0.858	0.0767	0.296	0.528708
Chuk	0.0242	0.655	0.689	0.161781	-0.0341	0.736	0.998	0.000869459	-0.0361	0.661	0.722	0.141463	0.0582	0.653	0.742	0.129596
Ciita	1.19	0.00114	0.0042	2.37675	-0.421	0.294	0.998	0.000869459	-0.998	0.0407	0.111	0.954677	-0.56	0.257	0.444	0.352617
Clec4e	4.68	2.29e-06	0.000195	3.70997	0.306	0.541	0.998	0.000869459	0.0531	0.877	0.91	0.0409586	-0.203	0.667	0.755	0.122053
Clu	2.66	0.00069	0.00323	2.4908	-0.165	0.82	0.998	0.000869459	-0.583	0.469	0.554	0.25649	-0.377	0.617	0.714	0.146302
Cmklr1	1.13	0.000134	0.00135	2.86967	-0.0887	0.765	0.998	0.000869459	-0.66	0.042	0.113	0.946922	-0.517	0.112	0.328	0.484126
Cpa3
Cr2
Crcp	0.00546	0.954	0.956	0.0195421	-0.137	0.148	0.998	0.000869459	-0.116	0.205	0.306	0.514279	0.0774	0.328	0.492	0.308035
Creb1	0.541	0.00382	0.00929	2.03198	-0.139	0.366	0.998	0.000869459	-0.314	0.0774	0.163	0.787812	-0.104	0.294	0.475	0.323306
Creb3	0.346	0.00237	0.00669	2.17457	-0.0386	0.721	0.998	0.000869459	-0.329	0.0223	0.0902	1.04479	-0.23	0.0428	0.277	0.55752
Creb3l2	-0.109	0.0706	0.0975	1.011	0.00892	0.923	0.998	0.000869459	-0.0692	0.247	0.346	0.460924	-0.0343	0.688	0.77	0.113509
Creb3l4					0.158	0.633	0.998	0.000869459	-0.208	0.504	0.584	0.233587	-0.278	0.398	0.539	0.268411
Crebbp	0.549	0.00119	0.00431	2.36552	-0.117	0.346	0.998	0.000869459	-0.318	0.0435	0.115	0.939302	-0.134	0.0955	0.311	0.50724
Crp	0.186	0.724	0.755	0.122053					-0.0227	0.953	0.969	0.0136762	-0.133	0.619	0.714	0.146302
Csf1	2	9.42e-05	0.00122	2.91364	-0.0289	0.949	0.998	0.000869459	-0.616	0.196	0.296	0.528708	-0.539	0.246	0.435	0.361511
Csf2
Csf2ra	1.86	0.000397	0.00225	2.64782	-0.079	0.86	0.998	0.000869459	-0.999	0.024	0.0923	1.0348	-0.869	0.0683	0.291	0.536107
Csf3r					0.0571	0.89	0.998	0.000869459	-0.769	0.11	0.208	0.681937	-0.788	0.0519	0.277	0.55752
Csk	0.518	0.00231	0.00661	2.1798	-0.145	0.385	0.998	0.000869459	-0.561	0.00999	0.073	1.13668	-0.356	0.0372	0.277	0.55752
Ctla4
Ctnnb1	0.351	0.00828	0.0169	1.77211	-0.044	0.669	0.998	0.000869459	-0.207	0.104	0.199	0.701147	-0.0937	0.0857	0.3	0.522879
Ctnnd1	0.242	0.0163	0.0284	1.54668	0.0294	0.779	0.998	0.000869459	-0.233	0.0619	0.144	0.841638	-0.203	0.0387	0.277	0.55752
Ctps	1.04	0.00202	0.00608	2.2161	-0.0151	0.966	0.998	0.000869459	-0.275	0.462	0.549	0.260428	-0.205	0.561	0.672	0.172631
Ctsa									0.0125	0.978	0.986	0.00612309
Ctsc	1.66	0.000102	0.00122	2.91364	-0.0807	0.832	0.998	0.000869459	-0.774	0.0402	0.11	0.958607	-0.631	0.0845	0.3	0.522879
Ctso	0.112	0.028	0.0441	1.35556	-0.0824	0.175	0.998	0.000869459	-0.0208	0.675	0.732	0.135489	0.119	0.0565	0.279	0.554396
Ctsw
Cul1	0.0589	0.211	0.252	0.598599	0.0391	0.384	0.998	0.000869459	0.151	0.0118	0.0798	1.098	0.169	0.00153	0.137	0.863279
Cx3cl1	1.38	0.000394	0.00225	2.64782	-0.183	0.607	0.998	0.000869459	-0.877	0.031	0.0993	1.00305	-0.638	0.0749	0.295	0.530178
Cxcl1	3.76	0.000152	0.00141	2.85078	-0.369	0.618	0.998	0.000869459	-0.997	0.239	0.338	0.471083	-0.612	0.422	0.557	0.254145
Cxcl10	1.73	0.000313	0.00205	2.68825	-0.0916	0.602	0.998	0.000869459	-0.477	0.155	0.255	0.59346	-0.355	0.251	0.438	0.358526
Cxcl12	-0.0828	0.404	0.454	0.342944	-0.137	0.351	0.998	0.000869459	-0.134	0.354	0.444	0.352617	0.0618	0.734	0.811	0.0909791
Cxcl13	1.06	0.115	0.149	0.826814	-0.295	0.537	0.998	0.000869459	-0.269	0.591	0.661	0.179799	0.0964	0.831	0.878	0.0565055
Cxcl5
Cxcl9	0.966	0.146	0.183	0.737549	-0.546	0.0945	0.998	0.000869459	-1.37	0.0222	0.0902	1.04479	-0.808	0.121	0.335	0.474955
Cxcr1
Cxcr4	-0.00661	0.986	0.986	0.00612309	-0.156	0.407	0.998	0.000869459	-0.313	0.271	0.368	0.434152	-0.112	0.617	0.714	0.146302
Cxcr5
Cxcr6	1.43	0.00114	0.0042	2.37675	-0.355	0.352	0.998	0.000869459	-1.47	0.00475	0.0574	1.24109	-1.06	0.0374	0.277	0.55752
Cyba	-0.415	0.0241	0.0388	1.41117	-0.0128	0.953	0.998	0.000869459	0.0859	0.59	0.661	0.179799	0.147	0.452	0.579	0.237321
Cybb	2.26	1.02e-05	0.000546	3.26281	-0.114	0.725	0.998	0.000869459	-0.754	0.0388	0.108	0.966576	-0.589	0.098	0.311	0.50724
Cyld	0.159	0.00519	0.0117	1.93181	-0.0278	0.431	0.998	0.000869459	-0.176	0.0144	0.0855	1.06803	-0.0909	0.00322	0.138	0.860121
Dab2ip	0.466	0.00387	0.00937	2.02826	-0.124	0.424	0.998	0.000869459	-0.411	0.0212	0.0902	1.04479	-0.223	0.0818	0.3	0.522879
Daxx	0.161	0.122	0.157	0.8041	0.0178	0.853	0.998	0.000869459	-0.088	0.575	0.649	0.187755	-0.0579	0.647	0.736	0.133122
Ddit4	0.703	0.105	0.138	0.860121	-0.167	0.686	0.998	0.000869459	-0.763	0.178	0.276	0.559091	-0.552	0.227	0.422	0.374688
Ddx24	0.169	0.000969	0.00389	2.41005	-0.0414	0.382	0.998	0.000869459	-0.229	0.000843	0.0269	1.57025	-0.131	0.0137	0.249	0.603801
Ddx58	0.934	3.89e-05	0.000926	3.03339	0.000824	0.996	0.998	0.000869459	-0.16	0.48	0.561	0.251037	-0.105	0.606	0.708	0.149967
Diablo	-0.172	0.00407	0.00969	2.01368	0.000341	0.996	0.998	0.000869459	0.00938	0.848	0.886	0.0525663	0.062	0.454	0.58	0.236572
Dll1	0.355	0.0115	0.0216	1.66555	-0.186	0.153	0.998	0.000869459	-0.366	0.0276	0.0969	1.01368	-0.123	0.384	0.527	0.278189
Dll4	0.285	0.0798	0.109	0.962574	-0.609	0.023	0.998	0.000869459	-0.632	0.00994	0.073	1.13668	0.0372	0.881	0.912	0.0400052
Dnmt1	0.666	0.0052	0.0117	1.93181	-0.0917	0.651	0.998	0.000869459	-0.556	0.011	0.0769	1.11407	-0.397	0.0269	0.268	0.571865
Dnmt3a	0.889	0.027	0.0428	1.36856	-0.0819	0.796	0.998	0.000869459	-0.506	0.186	0.284	0.546682	-0.348	0.171	0.379	0.421361
Dtx3l	1.65	7.21e-05	0.00116	2.93554	-0.19	0.568	0.998	0.000869459	-0.551	0.161	0.261	0.583359	-0.304	0.383	0.527	0.278189
Dvl2	0.107	0.324	0.372	0.429457	-0.00668	0.962	0.998	0.000869459	-0.156	0.2	0.3	0.522879	-0.0934	0.479	0.6	0.221849
Dynll2	-0.0774	0.34	0.388	0.411168	-0.0559	0.698	0.998	0.000869459	0.00187	0.985	0.992	0.00348833	0.117	0.471	0.595	0.225483
E2f4	0.286	0.00349	0.00881	2.05502	-0.0917	0.289	0.998	0.000869459	-0.286	0.00733	0.0637	1.19586	-0.128	0.0429	0.277	0.55752
Ebi3	1.3	0.0143	0.0262	1.5817	-0.114	0.607	0.998	0.000869459	-0.468	0.0361	0.105	0.978811	-0.284	0.162	0.371	0.430626
Egf	-0.894	0.14	0.177	0.752027	0.228	0.752	0.998	0.000869459	0.724	0.253	0.352	0.453457	0.522	0.41	0.548	0.261219
Egr2
Eif4a2	-0.132	0.115	0.149	0.826814	-0.013	0.915	0.998	0.000869459	0.0504	0.483	0.564	0.248721	0.113	0.324	0.487	0.312471
Eif4ebp1	0.665	0.0094	0.0186	1.73049	-0.177	0.471	0.998	0.000869459	-0.486	0.066	0.148	0.829738	-0.24	0.214	0.412	0.385103
Elane
Elavl1	0.639	0.0147	0.0266	1.57512	-0.0304	0.882	0.998	0.000869459	-0.324	0.139	0.241	0.617983	-0.22	0.0593	0.281	0.551294
Elk1
Eno1	-0.309	0.0189	0.0317	1.49894	0.0207	0.889	0.998	0.000869459	0.122	0.273	0.37	0.431798	0.156	0.304	0.482	0.316953
Eomes					-0.18	0.684	0.998	0.000869459	-0.604	0.291	0.382	0.417937	-0.427	0.221	0.418	0.378824
Ep300	0.66	0.00209	0.0062	2.20761	-0.129	0.433	0.998	0.000869459	-0.339	0.0899	0.184	0.735182	-0.14	0.211	0.409	0.388277
Ero1l	0.164	0.019	0.0317	1.49894	-0.035	0.63	0.998	0.000869459	-0.0373	0.538	0.613	0.21254	0.0547	0.32	0.486	0.313364
Ets1	0.615	0.00523	0.0117	1.93181	-0.131	0.551	0.998	0.000869459	-0.548	0.0224	0.0902	1.04479	-0.358	0.0744	0.295	0.530178
Ezh2	0.477	0.00514	0.0117	1.93181	0.0521	0.753	0.998	0.000869459	-0.203	0.253	0.352	0.453457	-0.199	0.192	0.395	0.403403
F13a1	1.19	0.0391	0.0579	1.23732	0.626	0.312	0.998	0.000869459	-0.68	0.208	0.308	0.511449	-1.24	0.0412	0.277	0.55752
F8	0.636	0.00495	0.0114	1.9431	-0.123	0.412	0.998	0.000869459	-0.5	0.00608	0.0615	1.21112	-0.315	0.0407	0.277	0.55752
Fadd	0.233	0.049	0.0711	1.14813	-0.0432	0.653	0.998	0.000869459	-0.14	0.171	0.269	0.570248	-0.0204	0.777	0.839	0.076238
Fam129c
Fas	0.262	0.0488	0.0711	1.14813	-0.0691	0.471	0.998	0.000869459	-0.203	0.0582	0.138	0.860121	-0.0773	0.413	0.55	0.259637
Fasl
Fbxo7	-0.274	0.0836	0.113	0.946922	-0.00229	0.991	0.998	0.000869459	0.0757	0.598	0.666	0.176526	0.127	0.489	0.61	0.21467
Fbxw11	-0.0169	0.843	0.862	0.0644927	-0.00267	0.978	0.998	0.000869459	0.102	0.0976	0.192	0.716699	0.153	0.061	0.281	0.551294
Fcer1a
Fcgr1	3.13	1.1e-05	0.000546	3.26281	-0.212	0.615	0.998	0.000869459	-0.815	0.0964	0.191	0.718967	-0.561	0.262	0.445	0.35164
Fcgr2b	0.111	0.196	0.235	0.628932	-0.00649	0.955	0.998	0.000869459	-0.0471	0.563	0.638	0.195179	0.00872	0.933	0.954	0.0204516
Fcgr4	2.2	0.000362	0.00217	2.66354	-0.175	0.607	0.998	0.000869459	-0.666	0.0746	0.16	0.79588	-0.466	0.256	0.443	0.353596
Fcgrt	-0.24	0.099	0.132	0.879426	-0.0484	0.807	0.998	0.000869459	0.118	0.461	0.549	0.260428	0.219	0.28	0.462	0.335358
Fcnb
Fcrl1
Fcrl5
Fcrlb
Fcrls	0.494	0.625	0.66	0.180456	0.296	0.651	0.998	0.000869459	-1.52	0.0221	0.0902	1.04479	-1.76	0.0259	0.268	0.571865
Fes	1.62	3.41e-05	0.000886	3.05257	-0.145	0.676	0.998	0.000869459	-0.759	0.0327	0.101	0.995679	-0.554	0.124	0.338	0.471083
Fgr	2.04	4.97e-05	0.00105	2.97881	-0.164	0.498	0.998	0.000869459	-0.452	0.0373	0.106	0.974694	-0.247	0.336	0.497	0.303644
Flt1	0.411	0.00148	0.00499	2.3019	-0.369	0.0041	0.498	0.302771	-0.658	0.000755	0.0257	1.59007	-0.232	0.119	0.335	0.474955
Flt4	0.826	0.000642	0.00313	2.50446	-0.0751	0.737	0.998	0.000869459	-0.413	0.0834	0.173	0.761954	-0.282	0.198	0.401	0.396856
Foxp1	0.684	0.000786	0.00354	2.451	-0.116	0.468	0.998	0.000869459	-0.151	0.364	0.452	0.344862	0.0299	0.793	0.853	0.069051
Foxp3
Fpr1	2.49	0.0104	0.0198	1.70333	-0.11	0.782	0.998	0.000869459	-0.751	0.0126	0.0805	1.0942	-0.593	0.165	0.376	0.424812
Furin	-0.115	0.118	0.152	0.818156	0.064	0.511	0.998	0.000869459	0.0941	0.0999	0.194	0.712198	0.0838	0.386	0.527	0.278189
Gata3	0.423	0.0546	0.0785	1.10513	-0.0405	0.852	0.998	0.000869459	-0.175	0.463	0.549	0.260428	-0.0714	0.712	0.791	0.101824
Gbp2	1.58	0.000203	0.00161	2.79317	-0.15	0.59	0.998	0.000869459	-0.462	0.277	0.372	0.429457	-0.279	0.498	0.613	0.21254
Gbp2b
Gbp5	2.03	0.000133	0.00135	2.86967	-0.0921	0.799	0.998	0.000869459	-0.619	0.173	0.272	0.565431	-0.491	0.264	0.447	0.349692
Gclc	0.249	0.00613	0.0133	1.87615	0.146	0.195	0.998	0.000869459	0.0986	0.433	0.522	0.282329	-0.00307	0.981	0.986	0.00612309
Ghdc	0.0138	0.8	0.824	0.0840728	-0.0855	0.346	0.998	0.000869459	-0.263	0.000763	0.0257	1.59007	-0.124	0.215	0.412	0.385103
Gmpr	-0.0115	0.923	0.932	0.0305841	0.0541	0.664	0.998	0.000869459	-0.291	0.0511	0.129	0.88941	-0.295	0.0207	0.26	0.585027
Grb2	0.254	0.0311	0.0481	1.31785	-0.0551	0.598	0.998	0.000869459	-0.182	0.156	0.255	0.59346	-0.0614	0.438	0.567	0.246417
Grk2	0.284	0.00383	0.00929	2.03198	-0.0582	0.595	0.998	0.000869459	-0.33	0.00635	0.0615	1.21112	-0.217	0.0425	0.277	0.55752
Grk6	0.309	0.0505	0.073	1.13668	-0.0381	0.801	0.998	0.000869459	-0.475	0.00704	0.0637	1.19586	-0.377	0.00885	0.227	0.643974
Grn	0.834	0.000876	0.00376	2.42481	-0.0772	0.753	0.998	0.000869459	-0.642	0.0124	0.0802	1.09583	-0.5	0.0288	0.268	0.571865
Gsdmd	1.31	0.00295	0.00777	2.10958	-0.326	0.246	0.998	0.000869459	-0.729	0.00441	0.0569	1.24489	-0.357	0.224	0.42	0.376751
Gsk3b	0.504	0.00273	0.00735	2.13371	-0.061	0.696	0.998	0.000869459	-0.36	0.0444	0.116	0.935542	-0.236	0.0748	0.295	0.530178
Gstp1	-0.22	0.00137	0.00479	2.31966	-0.0827	0.359	0.998	0.000869459	-0.0444	0.472	0.555	0.255707	0.0997	0.343	0.501	0.300162
Gucy1b1	0.615	0.00216	0.00627	2.20273	-0.255	0.209	0.998	0.000869459	-0.426	0.0426	0.113	0.946922	-0.113	0.527	0.643	0.191789
Gzma	1.22	0.00197	0.00602	2.2204	-0.739	1.95e-05	0.0119	1.92445	-0.964	3.14e-05	0.00476	2.32239	-0.207	0.224	0.42	0.376751
Gzmb
Gzmg
Gzmm
H2-Aa	1.46	0.000762	0.00346	2.46092	-0.347	0.307	0.998	0.000869459	-1.13	0.0145	0.0855	1.06803	-0.737	0.0799	0.3	0.522879
H2-Ab1	1.82	0.000281	0.00194	2.7122	-0.383	0.372	0.998	0.000869459	-1.31	0.0163	0.0861	1.065	-0.887	0.0847	0.3	0.522879
H2-D1	1.28	5.89e-05	0.00105	2.97881	-0.226	0.405	0.998	0.000869459	-0.86	0.0104	0.0745	1.12784	-0.58	0.0605	0.281	0.551294
H2-DMa	1.56	0.000671	0.00321	2.49349	-0.332	0.383	0.998	0.000869459	-1.29	0.0109	0.0767	1.1152	-0.911	0.0478	0.277	0.55752
H2-DMb1	1.23	0.000631	0.00312	2.50585	-0.236	0.453	0.998	0.000869459	-0.918	0.0326	0.101	0.995679	-0.648	0.125	0.338	0.471083
H2-DMb2	1.32	0.0583	0.0822	1.08513	-0.271	0.672	0.998	0.000869459	-1.5	0.0591	0.139	0.856985	-1.22	0.129	0.338	0.471083
H2-Eb1	1.79	0.000325	0.00207	2.68403	-0.407	0.347	0.998	0.000869459	-1.64	0.00336	0.0497	1.30364	-1.19	0.0224	0.26	0.585027
H2-K1					-0.62	0.192	0.998	0.000869459	-1.06	0.0538	0.132	0.879426
H2-M3	1.28	0.000224	0.00168	2.77469	-0.356	0.22	0.998	0.000869459	-0.98	0.00766	0.0637	1.19586	-0.57	0.0881	0.3	0.522879
H2-Ob	0.335	0.554	0.601	0.221126	-0.655	0.0643	0.998	0.000869459	-1.39	0.0185	0.0863	1.06399	-0.696	0.132	0.338	0.471083
H2-Pa
H2-Q1
H2-Q10	-0.467	0.333	0.381	0.419075	-0.219	0.648	0.998	0.000869459	0.00375	0.991	0.994	0.00261362	0.264	0.537	0.648	0.188425
H2-Q2
H2-T23	0.58	0.00185	0.00581	2.23582	-0.172	0.252	0.998	0.000869459	-0.564	0.000515	0.0242	1.61618	-0.335	0.00927	0.227	0.643974
H2afy2	0.686	0.00677	0.0145	1.83863	0.00588	0.977	0.998	0.000869459	-0.208	0.359	0.449	0.347754	-0.151	0.364	0.509	0.293282
Havcr2
Hc
Hdc	0.757	0.176	0.215	0.667562	-1.49	0.0283	0.998	0.000869459	-0.882	0.0718	0.156	0.806875	0.65	0.172	0.379	0.421361
Herc6	1.78	0.000254	0.00186	2.73049	-0.331	0.178	0.998	0.000869459	-0.339	0.337	0.428	0.368556	0.0411	0.89	0.916	0.0381045
Hif1a	0.161	0.136	0.172	0.764472	0.108	0.291	0.998	0.000869459	0.0783	0.519	0.598	0.223299	0.0305	0.72	0.798	0.0979971
Hist1h2ao									-0.829	0.0871	0.18	0.744727
Hist1h2be	-0.205	0.544	0.592	0.227678					0.0622	0.9	0.929	0.0319843	-0.0898	0.859	0.895	0.048177
Hist1h2bk	0.367	0.042	0.0617	1.20971	-0.0896	0.618	0.998	0.000869459	-0.519	0.0137	0.0855	1.06803	-0.373	0.0522	0.277	0.55752
Hist1h3b	0.81	0.0135	0.0249	1.6038	-0.0722	0.827	0.998	0.000869459	-0.85	0.0255	0.0945	1.02457	-0.723	0.0566	0.279	0.554396
Hist1h4k	0.736	0.0205	0.0338	1.47108	-0.181	0.551	0.998	0.000869459	-0.834	0.0144	0.0855	1.06803	-0.601	0.0879	0.3	0.522879
Hist2h3c2	0.579	0.0316	0.0488	1.31158	-0.078	0.684	0.998	0.000869459	-0.577	0.0213	0.0902	1.04479	-0.459	0.0338	0.277	0.55752
Hist3h2ba	0.509	0.0205	0.0338	1.47108	-0.14	0.567	0.998	0.000869459	-0.645	0.0121	0.0798	1.098	-0.45	0.0777	0.296	0.528708
Hmgb1	-0.161	0.0343	0.0516	1.28735	0.0144	0.888	0.998	0.000869459	0.0634	0.346	0.437	0.359519	0.105	0.313	0.483	0.316053
Hmgb2
Hras	-0.233	0.02	0.0332	1.47886	-0.0584	0.591	0.998	0.000869459	-0.041	0.607	0.672	0.172631	0.0645	0.505	0.619	0.208309
Hsd11b1	0.478	0.0104	0.0199	1.70115	-0.0654	0.732	0.998	0.000869459	-0.423	0.0675	0.151	0.821023	-0.301	0.134	0.338	0.471083
Hsp90ab1	0.21	0.0268	0.0426	1.37059	-0.0506	0.586	0.998	0.000869459	-0.227	0.0372	0.106	0.974694	-0.118	0.107	0.319	0.496209
Hsp90b1	0.178	0.103	0.136	0.866461	0.0265	0.765	0.998	0.000869459	0.0147	0.85	0.886	0.0525663	0.045	0.39	0.529	0.276544
Hspb1	1.46	0.00155	0.00518	2.28567	0.00304	0.995	0.998	0.000869459	-0.571	0.252	0.352	0.453457	-0.527	0.275	0.457	0.340084
Icam1	1.73	0.000121	0.00135	2.86967	-0.127	0.718	0.998	0.000869459	-0.64	0.134	0.241	0.617983	-0.46	0.215	0.412	0.385103
Icos	0.778	0.128	0.163	0.787812	-0.0108	0.979	0.998	0.000869459	-0.704	0.205	0.306	0.514279	-0.679	0.194	0.395	0.403403
Icosl	0.704	0.00158	0.00524	2.28067	-0.181	0.361	0.998	0.000869459	-0.507	0.0267	0.0967	1.01457	-0.263	0.16	0.371	0.430626
Id1	-0.4	0.194	0.234	0.630784	-0.191	0.599	0.998	0.000869459	0.352	0.288	0.382	0.417937	0.586	0.089	0.3	0.522879
Ido1
Ifi27	1.07	5.51e-06	0.000364	3.4389	-0.157	0.307	0.998	0.000869459	-0.506	0.0169	0.0861	1.065	-0.298	0.128	0.338	0.471083
Ifi30	0.225	0.0363	0.054	1.26761	-0.146	0.196	0.998	0.000869459	-0.431	0.00229	0.0434	1.36251	-0.224	0.0274	0.268	0.571865
Ifi35	0.968	9.25e-05	0.00122	2.91364	-0.195	0.29	0.998	0.000869459	-0.442	0.0757	0.161	0.793174	-0.19	0.33	0.493	0.307153
Ifi44	0.912	1.83e-05	0.000681	3.16685	-0.0511	0.772	0.998	0.000869459	-0.145	0.518	0.598	0.223299	-0.0559	0.807	0.862	0.0644927
Ifi44l
Ifih1	1.05	4.25e-07	0.000151	3.82102	-0.0665	0.631	0.998	0.000869459	-0.219	0.267	0.365	0.437707	-0.102	0.582	0.687	0.163043
Ifit1	1.99	8.52e-05	0.00122	2.91364	-0.0988	0.705	0.998	0.000869459	-0.13	0.696	0.748	0.126098	0.00185	0.995	0.995	0.00217692
Ifit3	1.41	2.54e-05	0.0008	3.09691	0.0218	0.916	0.998	0.000869459	-0.135	0.607	0.672	0.172631	-0.126	0.623	0.716	0.145087
Ifitm1	0.634	0.000165	0.00142	2.84771	-0.0788	0.703	0.998	0.000869459	-0.567	0.00577	0.0594	1.22621	-0.432	0.066	0.291	0.536107
Ifitm3	1.39	2.84e-05	0.000804	3.09474	-0.165	0.523	0.998	0.000869459	-0.659	0.0279	0.0969	1.01368	-0.438	0.131	0.338	0.471083
Ifna1
Ifnar1	0.525	0.00583	0.0129	1.88941	-0.102	0.592	0.998	0.000869459	-0.505	0.0169	0.0861	1.065	-0.335	0.0366	0.277	0.55752
Ifnar2	0.12	0.153	0.19	0.721246	-0.0694	0.276	0.998	0.000869459	-0.0757	0.363	0.452	0.344862	0.0504	0.358	0.509	0.293282
Ifnb1
Ifng
Ifngr1	0.951	0.000348	0.00211	2.67572	-0.0291	0.901	0.998	0.000869459	-0.38	0.147	0.248	0.605548	-0.289	0.192	0.395	0.403403
Ikbkb	0.257	2.28e-05	0.000798	3.098	0.121	0.0233	0.998	0.000869459	0.0803	0.135	0.241	0.617983	0.0158	0.789	0.85	0.0705811
Ikbke	1.23	0.00364	0.00905	2.04335	0.142	0.696	0.998	0.000869459	-0.543	0.125	0.227	0.643974	-0.622	0.0661	0.291	0.536107
Ikbkg	0.129	0.235	0.277	0.55752	-0.0297	0.75	0.998	0.000869459	-0.107	0.344	0.435	0.361511	-0.019	0.776	0.839	0.076238
Ikzf1	1.41	0.0102	0.0197	1.70553	-0.0327	0.922	0.998	0.000869459	-0.742	0.0303	0.0993	1.00305	-0.653	0.0717	0.295	0.530178
Ikzf3	0.819	0.255	0.299	0.524329	-0.681	0.125	0.998	0.000869459	-1.46	0.0222	0.0902	1.04479	-0.75	0.218	0.412	0.385103
Il10
Il10ra	1.95	0.0001	0.00122	2.91364	-0.217	0.591	0.998	0.000869459	-1.14	0.0157	0.0861	1.065	-0.868	0.0554	0.279	0.554396
Il10rb	0.0465	0.46	0.51	0.29243	-0.11	0.131	0.998	0.000869459	-0.0744	0.286	0.38	0.420216	0.0928	0.172	0.379	0.421361
Il12a
Il12b
Il12rb1
Il13
Il15	-0.588	0.0182	0.0308	1.51145	-0.0564	0.829	0.998	0.000869459	0.161	0.461	0.549	0.260428	0.259	0.238	0.428	0.368556
Il17a
Il17c
Il17f	-0.738	0.191	0.231	0.636388	-0.532	0.466	0.998	0.000869459	-0.431	0.533	0.609	0.215383	0.107	0.875	0.907	0.0423927
Il17rc	0.341	0.0127	0.0235	1.62893	-0.102	0.543	0.998	0.000869459	-0.463	0.00512	0.0587	1.23136	-0.301	0.0593	0.281	0.551294
Il18	0.393	0.0184	0.031	1.50864	-0.0441	0.787	0.998	0.000869459	-0.184	0.213	0.313	0.504456	-0.0747	0.614	0.714	0.146302
Il18r1	1.7	0.00374	0.00924	2.03433	0.0359	0.952	0.998	0.000869459	-0.539	0.391	0.479	0.319664	-0.516	0.399	0.539	0.268411
Il18rap
Il1a
Il1b	2.55	0.000381	0.00224	2.64975	-0.174	0.607	0.998	0.000869459	-0.547	0.0714	0.156	0.806875	-0.323	0.3	0.48	0.318759
Il1r1	1.41	0.000939	0.00385	2.41454	-0.124	0.766	0.998	0.000869459	-0.548	0.209	0.309	0.510042	-0.365	0.371	0.516	0.28735
Il1rn	3.49	0.000156	0.00142	2.84771	0.114	0.81	0.998	0.000869459	-0.592	0.272	0.369	0.432974	-0.672	0.206	0.406	0.391474
Il2
Il21
Il21r	2.18	0.00159	0.00524	2.28067	-0.539	0.295	0.998	0.000869459	-1.42	0.0492	0.125	0.90309
Il22
Il23a
Il23r
Il27
Il27ra
Il2ra	0.963	0.135	0.172	0.764472	-0.0793	0.888	0.998	0.000869459	-0.608	0.304	0.397	0.401209	-0.449	0.404	0.543	0.2652
Il2rb	1.43	0.0224	0.0365	1.43771	-0.809	0.0678	0.998	0.000869459	-2.1	0.00271	0.0457	1.34008	-1.24	0.0361	0.277	0.55752
Il2rg	1.53	0.00184	0.0058	2.23657	-0.225	0.47	0.998	0.000869459	-0.822	0.0186	0.0863	1.06399	-0.544	0.104	0.317	0.498941
Il33	1.43	0.00101	0.00389	2.41005	-0.172	0.658	0.998	0.000869459	-0.801	0.0447	0.116	0.935542	-0.565	0.0984	0.311	0.50724
Il4
Il4ra	0.729	0.00324	0.00832	2.07988	-0.0262	0.907	0.998	0.000869459	-0.594	0.0271	0.0967	1.01457	-0.503	0.017	0.26	0.585027
Il5
Il6
Il6ra	1.17	0.00051	0.00271	2.56703	-0.136	0.676	0.998	0.000869459	-0.794	0.0142	0.0855	1.06803	-0.59	0.0501	0.277	0.55752
Il6st	0.87	0.000568	0.00289	2.5391	-0.125	0.58	0.998	0.000869459	-0.567	0.025	0.0943	1.02549	-0.379	0.0622	0.284	0.546682
Il7	0.224	0.457	0.509	0.293282	0.583	0.0484	0.998	0.000869459	-0.0381	0.89	0.92	0.0362122	-0.596	0.0135	0.249	0.603801
Il7r
Impdh1	0.755	0.000881	0.00376	2.42481	-0.269	0.173	0.998	0.000869459	-0.438	0.0574	0.137	0.863279	-0.104	0.53	0.644	0.191114
Impdh2	0.0824	0.351	0.399	0.399027	-0.0239	0.79	0.998	0.000869459	-0.132	0.23	0.329	0.482804	-0.0545	0.505	0.619	0.208309
Ins2
Insr	-0.0366	0.605	0.646	0.189767	0.107	0.384	0.998	0.000869459	0.173	0.00827	0.0642	1.19246	0.125	0.316	0.485	0.314258
Irak1	-0.145	0.0258	0.0414	1.383	0.0414	0.598	0.998	0.000869459	0.0782	0.065	0.147	0.832683	0.0939	0.193	0.395	0.403403
Irak2	-0.0703	0.399	0.448	0.348722	0.0252	0.76	0.998	0.000869459	-0.19	0.0184	0.0863	1.06399	-0.158	0.0482	0.277	0.55752
Irak4	0.626	0.00337	0.0086	2.0655	0.0128	0.944	0.998	0.000869459	-0.198	0.333	0.426	0.37059	-0.147	0.331	0.493	0.307153
Irf1	1.12	9.07e-05	0.00122	2.91364	-0.0799	0.728	0.998	0.000869459	-0.627	0.0364	0.105	0.978811	-0.501	0.0848	0.3	0.522879
Irf2	0.429	0.00081	0.00358	2.44612	-0.0582	0.503	0.998	0.000869459	-0.239	0.0518	0.129	0.88941	-0.119	0.066	0.291	0.536107
Irf3	0.0389	0.191	0.231	0.636388	-0.125	0.00143	0.303	0.518557	-0.239	0.00041	0.0242	1.61618	-0.0575	0.26	0.444	0.352617
Irf4	2.17	0.0156	0.0276	1.55909	-0.465	0.457	0.998	0.000869459	-1.39	0.0637	0.146	0.835647
Irf7	1.82	0.000279	0.00194	2.7122	-0.23	0.44	0.998	0.000869459	-0.472	0.18	0.278	0.555955	-0.219	0.554	0.666	0.176526
Irf9	1.75	4.13e-05	0.000946	3.02411	-0.243	0.399	0.998	0.000869459	-0.642	0.0693	0.153	0.815309	-0.335	0.249	0.436	0.360514
Isg15	1.87	3.72e-05	0.000921	3.03574	-0.0817	0.775	0.998	0.000869459	-0.401	0.289	0.382	0.417937	-0.283	0.467	0.593	0.226945
Isg20	1.06	0.00163	0.0053	2.27572	0.101	0.711	0.998	0.000869459	-0.0796	0.831	0.87	0.0604807	-0.141	0.689	0.771	0.112946
Itga4	2.28	5.38e-05	0.00105	2.97881	-0.338	0.275	0.998	0.000869459	-1.02	0.00248	0.0443	1.3536	-0.622	0.0533	0.277	0.55752
Itga5	1.55	5.88e-05	0.00105	2.97881	-0.121	0.702	0.998	0.000869459	-0.932	0.0248	0.0939	1.02733	-0.763	0.05	0.277	0.55752
Itgal	1.66	0.00184	0.0058	2.23657	-0.318	0.191	0.998	0.000869459	-0.919	0.00106	0.0299	1.52433	-0.546	0.0412	0.277	0.55752
Itgam	2.88	0.00165	0.00534	2.27246	-0.0943	0.838	0.998	0.000869459	-1.08	0.0214	0.0902	1.04479	-0.95	0.0773	0.296	0.528708
Itgax	2.01	0.00698	0.0148	1.82974	-0.357	0.349	0.998	0.000869459	-0.899	0.152	0.253	0.596879	-0.554	0.344	0.501	0.300162
Itgb2	1.8	0.000295	0.00202	2.69465	-0.273	0.312	0.998	0.000869459	-0.956	0.00311	0.0491	1.30892	-0.631	0.0505	0.277	0.55752
Itgb7	1.03	0.0719	0.0986	1.00612	-0.358	0.419	0.998	0.000869459	-1.53	0.00497	0.058	1.23657	-1.11	0.0112	0.227	0.643974
Itk
Itpr3	1.6	0.0024	0.0067	2.17393	-0.216	0.636	0.998	0.000869459	-0.658	0.2	0.299	0.524329	-0.376	0.357	0.509	0.293282
Jag1	0.583	0.00784	0.0162	1.79048	-0.135	0.518	0.998	0.000869459	-0.342	0.143	0.245	0.610834	-0.142	0.428	0.56	0.251812
Jag2	0.851	0.00093	0.00384	2.41567	-0.577	0.0111	0.996	0.00174066	-1.17	0.000163	0.0198	1.70333	-0.576	0.0396	0.277	0.55752
Jak1	0.0609	0.315	0.364	0.438899	0.0486	0.413	0.998	0.000869459	-0.107	0.0682	0.152	0.818156	-0.099	0.0505	0.277	0.55752
Jak2	0.3	0.0012	0.00433	2.36351	-0.0897	0.185	0.998	0.000869459	-0.152	0.145	0.247	0.607303	-0.00814	0.911	0.933	0.0301184
Jak3	0.88	0.00269	0.00728	2.13787	-0.103	0.702	0.998	0.000869459	-0.438	0.117	0.217	0.66354	-0.268	0.227	0.422	0.374688
Jun	0.916	0.0114	0.0216	1.66555	0.0436	0.894	0.998	0.000869459	-0.462	0.216	0.313	0.504456	-0.444	0.147	0.352	0.453457
Kbtbd8	0.203	0.326	0.373	0.428291	0.0476	0.756	0.998	0.000869459	0.0507	0.725	0.771	0.112946	0.0743	0.458	0.584	0.233587
Kif22	2	0.0323	0.0495	1.30539	0.183	0.794	0.998	0.000869459	-1.09	0.152	0.253	0.596879	-1.21	0.125	0.338	0.471083
Kir3dl1
Kir3dl2
Kit	0.882	0.0175	0.03	1.52288	-0.103	0.767	0.998	0.000869459	-0.665	0.0927	0.187	0.728158	-0.494	0.139	0.346	0.460924
Klc1	0.528	0.0041	0.00972	2.01233	-0.174	0.296	0.998	0.000869459	-0.425	0.0254	0.0945	1.02457	-0.186	0.147	0.352	0.453457
Klra1
Klrb1
Klrd1
Klrk1	1.53	0.000882	0.00376	2.42481	-0.494	0.0254	0.998	0.000869459	-1.21	0.017	0.0861	1.065	-0.66	0.129	0.338	0.471083
Kmt2a	0.544	0.000917	0.00382	2.41794	0.0266	0.862	0.998	0.000869459	-0.0769	0.68	0.736	0.133122	-0.0479	0.761	0.83	0.0809219
Kras	0.498	0.0151	0.027	1.56864	0.043	0.828	0.998	0.000869459	-0.155	0.465	0.55	0.259637	-0.138	0.414	0.55	0.259637
Lag3	1.18	0.0412	0.0607	1.21681	-0.268	0.572	0.998	0.000869459	-1.74	0.00544	0.0594	1.22621	-1.43	0.019	0.26	0.585027
Lat
Lbp	1.58	0.000885	0.00376	2.42481	-0.0147	0.977	0.998	0.000869459	-0.681	0.185	0.284	0.546682	-0.618	0.234	0.425	0.371611
Lif					-0.254	0.8	0.998	0.000869459
Lilra5	1.89	9.79e-07	0.000151	3.82102	-0.209	0.403	0.998	0.000869459	-0.762	0.0193	0.0871	1.05998	-0.502	0.104	0.317	0.498941
Lilrb4a	2.44	8.33e-06	0.000495	3.30539	0.0163	0.959	0.998	0.000869459	-0.489	0.165	0.264	0.578396	-0.449	0.2	0.401	0.396856
Lpin1	-0.0754	0.699	0.733	0.134896	-0.179	0.503	0.998	0.000869459	-0.0108	0.956	0.97	0.0132283	0.222	0.383	0.527	0.278189
Lrr1
Lrrc41	0.185	0.0861	0.116	0.935542	-0.0238	0.796	0.998	0.000869459	-0.29	0.0392	0.108	0.966576	-0.202	0.0176	0.26	0.585027
Lta
Ltb	0.272	0.565	0.608	0.216096	-0.361	0.227	0.998	0.000869459	-1.15	0.00482	0.0574	1.24109	-0.742	0.0503	0.277	0.55752
Ltbp1	0.666	0.00424	0.01	2	-0.0551	0.839	0.998	0.000869459	-0.388	0.112	0.21	0.677781	-0.27	0.312	0.483	0.316053
Ltf
Ly6c1	0.846	0.000102	0.00122	2.91364	-0.295	0.141	0.998	0.000869459	-0.5	0.083	0.173	0.761954	-0.155	0.533	0.646	0.189767
Ly6g
Ly96	0.385	0.00367	0.00909	2.04144	0.00655	0.956	0.998	0.000869459	-0.153	0.185	0.284	0.546682	-0.105	0.32	0.486	0.313364
Lyn	1.12	2.6e-05	0.0008	3.09691	-0.136	0.494	0.998	0.000869459	-0.475	0.0287	0.0976	1.01055	-0.285	0.19	0.395	0.403403
Maf	-0.449	0.0164	0.0285	1.54516	-0.00631	0.979	0.998	0.000869459	-0.000279	0.999	0.999	0.000434512	0.0546	0.807	0.862	0.0644927
Maged1	0.0747	0.114	0.149	0.826814	-0.0156	0.756	0.998	0.000869459	-0.0753	0.228	0.327	0.485452	-0.00274	0.936	0.954	0.0204516
Malt1	0.424	0.00956	0.0188	1.72584	0.0409	0.742	0.998	0.000869459	-0.048	0.765	0.809	0.0920515	-0.0318	0.773	0.839	0.076238
Maml3	0.825	0.00916	0.0182	1.73993	-0.0334	0.909	0.998	0.000869459	-0.299	0.328	0.422	0.374688	-0.199	0.402	0.541	0.266803
Man2b1	0.15	0.0577	0.0818	1.08725	0.0196	0.802	0.998	0.000869459	-0.0555	0.355	0.444	0.352617	-0.0181	0.815	0.867	0.0619809
Map2k1	0.0442	0.354	0.401	0.396856	-0.0466	0.279	0.998	0.000869459	-0.158	0.00831	0.0642	1.19246	-0.054	0.189	0.395	0.403403
Map3k14	0.786	0.00238	0.00669	2.17457	-0.122	0.562	0.998	0.000869459	-0.554	0.0634	0.146	0.835647	-0.38	0.12	0.335	0.474955
Map3k7	0.123	0.11	0.144	0.841638	0.078	0.252	0.998	0.000869459	0.0179	0.815	0.855	0.0680339	-0.0031	0.942	0.957	0.0190881
Map4k2	-0.138	0.228	0.269	0.570248	-0.0179	0.882	0.998	0.000869459	-0.0344	0.717	0.765	0.116339	0.021	0.81	0.864	0.0634863
Mapk11	0.977	0.00644	0.0139	1.85699	-0.193	0.511	0.998	0.000869459	-0.688	0.0341	0.103	0.987163	-0.441	0.134	0.338	0.471083
Mapk12									0.198	0.704	0.755	0.122053	-0.0426	0.9	0.923	0.0347983
Mapk14	-0.188	0.131	0.167	0.777284	0.00208	0.988	0.998	0.000869459	0.157	0.136	0.241	0.617983	0.206	0.0804	0.3	0.522879
Mapk15	0.249	0.056	0.0802	1.09583	-0.0111	0.954	0.998	0.000869459	-0.0612	0.705	0.755	0.122053	0.00796	0.965	0.975	0.0109954
Mapk3	0.0529	0.269	0.315	0.501689	-0.053	0.294	0.998	0.000869459	-0.228	0.00182	0.0369	1.43297	-0.118	0.0174	0.26	0.585027
Mapk7	1.08	0.000794	0.00355	2.44977	-0.229	0.501	0.998	0.000869459	-0.723	0.0279	0.0969	1.01368	-0.43	0.202	0.402	0.395774
Mapkapk3	0.594	0.000996	0.00389	2.41005	-0.107	0.504	0.998	0.000869459	-0.273	0.236	0.334	0.476254	-0.115	0.55	0.662	0.179142
Mb21d1					-0.182	0.744	0.998	0.000869459
Mbp	0.881	0.0712	0.098	1.00877	-0.215	0.612	0.998	0.000869459	-0.594	0.223	0.321	0.493495	-0.325	0.314	0.484	0.315155
Mcl1	0.536	0.0101	0.0196	1.70774	-0.0697	0.719	0.998	0.000869459	-0.372	0.0902	0.184	0.735182	-0.238	0.13	0.338	0.471083
Mdm2	0.185	0.0585	0.0823	1.0846	0.0567	0.514	0.998	0.000869459	-0.154	0.125	0.227	0.643974	-0.148	0.023	0.26	0.585027
Mef2a	0.548	0.00193	0.00596	2.22475	-0.0415	0.788	0.998	0.000869459	-0.262	0.12	0.222	0.653647	-0.16	0.207	0.407	0.390406
Mefv
Mllt3	0.58	0.000675	0.00321	2.49349	-0.146	0.382	0.998	0.000869459	-0.36	0.0337	0.103	0.987163	-0.156	0.3	0.48	0.318759
Mmp3					-0.498	0.588	0.998	0.000869459
Mmp9
Mpo
Mpv17	-0.1	0.214	0.255	0.59346	-0.0728	0.604	0.998	0.000869459	-0.132	0.0866	0.179	0.747147	-0.00346	0.981	0.986	0.00612309
Mpz									-0.118	0.674	0.732	0.135489	-0.0967	0.754	0.828	0.0819697
Mpzl1	0.526	0.0079	0.0163	1.78781	-0.093	0.64	0.998	0.000869459	-0.403	0.0657	0.148	0.829738	-0.244	0.161	0.371	0.430626
Ms4a1	-0.513	0.461	0.51	0.29243	-1.48	0.0141	0.998	0.000869459	-2.68	0.000737	0.0257	1.59007
Ms4a2									0.653	0.303	0.397	0.401209	0.419	0.496	0.613	0.21254
Ms4a4a	5.27	1.47e-06	0.000151	3.82102	-0.161	0.73	0.998	0.000869459	-0.851	0.0313	0.0993	1.00305	-0.638	0.184	0.389	0.41005
Msn	0.783	0.000395	0.00225	2.64782	-0.16	0.472	0.998	0.000869459	-0.706	0.00648	0.0615	1.21112	-0.487	0.0351	0.277	0.55752
Msrb2	-0.493	0.0224	0.0365	1.43771	-0.0594	0.822	0.998	0.000869459	0.0592	0.768	0.811	0.0909791	0.166	0.494	0.613	0.21254
Mtmr14	-0.325	0.00341	0.00866	2.06248	0.101	0.334	0.998	0.000869459	0.13	0.117	0.217	0.66354	0.0792	0.423	0.557	0.254145
Mtmr3	0.044	0.541	0.59	0.229148	-0.0257	0.754	0.998	0.000869459	-0.0692	0.371	0.46	0.337242	0.0135	0.846	0.89	0.05061
Mtor	0.18	0.00602	0.0132	1.87943	-0.13	0.0467	0.998	0.000869459	-0.245	0.00035	0.0242	1.61618	-0.0587	0.347	0.503	0.298432
Mtr	0.0969	0.273	0.318	0.497573	0.0325	0.744	0.998	0.000869459	-0.0859	0.351	0.442	0.354578	-0.0608	0.494	0.613	0.21254
Mx1	3.5	8.92e-05	0.00122	2.91364	-0.193	0.645	0.998	0.000869459	-0.584	0.285	0.379	0.421361	-0.359	0.471	0.595	0.225483
Myc	1.55	0.00127	0.00451	2.34582	-0.113	0.804	0.998	0.000869459	-0.553	0.243	0.341	0.467246	-0.384	0.372	0.517	0.286509
Myd88	0.673	0.000346	0.00211	2.67572	-0.0258	0.875	0.998	0.000869459	-0.329	0.136	0.241	0.617983	-0.248	0.185	0.389	0.41005
Mzb1	0.193	0.782	0.808	0.0925886	-1.08	0.0168	0.998	0.000869459	-1.59	0.0194	0.0871	1.05998	-0.511	0.427	0.559	0.252588
Ncam1	1.52	0.000906	0.0038	2.42022	0.231	0.652	0.998	0.000869459	-0.772	0.144	0.246	0.609065	-0.955	0.0895	0.3	0.522879
Ncr1
Neo1	0.106	0.321	0.37	0.431798	0.058	0.532	0.998	0.000869459	-0.239	0.0427	0.113	0.946922	-0.228	0.00266	0.138	0.860121
Nf1	0.259	0.0319	0.0489	1.31069	-0.0112	0.905	0.998	0.000869459	-0.155	0.174	0.272	0.565431	-0.0786	0.274	0.457	0.340084
Nfatc1	0.977	0.00389	0.00938	2.0278	-0.318	0.299	0.998	0.000869459	-0.728	0.023	0.0902	1.04479	-0.349	0.234	0.425	0.371611
Nfatc2	0.629	0.00916	0.0182	1.73993	0.286	0.249	0.998	0.000869459	-0.402	0.15	0.251	0.600326	-0.632	0.0218	0.26	0.585027
Nfe2l1	0.135	0.107	0.14	0.853872	0.0217	0.745	0.998	0.000869459	-0.102	0.277	0.372	0.429457	-0.0604	0.255	0.443	0.353596
Nfe2l2	0.32	0.0157	0.0278	1.55596	-0.0332	0.775	0.998	0.000869459	-0.0529	0.665	0.725	0.139662	0.0389	0.607	0.708	0.149967
Nfkb1	0.674	0.0003	0.00203	2.6925	-0.026	0.892	0.998	0.000869459	-0.423	0.0458	0.118	0.928118	-0.339	0.091	0.3	0.522879
Nfkb2	1.14	0.000981	0.00389	2.41005	-0.0712	0.816	0.998	0.000869459	-0.697	0.0372	0.106	0.974694	-0.562	0.0515	0.277	0.55752
Nfkbia	0.276	0.215	0.256	0.59176	-0.16	0.291	0.998	0.000869459	-0.528	0.0247	0.0939	1.02733	-0.307	0.0215	0.26	0.585027
Nfkbib	-0.0432	0.618	0.657	0.182435	-0.0567	0.542	0.998	0.000869459	-0.142	0.0709	0.155	0.809668	-0.0282	0.749	0.826	0.08302
Nfkbie	1.57	0.000679	0.00321	2.49349	-0.103	0.78	0.998	0.000869459	-0.814	0.064	0.146	0.835647	-0.652	0.0913	0.3	0.522879
Nfkbiz	1.71	0.000543	0.00281	2.55129	-0.0238	0.959	0.998	0.000869459	-0.665	0.189	0.288	0.540608	-0.595	0.236	0.425	0.371611
Nkg7	1.49	0.00695	0.0148	1.82974	-0.729	0.0672	0.998	0.000869459	-1.3	0.00991	0.073	1.13668	-0.559	0.217	0.412	0.385103
Nkiras2	0.0102	0.829	0.849	0.0710923	0.0171	0.696	0.998	0.000869459	-0.089	0.168	0.267	0.573489	-0.0492	0.266	0.448	0.348722
Nlrp1a	0.353	0.419	0.468	0.329754	-0.0138	0.97	0.998	0.000869459	-0.406	0.307	0.398	0.400117	-0.311	0.163	0.374	0.427128
Nlrp3					-0.246	0.732	0.998	0.000869459
Nod1	0.487	0.00112	0.00417	2.37986	-0.248	0.108	0.998	0.000869459	-0.619	0.000518	0.0242	1.61618	-0.309	0.0292	0.268	0.571865
Nod2					-0.525	0.114	0.998	0.000869459	-0.537	0.175	0.272	0.565431
Nos2	1.41	0.00933	0.0185	1.73283	-0.723	0.129	0.998	0.000869459	-0.681	0.194	0.293	0.533132	0.0959	0.83	0.878	0.0565055
Notch1	0.86	0.00255	0.00705	2.15181	-0.21	0.436	0.998	0.000869459	-0.77	0.00836	0.0642	1.19246	-0.49	0.0378	0.277	0.55752
Notch2	0.243	0.00236	0.00668	2.17522	0.055	0.516	0.998	0.000869459	-0.329	0.0083	0.0642	1.19246	-0.33	0.00402	0.16	0.79588
Notch3	1.67	0.00138	0.00479	2.31966	-0.485	0.255	0.998	0.000869459	-1.26	0.0166	0.0861	1.065	-0.713	0.0587	0.281	0.551294
Nprl2	-0.167	0.113	0.147	0.832683	-0.072	0.581	0.998	0.000869459	-0.17	0.0748	0.16	0.79588	-0.0457	0.713	0.791	0.101824
Nprl3	0.0126	0.901	0.913	0.0395292	-0.0305	0.733	0.998	0.000869459	-0.232	0.015	0.0855	1.06803	-0.145	0.0322	0.277	0.55752
Nptn	0.0459	0.513	0.563	0.249492	0.0431	0.526	0.998	0.000869459	-0.113	0.039	0.108	0.966576	-0.0989	0.0389	0.277	0.55752
Nr4a2	0.457	0.0326	0.0496	1.30452	0.0778	0.685	0.998	0.000869459	-0.0491	0.777	0.818	0.0872467	-0.0727	0.674	0.762	0.118045
Nras	0.718	0.00258	0.00705	2.15181	-0.0144	0.949	0.998	0.000869459	-0.281	0.233	0.331	0.480172	-0.202	0.307	0.482	0.316953
Nrbf2	0.0218	0.711	0.744	0.128427	0.0767	0.205	0.998	0.000869459	-0.00619	0.917	0.941	0.0264104	-0.0259	0.534	0.646	0.189767
Nudt1	-0.208	0.0861	0.116	0.935542	-0.0345	0.749	0.998	0.000869459	-0.123	0.211	0.312	0.505845	-0.0245	0.753	0.828	0.0819697
Oas1a	2.43	5.49e-05	0.00105	2.97881	-0.372	0.355	0.998	0.000869459	-0.953	0.0632	0.146	0.835647	-0.533	0.259	0.444	0.352617
Oas2	4.11	7.08e-05	0.00116	2.93554	-0.203	0.786	0.998	0.000869459	-1.37	0.0974	0.192	0.716699	-1.13	0.191	0.395	0.403403
Oasl1	2.34	1.22e-06	0.000151	3.82102	-0.157	0.538	0.998	0.000869459	-0.553	0.162	0.262	0.581699	-0.372	0.355	0.507	0.294992
Ociad2	0.475	0.0567	0.0809	1.09205	0.0862	0.715	0.998	0.000869459	-0.142	0.584	0.656	0.183096	-0.158	0.405	0.543	0.2652
Orai1	0.0599	0.616	0.656	0.183096	-0.265	0.0233	0.998	0.000869459	-0.616	0.000705	0.0257	1.59007	-0.291	0.0202	0.26	0.585027
Otud7b	0.227	0.0646	0.0902	1.04479	0.0389	0.694	0.998	0.000869459	-0.0072	0.948	0.966	0.0150229	0.02	0.762	0.83	0.0809219
Otulin	-0.175	0.017	0.0292	1.53462	0.0681	0.369	0.998	0.000869459	-0.000613	0.991	0.994	0.00261362	-0.0118	0.862	0.897	0.0472076
P2rx4	0.297	0.00988	0.0193	1.71444	-0.0403	0.674	0.998	0.000869459	-0.231	0.057	0.137	0.863279	-0.13	0.17	0.379	0.421361
P2rx7	2.23	0.000159	0.00142	2.84771	-0.22	0.672	0.998	0.000869459	-1.25	0.0166	0.0861	1.065	-0.97	0.0629	0.285	0.545155
Padi2	-0.368	0.133	0.169	0.772113	-0.247	0.367	0.998	0.000869459	-0.166	0.425	0.514	0.289037	0.119	0.575	0.683	0.165579
Padi4
Panx1	1.85	0.00159	0.00524	2.28067	-0.239	0.647	0.998	0.000869459	-1.19	0.058	0.138	0.860121	-0.901	0.116	0.33	0.481486
Pard3	0.241	0.00304	0.00792	2.10127	-0.028	0.698	0.998	0.000869459	-0.191	0.0423	0.113	0.946922	-0.106	0.126	0.338	0.471083
Park2	-0.353	0.0133	0.0245	1.61083	-0.00983	0.948	0.998	0.000869459	0.0728	0.484	0.564	0.248721	0.133	0.321	0.486	0.313364
Parp1	0.0427	0.56	0.605	0.218245	0.0526	0.341	0.998	0.000869459	-0.132	0.0257	0.0947	1.02365	-0.127	0.00023	0.11	0.958607
Pax5
Pcgf2	0.326	0.0489	0.0711	1.14813	-0.0108	0.944	0.998	0.000869459	-0.156	0.417	0.507	0.294992	-0.0832	0.538	0.648	0.188425
Pdcd1	1.48	0.0631	0.0884	1.05355	-1.06	0.106	0.998	0.000869459	-1.34	0.0525	0.13	0.886057
Pdcd1lg2
Pdpn	0.955	0.00229	0.00661	2.1798	-0.0277	0.931	0.998	0.000869459	-0.497	0.139	0.241	0.617983	-0.412	0.183	0.389	0.41005
Pf4	2.38	0.00121	0.00433	2.36351	-0.125	0.845	0.998	0.000869459	-2.18	0.00237	0.0437	1.35952	-2.03	0.00601	0.18	0.744727
Pik3ca	-0.109	0.161	0.197	0.705534	0.0647	0.449	0.998	0.000869459	0.163	0.0186	0.0863	1.06399	0.154	0.073	0.295	0.530178
Pik3cd	1.76	0.00391	0.00939	2.02733	-0.22	0.627	0.998	0.000869459	-1.02	0.0695	0.153	0.815309	-0.739	0.168	0.377	0.423659
Pik3r2	0.0339	0.625	0.66	0.180456	-0.0223	0.702	0.998	0.000869459	-0.0946	0.271	0.368	0.434152	-0.00673	0.856	0.895	0.048177
Pkm	-0.277	0.000221	0.00168	2.77469	0.177	0.0715	0.998	0.000869459	0.306	0.00175	0.0367	1.43533	0.193	0.0842	0.3	0.522879
Plaur	1.3	0.00193	0.00596	2.22475	0.00306	0.994	0.998	0.000869459	-0.431	0.283	0.377	0.423659	-0.368	0.3	0.48	0.318759
Plcb1	-0.0991	0.216	0.256	0.59176	0.0108	0.933	0.998	0.000869459	0.0845	0.54	0.614	0.211832	0.137	0.43	0.561	0.251037
Plcb2	1.56	0.00574	0.0128	1.89279	-0.123	0.759	0.998	0.000869459	-1.19	0.00426	0.0562	1.25026	-1.01	0.03	0.272	0.565431
Plcg1	0.237	0.0277	0.0437	1.35952	0.0412	0.618	0.998	0.000869459	-0.0426	0.653	0.714	0.146302	-0.0313	0.678	0.763	0.117475
Plcg2	0.917	0.00135	0.00477	2.32148	-0.268	0.266	0.998	0.000869459	-0.601	0.0379	0.107	0.970616	-0.268	0.184	0.389	0.41005
Pld3	0.199	0.0491	0.0711	1.14813	-0.0938	0.284	0.998	0.000869459	-0.288	0.0233	0.0902	1.04479	-0.134	0.0792	0.3	0.522879
Plekhb2	-0.408	0.0122	0.0227	1.64397	0.029	0.867	0.998	0.000869459	0.00599	0.965	0.978	0.00966115	0.0271	0.857	0.895	0.048177
Pnoc
Polr1c	-0.0649	0.362	0.408	0.38934	-0.0896	0.251	0.998	0.000869459	-0.0458	0.524	0.602	0.220404	0.101	0.146	0.352	0.453457
Polr1d	-0.0857	0.147	0.185	0.732828	-0.106	0.0333	0.998	0.000869459	-0.203	0.00118	0.0311	1.50724	-0.0398	0.312	0.483	0.316053
Polr3d	0.284	0.0668	0.0927	1.03292	-0.106	0.332	0.998	0.000869459	-0.211	0.137	0.241	0.617983	-0.0441	0.594	0.698	0.156145
Polr3h	-0.113	0.263	0.309	0.510042	0.0667	0.439	0.998	0.000869459	0.0634	0.383	0.47	0.327902	0.0537	0.415	0.55	0.259637
Pomc
Pou2f2	2.07	0.00247	0.00686	2.16368	-0.0938	0.802	0.998	0.000869459	-1.04	0.00811	0.0642	1.19246	-0.892	0.0322	0.277	0.55752
Pparg	1.53	0.00348	0.0088	2.05552	-0.704	0.125	0.998	0.000869459	-1.07	0.0142	0.0855	1.06803	-0.331	0.309	0.482	0.316953
Ppbp	0.411	0.552	0.6	0.221849	-0.212	0.736	0.998	0.000869459	-1	0.138	0.241	0.617983	-0.78	0.0524	0.277	0.55752
Ppp2r5d	0.0368	0.478	0.527	0.278189	0.0227	0.682	0.998	0.000869459	-0.0957	0.00759	0.0637	1.19586	-0.0614	0.185	0.389	0.41005
Prdm1	1.15	0.00877	0.0176	1.75449	-0.49	0.0763	0.998	0.000869459	-1.23	0.00271	0.0457	1.34008	-0.71	0.0268	0.268	0.571865
Prdx2	-0.207	0.0306	0.0477	1.32148	-0.0359	0.761	0.998	0.000869459	0.0901	0.334	0.426	0.37059	0.186	0.112	0.328	0.484126
Prf1
Prkcd	0.227	0.00138	0.00479	2.31966	-0.0341	0.563	0.998	0.000869459	-0.187	0.0174	0.0863	1.06399	-0.0956	0.0467	0.277	0.55752
Prkcq	-0.101	0.409	0.458	0.339135	0.00173	0.991	0.998	0.000869459	-0.0214	0.874	0.909	0.0414361	0.0346	0.827	0.877	0.0570004
Prkdc	0.448	0.00725	0.0152	1.81816	-0.0336	0.813	0.998	0.000869459	-0.446	0.0175	0.0863	1.06399	-0.349	0.00683	0.195	0.709965
Prmt5	0.0818	0.0351	0.0526	1.27901	-0.144	0.00184	0.303	0.518557	-0.322	0.000513	0.0242	1.61618	-0.121	0.0281	0.268	0.571865
Pros1	1.39	0.000312	0.00205	2.68825	-0.0755	0.822	0.998	0.000869459	-0.531	0.148	0.248	0.605548	-0.392	0.216	0.412	0.385103
Psip1	0.319	0.0209	0.0344	1.46344	-0.0798	0.485	0.998	0.000869459	-0.23	0.123	0.226	0.645892	-0.0883	0.275	0.457	0.340084
Psmb10	1.11	7.59e-05	0.00119	2.92445	-0.193	0.438	0.998	0.000869459	-0.619	0.0517	0.129	0.88941	-0.385	0.226	0.422	0.374688
Psmb8	1.43	0.000597	0.00299	2.52433	-0.237	0.488	0.998	0.000869459	-0.963	0.0295	0.0985	1.00656	-0.681	0.11	0.326	0.486782
Psmb9	1.09	0.00353	0.00884	2.05355	-0.356	0.16	0.998	0.000869459	-0.91	0.0181	0.0863	1.06399	-0.521	0.145	0.351	0.454693
Pstpip1					-0.114	0.782	0.998	0.000869459
Pten	0.259	0.0101	0.0196	1.70774	-0.0508	0.533	0.998	0.000869459	-0.219	0.042	0.113	0.946922	-0.105	0.105	0.317	0.498941
Ptger4	1.58	0.000403	0.00226	2.64589	0.0415	0.913	0.998	0.000869459	-0.643	0.0737	0.159	0.798603	-0.623	0.102	0.317	0.498941
Ptgs2	0.774	0.126	0.162	0.790485	-0.072	0.848	0.998	0.000869459	-0.31	0.527	0.604	0.218963	-0.163	0.627	0.718	0.143876
Ptk2	0.0879	0.199	0.239	0.621602	0.0163	0.779	0.998	0.000869459	-0.0612	0.372	0.46	0.337242	-0.0206	0.646	0.736	0.133122
Ptk2b	-0.137	0.159	0.195	0.709965	0.0165	0.904	0.998	0.000869459	-0.0258	0.744	0.79	0.102373	0.00523	0.967	0.975	0.0109954
Ptpn11	0.307	0.00647	0.0139	1.85699	0.00963	0.907	0.998	0.000869459	-0.315	0.00819	0.0642	1.19246	-0.267	0.00161	0.137	0.863279
Ptpn18	0.62	0.00352	0.00883	2.05404	-0.196	0.401	0.998	0.000869459	-0.655	0.0162	0.0861	1.065	-0.407	0.134	0.338	0.471083
Ptpn22	1.25	0.00441	0.0103	1.98716	-0.105	0.808	0.998	0.000869459	-0.678	0.175	0.272	0.565431	-0.525	0.249	0.436	0.360514
Ptpn6	0.593	0.000133	0.00135	2.86967	-0.113	0.354	0.998	0.000869459	-0.407	0.0017	0.0367	1.43533	-0.237	0.0523	0.277	0.55752
Ptprc	1.86	0.000102	0.00122	2.91364	-0.181	0.52	0.998	0.000869459	-0.88	0.0119	0.0798	1.098	-0.647	0.0547	0.277	0.55752
Pvr	0.532	0.0308	0.0479	1.31966	-0.106	0.67	0.998	0.000869459	-0.308	0.269	0.368	0.434152	-0.146	0.528	0.643	0.191789
Pycard
Rac1	0.148	0.0283	0.0444	1.35262	-0.00232	0.965	0.998	0.000869459	-0.092	0.221	0.32	0.49485	-0.0327	0.148	0.352	0.453457
Rag2
Rap1a	0.0221	0.635	0.669	0.174574	0.0566	0.326	0.998	0.000869459	-0.0138	0.696	0.748	0.126098	-0.0134	0.755	0.828	0.0819697
Rarres1	-0.219	0.497	0.546	0.262807	0.165	0.705	0.998	0.000869459	0.507	0.152	0.253	0.596879	0.381	0.321	0.486	0.313364
Rassf5	0.927	0.000264	0.00188	2.72584	-0.178	0.314	0.998	0.000869459	-0.412	0.027	0.0967	1.01457	-0.161	0.235	0.425	0.371611
Rb1	0.0493	0.558	0.605	0.218245	0.0485	0.559	0.998	0.000869459	0.0704	0.136	0.241	0.617983	0.0788	0.199	0.401	0.396856
Rbpj	0.52	0.0048	0.0111	1.95468	-0.0622	0.738	0.998	0.000869459	-0.359	0.0505	0.128	0.89279	-0.232	0.132	0.338	0.471083
Rela	0.865	0.00275	0.00736	2.13312	-0.133	0.59	0.998	0.000869459	-0.53	0.057	0.137	0.863279	-0.327	0.0868	0.3	0.522879
Relb	1.41	0.000432	0.0024	2.61979	-0.0444	0.9	0.998	0.000869459	-0.624	0.102	0.197	0.705534	-0.521	0.139	0.346	0.460924
Rhoa	0.0174	0.824	0.845	0.0731433	-0.0219	0.781	0.998	0.000869459	-0.254	0.00194	0.0379	1.42136	-0.175	0.00301	0.138	0.860121
Ripk1	0.477	0.00151	0.00507	2.29499	-0.0644	0.545	0.998	0.000869459	-0.223	0.0639	0.146	0.835647	-0.0832	0.192	0.395	0.403403
Ripk2	0.534	0.00866	0.0175	1.75696	0.149	0.299	0.998	0.000869459	-0.0563	0.751	0.796	0.0990869	-0.142	0.234	0.425	0.371611
Ripk3	1.64	0.00819	0.0168	1.77469	0.145	0.764	0.998	0.000869459	-0.636	0.214	0.313	0.504456	-0.737	0.125	0.338	0.471083
Rnaseh2a					0.403	0.334	0.998	0.000869459	0.156	0.721	0.768	0.114639	-0.261	0.445	0.572	0.242604
Rnf126	-0.0797	0.153	0.19	0.721246	-0.0102	0.86	0.998	0.000869459	-0.124	0.00558	0.0594	1.22621	-0.0564	0.21	0.409	0.388277
Rock1	0.248	0.00843	0.0171	1.767	0.0017	0.982	0.998	0.000869459	-0.165	0.0872	0.18	0.744727	-0.105	0.0511	0.277	0.55752
Rock2	0.815	0.0088	0.0176	1.75449	0.00908	0.977	0.998	0.000869459	-0.454	0.12	0.222	0.653647	-0.388	0.141	0.346	0.460924
Rora	0.253	0.00484	0.0112	1.95078	0.193	0.0115	0.996	0.00174066	0.0542	0.526	0.604	0.218963	-0.0821	0.265	0.448	0.348722
Rorc	-0.384	0.0139	0.0254	1.59517	0.128	0.534	0.998	0.000869459	0.65	0.00109	0.0299	1.52433	0.571	0.0129	0.249	0.603801
Rps6ka5	0.78	0.00207	0.00619	2.20831	-0.244	0.192	0.998	0.000869459	-0.439	0.0198	0.0871	1.05998	-0.126	0.327	0.491	0.308919
Rras2	0.0819	0.122	0.157	0.8041	0.0241	0.767	0.998	0.000869459	-0.14	0.099	0.193	0.714443	-0.106	0.208	0.407	0.390406
Rsad2	0.781	1.19e-05	0.000546	3.26281	0.0263	0.871	0.998	0.000869459	-0.0843	0.572	0.647	0.189096	-0.0676	0.682	0.767	0.115205
S100a8	2.21	1.52e-06	0.000151	3.82102	0.558	0.0561	0.998	0.000869459	-0.241	0.334	0.426	0.37059	-0.749	0.0166	0.26	0.585027
S100a9					0.569	0.146	0.998	0.000869459	-0.07	0.805	0.847	0.0721166	-0.547	0.115	0.33	0.481486
S100b
S1pr1	0.532	0.0218	0.0357	1.44733	-0.126	0.531	0.998	0.000869459	-0.361	0.103	0.197	0.705534	-0.173	0.309	0.482	0.316953
S1pr4
S1pr5
Sar1b	-0.361	0.00713	0.015	1.82391	0.0675	0.701	0.998	0.000869459	0.214	0.0945	0.188	0.725842	0.198	0.258	0.444	0.352617
Sbno2	1.69	0.000904	0.0038	2.42022	-0.269	0.57	0.998	0.000869459	-1.18	0.0255	0.0945	1.02457	-0.846	0.0665	0.291	0.536107
Sdc1	1.18	0.00737	0.0154	1.81248	0.0543	0.904	0.998	0.000869459	-0.646	0.134	0.241	0.617983	-0.627	0.111	0.326	0.486782
Sele					0.484	0.215	0.998	0.000869459	0.437	0.226	0.325	0.488117	0.00533	0.988	0.99	0.00436481
Selenbp1	-0.715	0.0238	0.0385	1.41454	0.0736	0.855	0.998	0.000869459	0.403	0.191	0.29	0.537602	0.371	0.318	0.486	0.313364
Sell	-0.336	0.596	0.638	0.195179	-0.68	0.0578	0.998	0.000869459	-1.46	0.00316	0.0491	1.30892	-0.753	0.0286	0.268	0.571865
Serpina1a	-0.302	0.597	0.638	0.195179	-0.389	0.626	0.998	0.000869459	-0.531	0.332	0.426	0.37059	-0.122	0.853	0.895	0.048177
Serpinf2	0.0849	0.799	0.824	0.0840728	-0.3	0.382	0.998	0.000869459	-0.311	0.336	0.428	0.368556	0.0351	0.889	0.916	0.0381045
Serping1	1.44	0.000533	0.00281	2.55129	-0.101	0.806	0.998	0.000869459	-0.688	0.114	0.212	0.673664	-0.527	0.205	0.405	0.392545
Sgk1	-0.334	0.216	0.256	0.59176	0.182	0.38	0.998	0.000869459	0.308	0.17	0.269	0.570248	0.194	0.365	0.509	0.293282
Sh2d1a
Sigirr	-0.197	0.0471	0.0688	1.16241	-0.108	0.516	0.998	0.000869459	-0.179	0.154	0.255	0.59346	-0.0147	0.937	0.954	0.0204516
Siglec1					-0.152	0.847	0.998	0.000869459	-2.38	0.0192	0.0871	1.05998	-2.19	0.0261	0.268	0.571865
Siglecf
Sipa1	1.34	0.0108	0.0206	1.68613	-0.187	0.706	0.998	0.000869459	-1.39	0.00569	0.0594	1.22621	-1.14	0.023	0.26	0.585027
Sirt1	0.00851	0.945	0.95	0.0222764	0.0492	0.674	0.998	0.000869459	-0.0764	0.454	0.543	0.2652	-0.073	0.362	0.509	0.293282
Skil	0.777	0.000833	0.00364	2.4389	-0.12	0.486	0.998	0.000869459	-0.495	0.0313	0.0993	1.00305	-0.31	0.0324	0.277	0.55752
Skp1a	-0.305	0.0178	0.0304	1.51713	0.0299	0.871	0.998	0.000869459	0.212	0.106	0.201	0.696804	0.235	0.208	0.407	0.390406
Slamf6
Slamf7	1.15	0.104	0.138	0.860121	-0.668	0.145	0.998	0.000869459	-1.53	0.0209	0.0902	1.04479
Slc3a2	-0.226	0.0421	0.0617	1.20971	-0.0138	0.93	0.998	0.000869459	-0.0561	0.636	0.7	0.154902	0.0128	0.938	0.954	0.0204516
Slc7a5	0.274	0.153	0.19	0.721246	0.3	0.174	0.998	0.000869459	0.0797	0.717	0.765	0.116339	-0.153	0.41	0.548	0.261219
Smad2	0.536	0.00613	0.0133	1.87615	-0.0502	0.793	0.998	0.000869459	-0.239	0.259	0.357	0.447332	-0.126	0.452	0.579	0.237321
Smad3	0.442	0.00101	0.00389	2.41005	-0.117	0.35	0.998	0.000869459	-0.414	0.00573	0.0594	1.22621	-0.234	0.0335	0.277	0.55752
Smad4	0.294	0.0128	0.0237	1.62525	-0.0429	0.693	0.998	0.000869459	-0.284	0.0198	0.0871	1.05998	-0.166	0.0267	0.268	0.571865
Smad5	0.278	0.0159	0.0279	1.5544	0.0501	0.628	0.998	0.000869459	-0.149	0.177	0.275	0.560667	-0.14	0.0716	0.295	0.530178
Smarca4	0.424	0.00313	0.00812	2.09044	0.0108	0.93	0.998	0.000869459	-0.245	0.095	0.188	0.725842	-0.195	0.0543	0.277	0.55752
Smn1	0.236	0.0205	0.0338	1.47108	-0.0538	0.507	0.998	0.000869459	-0.23	0.0462	0.118	0.928118	-0.109	0.0728	0.295	0.530178
Snca	0.321	0.457	0.509	0.293282	0.182	0.761	0.998	0.000869459	-0.187	0.64	0.704	0.152427	-0.311	0.508	0.622	0.20621
Socs1	0.804	0.0304	0.0475	1.32331	-0.157	0.538	0.998	0.000869459	-0.706	0.0233	0.0902	1.04479	-0.511	0.131	0.338	0.471083
Socs3	4	4.42e-05	0.000975	3.011	-0.135	0.836	0.998	0.000869459	-1.21	0.101	0.195	0.709965	-1.03	0.14	0.346	0.460924
Socs5	-0.205	0.0695	0.0961	1.01728	0.0731	0.608	0.998	0.000869459	0.126	0.146	0.247	0.607303	0.0919	0.432	0.562	0.250264
Sod1	-0.579	0.0354	0.0528	1.27737	0.00354	0.992	0.998	0.000869459	0.273	0.304	0.397	0.401209	0.313	0.339	0.498	0.302771
Sp100	1.19	0.000135	0.00135	2.86967	-0.198	0.412	0.998	0.000869459	-0.579	0.0342	0.103	0.987163	-0.319	0.179	0.386	0.413413
Sp3	0.385	0.0144	0.0262	1.5817	-0.0441	0.724	0.998	0.000869459	-0.166	0.233	0.331	0.480172	-0.0448	0.418	0.553	0.257275
Spi1	1.68	0.00106	0.00403	2.39469	-0.0538	0.835	0.998	0.000869459	-0.608	0.0225	0.0902	1.04479	-0.5	0.0853	0.3	0.522879
Spib	-0.418	0.41	0.459	0.338187	-0.615	0.0626	0.998	0.000869459	-1.41	0.0231	0.0902	1.04479
Sppl2b	-0.00835	0.855	0.873	0.0589858	-0.084	0.232	0.998	0.000869459	-0.00341	0.948	0.966	0.0150229	0.138	0.0772	0.296	0.528708
Sptan1	0.474	0.00638	0.0138	1.86012	-0.112	0.398	0.998	0.000869459	-0.381	0.0177	0.0863	1.06399	-0.193	0.0101	0.227	0.643974
Sqstm1	0.0723	0.16	0.196	0.707744	0.0121	0.8	0.998	0.000869459	-0.0988	0.162	0.261	0.583359	-0.0539	0.31	0.482	0.316953
Src	0.39	0.0119	0.0224	1.64975	0.0095	0.955	0.998	0.000869459	-0.232	0.216	0.313	0.504456	-0.183	0.244	0.434	0.36251
Stat1	1.27	6.28e-05	0.00107	2.97062	-0.233	0.199	0.998	0.000869459	-0.577	0.0287	0.0976	1.01055	-0.299	0.197	0.399	0.399027
Stat2	1.39	3.57e-06	0.000266	3.57512	-0.232	0.282	0.998	0.000869459	-0.414	0.171	0.269	0.570248	-0.136	0.625	0.717	0.144481
Stat3	1.17	0.00071	0.00329	2.4828	-0.049	0.873	0.998	0.000869459	-0.453	0.19	0.288	0.540608	-0.35	0.239	0.428	0.368556
Stat4
Stat5a	0.219	0.154	0.19	0.721246	0.127	0.368	0.998	0.000869459	-0.166	0.206	0.306	0.514279	-0.23	0.00593	0.18	0.744727
Stat5b	0.00578	0.914	0.925	0.0338583	0.0265	0.732	0.998	0.000869459	-0.036	0.534	0.609	0.215383	-0.00547	0.946	0.958	0.0186345
Stat6	0.551	0.00235	0.00668	2.17522	-0.116	0.447	0.998	0.000869459	-0.34	0.0571	0.137	0.863279	-0.157	0.152	0.356	0.44855
Stk11	-0.0775	0.148	0.185	0.732828	0.0397	0.368	0.998	0.000869459	-0.0348	0.44	0.528	0.277366	-0.0175	0.564	0.672	0.172631
Stk26	0.0789	0.516	0.566	0.247184	0.019	0.881	0.998	0.000869459	0.203	0.0681	0.152	0.818156	0.245	0.0188	0.26	0.585027
Stradb	-0.318	0.0404	0.0597	1.22403	-0.0663	0.73	0.998	0.000869459	0.0036	0.976	0.986	0.00612309	0.118	0.476	0.6	0.221849
Syk	1.74	0.00211	0.00621	2.20691	-0.238	0.5	0.998	0.000869459	-1.07	0.00697	0.0637	1.19586	-0.77	0.0398	0.277	0.55752
Tab1	-0.161	0.0194	0.0324	1.48945	0.0593	0.469	0.998	0.000869459	0.0236	0.645	0.707	0.150581	0.0213	0.799	0.858	0.0665127
Tab2	0.212	0.0213	0.035	1.45593	0.101	0.262	0.998	0.000869459	-0.106	0.29	0.382	0.417937	-0.15	0.0601	0.281	0.551294
Tab3	0.473	0.0353	0.0528	1.27737	-0.125	0.488	0.998	0.000869459	-0.0218	0.913	0.94	0.0268721	0.177	0.14	0.346	0.460924
Tal1	0.228	0.347	0.395	0.403403	0.197	0.412	0.998	0.000869459	-0.0273	0.882	0.913	0.0395292	-0.174	0.281	0.462	0.335358
Tank	0.485	0.000206	0.00161	2.79317	0.0515	0.655	0.998	0.000869459	-0.184	0.112	0.21	0.677781	-0.176	0.0676	0.291	0.536107
Tapbp	0.994	0.000364	0.00217	2.66354	-0.0326	0.903	0.998	0.000869459	-0.649	0.0284	0.0976	1.01055	-0.558	0.0442	0.277	0.55752
Tatdn1	0.0231	0.745	0.773	0.111821	-0.0203	0.725	0.998	0.000869459	-0.128	0.108	0.205	0.688246	-0.0512	0.193	0.395	0.403403
Tax1bp1	-0.103	0.228	0.269	0.570248	-0.0017	0.99	0.998	0.000869459	0.215	0.0162	0.0861	1.065	0.269	0.0506	0.277	0.55752
Tbk1	0.27	0.0149	0.0267	1.57349	-0.0958	0.227	0.998	0.000869459	-0.135	0.138	0.241	0.617983	0.0255	0.595	0.698	0.156145
Tbx21
Tcf4	0.638	0.0011	0.0041	2.38722	-0.0969	0.599	0.998	0.000869459	-0.376	0.03	0.0993	1.00305	-0.209	0.142	0.346	0.460924
Tcf7l2	0.21	0.0246	0.0396	1.4023	-0.0155	0.786	0.998	0.000869459	-0.197	0.0288	0.0976	1.01055	-0.125	0.0207	0.26	0.585027
Tcirg1	0.781	0.00109	0.0041	2.38722	-0.103	0.653	0.998	0.000869459	-0.575	0.0333	0.103	0.987163	-0.415	0.091	0.3	0.522879
Tcl1
Tek	0.301	0.0159	0.0279	1.5544	-0.14	0.182	0.998	0.000869459	-0.206	0.0467	0.119	0.924453	-0.0118	0.889	0.916	0.0381045
Telo2	0.801	0.0662	0.092	1.03621	-0.247	0.48	0.998	0.000869459	-0.785	0.0616	0.144	0.841638	-0.459	0.142	0.346	0.460924
Tg
Tgfb1	1.31	0.000187	0.00155	2.80967	-0.0775	0.818	0.998	0.000869459	-0.774	0.0278	0.0969	1.01368	-0.64	0.0699	0.294	0.531653
Tgfb3	1.52	0.00145	0.00494	2.30627	0.00118	0.998	0.998	0.000869459	-0.543	0.322	0.415	0.381952	-0.503	0.385	0.527	0.278189
Tgfbr1	0.878	0.00191	0.00594	2.22621	-0.166	0.502	0.998	0.000869459	-0.442	0.149	0.25	0.60206	-0.216	0.353	0.505	0.296709
Tgfbr2	0.986	0.000713	0.00329	2.4828	-0.0547	0.846	0.998	0.000869459	-0.553	0.0613	0.144	0.841638	-0.434	0.104	0.317	0.498941
Thbd	0.977	0.000168	0.00143	2.84466	-0.274	0.186	0.998	0.000869459	-0.536	0.0313	0.0993	1.00305	-0.199	0.29	0.472	0.326058
Thbs1	0.88	0.00381	0.00929	2.03198	-0.037	0.917	0.998	0.000869459	-0.439	0.256	0.355	0.449772	-0.354	0.351	0.504	0.297569
Ticam1	0.127	0.143	0.18	0.744727	-0.0989	0.0802	0.998	0.000869459	-0.352	0.00327	0.0496	1.30452	-0.204	0.0114	0.227	0.643974
Tigit
Tirap	0.266	0.0341	0.0513	1.28988	-0.18	0.158	0.998	0.000869459	-0.334	0.0271	0.0967	1.01457	-0.0908	0.348	0.503	0.298432
Tlr2	0.952	0.00292	0.00775	2.1107	-0.00206	0.994	0.998	0.000869459	-0.162	0.604	0.671	0.173277	-0.101	0.7	0.78	0.107905
Tlr4	1.26	0.000387	0.00225	2.64782	0.045	0.891	0.998	0.000869459	-0.376	0.257	0.356	0.44855	-0.367	0.269	0.453	0.343902
Tlr5
Tlr7	2.54	0.000125	0.00135	2.86967	-0.323	0.41	0.998	0.000869459	-0.873	0.0727	0.158	0.801343	-0.503	0.216	0.412	0.385103
Tlr9	2.52	0.000214	0.00165	2.78252	-0.325	0.433	0.998	0.000869459	-1.02	0.0979	0.192	0.716699	-0.676	0.261	0.444	0.352617
Tmem173	2.18	0.000635	0.00312	2.50585	-0.123	0.819	0.998	0.000869459	-1.15	0.0572	0.137	0.863279	-0.968	0.0821	0.3	0.522879
Tmem176a	0.731	0.000988	0.00389	2.41005	-0.0698	0.739	0.998	0.000869459	-0.535	0.0263	0.0961	1.01728	-0.408	0.0477	0.277	0.55752
Tnf	2.36	0.000139	0.00136	2.86646	-0.197	0.56	0.998	0.000869459	-0.638	0.0317	0.0995	1.00218	-0.39	0.246	0.435	0.361511
Tnfaip3	1.08	0.000261	0.00188	2.72584	-0.0139	0.954	0.998	0.000869459	-0.432	0.121	0.223	0.651695	-0.372	0.151	0.356	0.44855
Tnfaip6
Tnfrsf10b	1.43	0.00196	0.00602	2.2204	-0.211	0.625	0.998	0.000869459	-0.874	0.065	0.147	0.832683	-0.601	0.179	0.386	0.413413
Tnfrsf11a	1.63	0.000184	0.00155	2.80967	-0.0605	0.871	0.998	0.000869459	-0.801	0.0314	0.0993	1.00305	-0.667	0.0612	0.281	0.551294
Tnfrsf13b	1.76	0.00967	0.019	1.72125	-0.151	0.746	0.998	0.000869459	-1.19	0.0583	0.138	0.860121	-1.02	0.0674	0.291	0.536107
Tnfrsf13c
Tnfrsf14	1.53	0.000117	0.00135	2.86967	-0.228	0.535	0.998	0.000869459	-0.93	0.017	0.0861	1.065	-0.65	0.107	0.319	0.496209
Tnfrsf17
Tnfrsf1a	0.683	0.00231	0.00661	2.1798	-0.111	0.607	0.998	0.000869459	-0.502	0.0411	0.112	0.950782	-0.329	0.098	0.311	0.50724
Tnfrsf1b	1.98	0.000145	0.00139	2.85699	-0.206	0.457	0.998	0.000869459	-0.873	0.00475	0.0574	1.24109	-0.614	0.0434	0.277	0.55752
Tnfrsf4
Tnfrsf8
Tnfrsf9
Tnfsf10	0.619	1.82e-05	0.000681	3.16685	-0.115	0.439	0.998	0.000869459	-0.311	0.0362	0.105	0.978811	-0.142	0.344	0.501	0.300162
Tnfsf11
Tnfsf13	0.699	0.0163	0.0284	1.54668	-0.376	0.111	0.998	0.000869459	-0.82	0.00652	0.0615	1.21112	-0.372	0.0596	0.281	0.551294
Tnfsf13b	1.84	0.00211	0.00621	2.20691	-0.212	0.596	0.998	0.000869459	-0.881	0.0811	0.17	0.769551	-0.631	0.175	0.385	0.414539
Tnfsf4
Tns1	0.243	0.0167	0.0289	1.5391	-0.114	0.198	0.998	0.000869459	-0.31	0.0117	0.0798	1.098	-0.131	0.178	0.386	0.413413
Tollip	-0.175	0.0854	0.116	0.935542	0.0326	0.772	0.998	0.000869459	0.0318	0.689	0.745	0.127844	0.0409	0.645	0.736	0.133122
Tpo
Tpsab1
Tpsb2
Tradd	0.163	0.0804	0.109	0.962574	-0.0877	0.278	0.998	0.000869459	-0.356	0.00144	0.035	1.45593	-0.211	0.00319	0.138	0.860121
Traf1	1.16	0.0103	0.0197	1.70553	-0.198	0.528	0.998	0.000869459	-0.79	0.0342	0.103	0.987163	-0.538	0.121	0.335	0.474955
Traf2	0.429	0.0059	0.013	1.88606	-0.0478	0.723	0.998	0.000869459	-0.218	0.198	0.299	0.524329	-0.107	0.339	0.498	0.302771
Traf3	0.472	0.0181	0.0308	1.51145	0.0287	0.892	0.998	0.000869459	-0.291	0.154	0.255	0.59346	-0.249	0.151	0.356	0.44855
Traf5	-0.126	0.177	0.216	0.665546	0.113	0.077	0.998	0.000869459	0.102	0.101	0.196	0.707744	0.0453	0.248	0.436	0.360514
Traf6	0.136	0.103	0.136	0.866461	-0.0329	0.564	0.998	0.000869459	-0.0771	0.28	0.375	0.425969	0.0128	0.762	0.83	0.0809219
Trat1
Trem1
Trem2	2.63	0.000328	0.00207	2.68403	-0.197	0.72	0.998	0.000869459	-1.54	0.00744	0.0637	1.19586	-1.29	0.0222	0.26	0.585027
Trex1	0.818	0.000326	0.00207	2.68403	-0.115	0.564	0.998	0.000869459	-0.613	0.0121	0.0798	1.098	-0.44	0.0504	0.277	0.55752
Trim14	1.49	0.000102	0.00122	2.91364	-0.109	0.767	0.998	0.000869459	-0.626	0.164	0.263	0.580044	-0.476	0.291	0.472	0.326058
Trim21	0.614	0.000147	0.00139	2.85699	-0.00105	0.995	0.998	0.000869459	-0.233	0.239	0.338	0.471083	-0.181	0.335	0.497	0.303644
Trim25	0.624	0.00045	0.00244	2.61261	-0.0951	0.444	0.998	0.000869459	-0.235	0.134	0.241	0.617983	-0.0749	0.361	0.509	0.293282
Trim26	0.599	0.000447	0.00244	2.61261	-0.0708	0.616	0.998	0.000869459	-0.258	0.14	0.241	0.617983	-0.125	0.306	0.482	0.316953
Trim35	0.919	0.000971	0.00389	2.41005	-0.155	0.611	0.998	0.000869459	-0.728	0.0216	0.0902	1.04479	-0.511	0.0906	0.3	0.522879
Trim68	0.525	0.00742	0.0154	1.81248	-0.12	0.426	0.998	0.000869459	-0.391	0.0353	0.104	0.982967	-0.211	0.0348	0.277	0.55752
Trim8	0.321	0.0169	0.0291	1.53611	-0.104	0.449	0.998	0.000869459	-0.407	0.0212	0.0902	1.04479	-0.242	0.0543	0.277	0.55752
Trove2	0.181	0.0961	0.128	0.89279	0.0374	0.682	0.998	0.000869459	-0.0484	0.643	0.706	0.151195	-0.0183	0.763	0.83	0.0809219
Trp53	0.869	0.00256	0.00705	2.15181	-0.031	0.909	0.998	0.000869459	-0.914	0.00394	0.0543	1.2652	-0.821	0.00293	0.138	0.860121
Trp53inp2	0.18	0.13	0.166	0.779892	-0.0702	0.518	0.998	0.000869459	-0.205	0.0515	0.129	0.88941	-0.0743	0.348	0.503	0.298432
Tsc2	0.0831	0.334	0.381	0.419075	-0.0196	0.752	0.998	0.000869459	-0.211	0.00378	0.0534	1.27246	-0.134	0.0103	0.227	0.643974
Txn1	-0.166	0.0802	0.109	0.962574	-0.0772	0.558	0.998	0.000869459	0.00809	0.918	0.941	0.0264104	0.137	0.26	0.444	0.352617
Txnip	-0.226	0.194	0.234	0.630784	-0.0282	0.866	0.998	0.000869459	-0.0154	0.932	0.954	0.0204516	0.0801	0.594	0.698	0.156145
Tyk2	0.658	0.00693	0.0148	1.82974	-0.171	0.507	0.998	0.000869459	-0.68	0.0198	0.0871	1.05998	-0.443	0.0888	0.3	0.522879
Tyrobp	1.77	0.000126	0.00135	2.86967	-0.185	0.522	0.998	0.000869459	-0.898	0.00651	0.0615	1.21112	-0.657	0.0467	0.277	0.55752
Uba52	-0.304	0.00515	0.0117	1.93181	-0.123	0.316	0.998	0.000869459	-0.095	0.303	0.397	0.401209	0.0862	0.484	0.604	0.218963
Ube2l3	-0.0522	0.458	0.509	0.293282	-0.0131	0.852	0.998	0.000869459	-0.122	0.0305	0.0993	1.00305	-0.0517	0.308	0.482	0.316953
Ube2l6	0.828	0.00162	0.0053	2.27572	-0.0206	0.922	0.998	0.000869459	-0.397	0.125	0.227	0.643974	-0.325	0.205	0.405	0.392545
Ube2s	-0.0927	0.185	0.225	0.647817	-0.0796	0.277	0.998	0.000869459	-0.284	0.000467	0.0242	1.61618	-0.148	0.0147	0.258	0.58838
Unc93b1	1.32	0.00024	0.00179	2.74715	-0.191	0.528	0.998	0.000869459	-0.774	0.0387	0.108	0.966576	-0.534	0.135	0.338	0.471083
Usp21	0.0347	0.519	0.568	0.245652	-0.0658	0.283	0.998	0.000869459	-0.275	0.00754	0.0637	1.19586	-0.152	0.0365	0.277	0.55752
Vamp2	-0.0967	0.122	0.157	0.8041	-0.00194	0.978	0.998	0.000869459	0.0514	0.4	0.49	0.309804	0.11	0.165	0.376	0.424812
Vav1	1.82	0.00101	0.00389	2.41005	-0.18	0.62	0.998	0.000869459	-1.02	0.016	0.0861	1.065	-0.78	0.0542	0.277	0.55752
Vcam1	2.97	0.00013	0.00135	2.86967	-0.147	0.822	0.998	0.000869459	-1.21	0.0903	0.184	0.735182	-1.02	0.129	0.338	0.471083
Vcl	0.811	0.00297	0.00778	2.10902	-0.126	0.631	0.998	0.000869459	-0.63	0.0343	0.103	0.987163	-0.441	0.0687	0.291	0.536107
Vwf	1.2	0.00314	0.00812	2.09044	0.166	0.712	0.998	0.000869459	-0.971	0.0101	0.073	1.13668	-1.07	0.0185	0.26	0.585027
Wnt10b
Xbp1	0.149	0.154	0.19	0.721246	-0.0728	0.399	0.998	0.000869459	-0.0823	0.471	0.555	0.255707	0.0472	0.564	0.672	0.172631
Xcl1	1.39	0.0579	0.0818	1.08725
Xcr1	1.78	0.000992	0.00389	2.41005	-0.313	0.357	0.998	0.000869459	-2.28	1.55e-05	0.00448	2.34872	-1.95	0.000931	0.111	0.954677
Xiap	0.38	0.00258	0.00705	2.15181	-0.0204	0.838	0.998	0.000869459	-0.156	0.164	0.263	0.580044	-0.0663	0.307	0.482	0.316953
Xrcc6	-0.0249	0.581	0.624	0.204815	0.000578	0.992	0.998	0.000869459	-0.0839	0.0376	0.107	0.970616	-0.0275	0.621	0.715	0.145694
Yy1	0.0133	0.725	0.755	0.122053	0.0589	0.0822	0.998	0.000869459	0.108	0.023	0.0902	1.04479	0.106	0.000552	0.11	0.958607
Zap70
Zbp1	1.86	0.00268	0.00728	2.13787	-0.233	0.429	0.998	0.000869459	-0.797	0.0456	0.118	0.928118	-0.527	0.183	0.389	0.41005
Zdhhc2	0.672	0.00425	0.01	2	0.0167	0.93	0.998	0.000869459	-0.258	0.258	0.356	0.44855	-0.209	0.289	0.472	0.326058
Zfp385a	0.227	0.141	0.178	0.74958	0.0631	0.727	0.998	0.000869459	-0.315	0.135	0.241	0.617983	-0.312	0.0826	0.3	0.522879

## Sheet: Whole blood
																	Whole Blood
	Main effect of treatments																Week 7																Week 9																Week 11
	cSiO2_P0 vs. VEH_P0				cSiO2_PL vs cSiO2_P0				cSiO2_PM vs cSiO2_P0				cSiO2_PM vs cSiO2_PL				cSiO2_P0 vs. VEH_P0				cSiO2_PL vs cSiO2_P0				cSiO2_PM vs cSiO2_P0				cSiO2_PM vs cSiO2_PL				cSiO2_P0 vs. VEH_P0				cSiO2_PL vs cSiO2_P0				cSiO2_PM vs cSiO2_P0				cSiO2_PM vs cSiO2_PL				cSiO2_P0 vs. VEH_P0
Gene_Symbol	Log2 fold change	P-value	BH.p.value	-log10 p-val	Log2 fold change	P-value	BH.p.value	-log10 p-val	Log2 fold change	P-value	BH.p.value	-log10 p-val	Log2 fold change	P-value	BH.p.value	-log10 p-val	Log2 fold change	P-value	BH.p.value	-log10 p-val	Log2 fold change	P-value	BH.p.value	-log10 p-val	Log2 fold change	P-value	BH.p.value	-log10 p-val	Log2 fold change	P-value	BH.p.value	-log10 p-val	Log2 fold change	P-value	BH.p.value	-log10 p-val	Log2 fold change	P-value	BH.p.value	-log10 p-val	Log2 fold change	P-value	BH.p.value	-log10 p-val	Log2 fold change	P-value	BH.p.value	-log10 p-val	Log2 fold change
Ace	0.8	0.000356	0.00994	2.00261	0.204	0.342	1	0	-0.938	0.00102	0.033	1.48149	-0.718	0.00818	0.0676	1.17005	0.893	0.0354	0.253	0.596879	-0.174	0.613	0.846	0.0726296	-1.25	0.0246	0.125	0.90309	-0.993	0.00996	0.323	0.490797	0.707	0.115	0.326	0.486782	0.319	0.397	0.765	0.116339	-0.613	0.205	0.462	0.335358	-0.883	0.0201	0.214	0.669586	0.797
Acin1	-0.128	0.375	0.599	0.222573	-0.134	0.53	1	0	0.101	0.642	0.905	0.0433514	-0.0147	0.938	0.97	0.0132283	-0.0792	0.267	0.491	0.308919	0.114	0.218	0.644	0.191114	-0.00681	0.914	0.958	0.0186345	-0.0396	0.623	0.862	0.0644927	0.0821	0.443	0.618	0.209012	-0.331	0.0211	0.395	0.403403	-0.175	0.0477	0.271	0.567031	0.196	0.167	0.364	0.438899	-0.543
Acp5	0.118	0.388	0.61	0.21467	-0.193	0.137	1	0	-0.0842	0.573	0.905	0.0433514	-0.262	0.133	0.407	0.390406	0.324	0.083	0.315	0.501689	-0.381	0.0571	0.462	0.335358	-0.197	0.238	0.405	0.392545	0.252	0.186	0.539	0.268411	0.0772	0.672	0.777	0.109579	-0.184	0.357	0.735	0.133713	-0.43	0.0804	0.334	0.476254	-0.205	0.257	0.436	0.360514	-0.135
Actr1b	-0.426	0.462	0.66	0.180456	0.0329	0.961	1	0					0.201	0.766	0.946	0.0241089	-0.208	0.501	0.663	0.178486	-0.384	0.246	0.656	0.183096	0.155	0.54	0.705	0.151811	0.621	0.068	0.361	0.442493	-0.0184	0.948	0.968	0.0141246	0.371	0.14	0.608	0.216096	0.139	0.619	0.775	0.110698	-0.191	0.415	0.568	0.245652
Adam17	0.383	0.0215	0.108	0.966576	0.113	0.551	1	0	-0.186	0.356	0.726	0.139063	-0.0523	0.761	0.946	0.0241089	0.149	0.503	0.664	0.177832	-0.277	0.201	0.636	0.196543	-0.316	0.202	0.368	0.434152	0.026	0.89	0.964	0.015923	0.279	0.235	0.44	0.356547	0.216	0.287	0.684	0.164944	-0.179	0.423	0.653	0.185087	-0.353	0.00766	0.214	0.669586	0.651
Adar	0.166	0.39	0.612	0.213249	-0.125	0.563	1	0	-0.185	0.624	0.905	0.0433514	-0.29	0.435	0.793	0.100727	0.334	0.139	0.382	0.417937	-0.116	0.459	0.794	0.100179	-0.42	0.00982	0.0786	1.10458	-0.222	0.32	0.657	0.182435	0.0752	0.641	0.764	0.116907	-0.104	0.519	0.819	0.0867161	-0.107	0.52	0.723	0.140862	0.0362	0.715	0.811	0.0909791
Adora2a																	-0.451	0.606	0.744	0.128427																	0.441	0.423	0.778	0.10902					-0.421	0.248	0.434	0.36251
Ager
Agt
Ahr																	0.152	0.733	0.846	0.0726296	-0.161	0.739	0.905	0.0433514	0.241	0.599	0.747	0.126679	0.387	0.468	0.771	0.112946									0.459	0.423	0.653	0.185087	0.415	0.389	0.547	0.262013
Aicda
Aim2	0.061	0.883	0.944	0.025028	-0.088	0.866	1	0	-0.726	0.505	0.858	0.0665127	-0.327	0.601	0.878	0.0565055	0.477	0.0701	0.283	0.548214	-0.0834	0.252	0.659	0.181115	-0.322	0.0699	0.196	0.707744	-0.157	0.44	0.729	0.137272	-0.075	0.663	0.772	0.112383	-0.121	0.491	0.812	0.090444	-0.307	0.124	0.402	0.395774	-0.147	0.359	0.526	0.279014
Aire
Akt1	0.244	0.244	0.484	0.315155	0.0153	0.937	1	0	-0.421	0.164	0.535	0.271646	-0.383	0.193	0.53	0.275724	0.178	0.103	0.347	0.459671	-0.252	0.0716	0.471	0.326979	-0.537	0.0385	0.153	0.815309	-0.204	0.331	0.663	0.178486	0.185	0.479	0.641	0.193142	0.257	0.315	0.714	0.146302	-0.195	0.48	0.703	0.153045	-0.403	0.0457	0.235	0.628932	0.385
Akt2	-0.48	0.0197	0.104	0.982967	0.238	0.511	1	0	-0.468	0.274	0.686	0.163676	-0.207	0.561	0.866	0.0624821	-0.275	0.0796	0.307	0.512862	0.456	0.0692	0.471	0.326979	-0.253	0.192	0.36	0.443697	-0.627	0.0368	0.338	0.471083	-0.181	0.213	0.428	0.368556	-0.0251	0.867	0.951	0.0218195	-0.121	0.557	0.743	0.129011	-0.0555	0.8	0.864	0.0634863
Akt3	-0.0913	0.283	0.506	0.295849	-0.0359	0.738	1	0	0.199	0.121	0.442	0.354578	0.184	0.0878	0.333	0.477556	-0.165	0.31	0.52	0.283997	0.11	0.52	0.823	0.0846002	0.291	0.0771	0.208	0.681937	0.263	0.0557	0.361	0.442493	-0.308	0.038	0.23	0.638272	-0.0535	0.604	0.857	0.0670192	0.0658	0.518	0.723	0.140862	0.16	0.111	0.313	0.504456	0.163
Alas2	-0.17	0.26	0.498	0.302771	0.263	0.303	1	0	0.362	0.146	0.499	0.301899	0.641	8.13e-05	0.00209	2.67985	-0.169	0.375	0.561	0.251037	0.9	0.0226	0.423	0.37366	0.753	0.0103	0.0795	1.09963	-0.0548	0.826	0.945	0.0245682	0.267	0.298	0.497	0.303644	-0.267	0.521	0.819	0.0867161	0.279	0.275	0.536	0.270835	0.579	0.145	0.343	0.464706	-0.556
Alox15	-0.242	0.454	0.655	0.183759	0.383	0.18	1	0	-0.552	0.282	0.694	0.158641	-0.165	0.741	0.946	0.0241089	-0.232	0.0563	0.266	0.575118	0.434	0.274	0.683	0.165579	-0.143	0.71	0.817	0.0877779	-0.391	0.39	0.704	0.152427	-0.26	0.385	0.576	0.239578	0.611	0.22	0.642	0.192465	0.515	0.129	0.402	0.395774	-0.0627	0.875	0.92	0.0362122
Alox5	0.849	0.00826	0.0595	1.22548	-0.151	0.312	1	0	0.254	0.0939	0.375	0.425969	0.114	0.447	0.805	0.0942041	1.4	0.14	0.382	0.417937	-0.303	0.232	0.644	0.191114	-0.0626	0.814	0.886	0.0525663	0.322	0.29	0.651	0.186419	0.453	0.175	0.39	0.408935	0.0395	0.847	0.943	0.0254883	0.334	0.184	0.446	0.350665	0.341	0.25	0.435	0.361511	0.739
Angpt1	-0.305	0.199	0.429	0.367543	0.0947	0.703	1	0	0.137	0.516	0.858	0.0665127	0.257	0.25	0.598	0.223299	-0.966	0.0228	0.253	0.596879	0.0704	0.78	0.926	0.033389	0.473	0.0497	0.164	0.785156	0.499	0.0732	0.362	0.441291	-0.626	0.0136	0.187	0.728158	0.263	0.101	0.583	0.234331	0.316	0.0416	0.268	0.571865	0.0934	0.311	0.482	0.316953	0.519
Anxa1	0.505	0.0208	0.107	0.970616	0.192	0.143	1	0	-0.189	0.238	0.643	0.191789	0.0173	0.92	0.97	0.0132283	0.87	0.0254	0.253	0.596879	0.101	0.695	0.89	0.05061	0.115	0.703	0.811	0.0909791	0.0985	0.688	0.89	0.05061	0.666	0.0484	0.233	0.632644	0.234	0.339	0.73	0.136677	-0.0423	0.868	0.931	0.0310503	-0.235	0.216	0.399	0.399027	0.0527
Ap1b1	-0.0906	0.5	0.69	0.161151	0.125	0.566	1	0	0.124	0.561	0.901	0.0452752	0.272	0.0437	0.23	0.638272	-0.0498	0.789	0.88	0.0555173	0.516	0.0468	0.462	0.335358	0.292	0.194	0.361	0.442493	-0.128	0.511	0.799	0.0974532	0.321	0.097	0.314	0.50307	-0.207	0.524	0.819	0.0867161	0.0625	0.559	0.743	0.129011	0.291	0.363	0.528	0.277366	-0.574
Ap1m1	0.0932	0.305	0.524	0.280669	0.0281	0.729	1	0	-0.0905	0.352	0.726	0.139063	-0.0502	0.575	0.867	0.0619809	0.111	0.543	0.696	0.157391	-0.0847	0.604	0.843	0.0741724	-0.195	0.0309	0.139	0.856985	-0.0286	0.801	0.936	0.0287242	-0.0511	0.765	0.841	0.075204	0.147	0.121	0.604	0.218963	-0.221	0.287	0.547	0.262013	-0.328	0.108	0.311	0.50724	0.188
Ap1s1																	-0.655	0.29	0.505	0.296709	0.222	0.804	0.937	0.0282604					0.431	0.514	0.799	0.0974532
Ap2a1	0.325	0.193	0.427	0.369572	-0.139	0.688	1	0	0.25	0.502	0.858	0.0665127	0.121	0.656	0.914	0.0390538	0.13	0.301	0.515	0.288193	-0.381	0.465	0.794	0.100179	-0.106	0.559	0.716	0.145087	0.322	0.555	0.829	0.0814455	-0.00247	0.992	0.993	0.00305075	-0.308	0.283	0.679	0.16813	-0.148	0.561	0.743	0.129011	0.199	0.433	0.587	0.231362	0.634
Ap2a2	0.0288	0.845	0.924	0.034328	0.125	0.534	1	0	0.369	0.0422	0.256	0.59176	0.513	0.00441	0.0392	1.40671	-0.319	0.188	0.415	0.381952	0.811	0.0233	0.423	0.37366	0.785	0.025	0.125	0.90309	0.0579	0.792	0.936	0.0287242	0.114	0.475	0.639	0.194499	-0.209	0.362	0.735	0.133713	0.31	0.157	0.42	0.376751	0.549	0.0374	0.214	0.669586	0.161
Ap2m1	-0.185	0.319	0.541	0.266803	0.121	0.351	1	0	-0.154	0.331	0.715	0.145694	-0.014	0.906	0.97	0.0132283	-0.548	0.0285	0.253	0.596879	0.122	0.589	0.843	0.0741724	-0.0106	0.935	0.963	0.0163737	-0.0112	0.961	0.985	0.00656377	-0.0556	0.753	0.831	0.080399	0.0691	0.713	0.909	0.0414361	0.124	0.528	0.728	0.137869	0.0978	0.656	0.756	0.121478	0.135
Apc	-0.269	0.152	0.375	0.425969	-0.114	0.614	1	0	0.0269	0.932	0.997	0.00130484	-0.0761	0.805	0.951	0.0218195	-0.113	0.188	0.415	0.381952	0.00242	0.974	0.992	0.00348833	0.0878	0.313	0.493	0.307153	0.167	0.0892	0.399	0.399027	-0.208	0.0232	0.202	0.694649	-0.219	0.0242	0.395	0.403403	-0.236	0.29	0.548	0.261219	0.05	0.779	0.846	0.0726296	-0.67
App	0.691	0.00432	0.0374	1.42713	0.0967	0.678	1	0	-0.274	0.245	0.648	0.188425	-0.157	0.523	0.847	0.0721166	0.487	0.163	0.392	0.406714	-0.0287	0.916	0.983	0.00744648	-0.162	0.572	0.723	0.140862	-0.0706	0.539	0.82	0.0861861	0.624	0.0801	0.281	0.551294	0.274	0.359	0.735	0.133713	-0.382	0.332	0.592	0.227678	-0.609	0.0964	0.298	0.525784	0.849
Aqp4
Aqp9	-0.629	0.283	0.506	0.295849					0.27	0.707	0.925	0.0338583									1.9	0.0203	0.423	0.37366					-0.0946	0.828	0.946	0.0241089	0.732	0.134	0.34	0.468521	-0.854	0.0491	0.503	0.298432	-0.17	0.61	0.771	0.112946	0.749	0.0764	0.283	0.548214
Arf1	-0.0337	0.644	0.8	0.09691	0.0807	0.295	1	0	-0.148	0.223	0.624	0.204815	-0.0464	0.695	0.927	0.0329203	0.00768	0.943	0.969	0.0136762	0.0885	0.383	0.764	0.116907	0.0257	0.734	0.831	0.080399	0.0189	0.686	0.89	0.05061	-0.0344	0.792	0.859	0.0660068	0.0762	0.45	0.788	0.103474	-0.0982	0.348	0.605	0.218245	-0.134	0.21	0.396	0.402305	-0.106
Arhgef1	-0.108	0.734	0.864	0.0634863	-0.172	0.641	1	0	-0.113	0.825	0.976	0.0105502	-0.272	0.603	0.878	0.0565055	0.155	0.169	0.395	0.403403	-0.353	0.0448	0.462	0.335358	-0.416	0.0425	0.156	0.806875	0.0184	0.917	0.966	0.0150229	-0.199	0.0302	0.213	0.67162	-0.027	0.733	0.917	0.0376307	-0.207	0.0275	0.219	0.659556	-0.14	0.0912	0.285	0.545155	-0.714
Arrb2	-0.123	0.456	0.656	0.183096	0.0278	0.858	1	0	0.194	0.288	0.694	0.158641	0.238	0.221	0.574	0.241088	-0.106	0.496	0.658	0.181774	-0.0904	0.598	0.843	0.0741724	0.292	0.00251	0.0462	1.33536	0.464	0.0487	0.344	0.463442	-0.231	0.17	0.386	0.413413	0.104	0.498	0.812	0.090444	0.137	0.423	0.653	0.185087	0.0732	0.412	0.567	0.246417	-0.0793
Atf2	-0.506	0.0182	0.101	0.995679	0.162	0.417	1	0	0.204	0.504	0.858	0.0665127	0.367	0.241	0.583	0.234331	-0.335	0.195	0.425	0.371611	0.302	0.225	0.644	0.191114	0.612	0.00738	0.067	1.17393	0.412	0.154	0.497	0.303644	-0.416	0.0416	0.233	0.632644	0.00342	0.974	0.982	0.00788851	0.286	0.053	0.282	0.549751	0.323	0.00596	0.214	0.669586
Atg101	0.714	0.0475	0.183	0.737549	0.0863	0.821	1	0	0.0611	0.881	0.987	0.00568285	0.181	0.66	0.914	0.0390538	0.276	0.436	0.607	0.216811	0.144	0.605	0.843	0.0741724	0.168	0.616	0.758	0.120331	0.136	0.658	0.875	0.0579919	0.481	0.0615	0.253	0.596879	0.198	0.175	0.626	0.203426	-0.25	0.379	0.632	0.199283	-0.412	0.152	0.35	0.455932	0.983
Atg4b	-0.326	0.203	0.434	0.36251	0.179	0.521	1	0	0.113	0.68	0.913	0.0395292	0.307	0.334	0.691	0.160522	-0.287	0.0961	0.341	0.467246	0.462	0.0164	0.423	0.37366	0.492	0.151	0.322	0.492144	0.124	0.638	0.865	0.0629839	0.175	0.168	0.384	0.415669	-0.312	0.0502	0.503	0.298432	-0.0404	0.778	0.887	0.0520764	0.312	0.0993	0.298	0.525784
Atg5	-0.158	0.338	0.56	0.251812	-0.0578	0.761	1	0	-0.162	0.539	0.88	0.0555173	-0.201	0.457	0.809	0.0920515	0.00939	0.963	0.975	0.0109954	-0.133	0.363	0.76	0.119186	-0.0275	0.872	0.924	0.034328	0.187	0.305	0.657	0.182435	-0.00051	0.998	0.998	0.000869459	-0.113	0.533	0.82	0.0861861	-0.359	0.0622	0.308	0.511449	-0.205	0.263	0.436	0.360514	-0.674
Atg9a	-0.0345	0.843	0.924	0.034328	-0.0611	0.793	1	0	0.048	0.861	0.982	0.00788851	6.51e-16	1	1	0	-0.0442	0.751	0.854	0.0685421	0.0916	0.713	0.895	0.048177	-0.0889	0.654	0.777	0.109579	-0.0714	0.756	0.923	0.0347983	0.224	0.125	0.335	0.474955	-0.234	0.0763	0.571	0.243364	-0.0124	0.939	0.97	0.0132283	0.262	0.207	0.392	0.406714
Atm	-0.48	0.345	0.566	0.247184	-0.363	0.541	1	0	-0.00107	0.999	0.999	0.000434512	-0.0568	0.931	0.97	0.0132283	-0.417	0.231	0.441	0.355561	-0.193	0.49	0.801	0.0963675	0.0579	0.843	0.903	0.0443122	0.311	0.263	0.635	0.197226	-0.413	0.107	0.326	0.486782	-0.567	0.184	0.626	0.203426	-0.107	0.664	0.803	0.0952845	0.513	0.165	0.364	0.438899
Atp6v0a1	-0.178	0.449	0.652	0.185752	0.0268	0.931	1	0	0.0716	0.867	0.984	0.0070049	0.102	0.805	0.951	0.0218195	-0.212	0.164	0.392	0.406714	0.395	0.0506	0.462	0.335358	0.143	0.57	0.723	0.140862	-0.17	0.488	0.771	0.112946	0.0885	0.595	0.727	0.138466	-0.427	0.0838	0.583	0.234331	-0.0265	0.922	0.961	0.0172766	0.426	0.205	0.392	0.406714
Atp6v0c	-0.00913	0.9	0.95	0.0222764	0.179	0.131	1	0	0.254	0.0482	0.27	0.568636	0.441	1.71e-05	0.000655	3.18376	-0.115	0.0448	0.253	0.596879	0.447	0.0586	0.462	0.335358	0.466	0.0327	0.14	0.853872	0.105	0.594	0.843	0.0741724	0.248	0.00346	0.139	0.856985	-0.0572	0.748	0.921	0.0357404	0.215	0.0279	0.219	0.659556	0.311	0.136	0.337	0.47237	-0.192
Atp6v1c2
Atp6v1h	0.157	0.324	0.547	0.262013	0.113	0.516	1	0	-0.0862	0.67	0.913	0.0395292	0.0499	0.773	0.946	0.0241089	0.295	0.085	0.318	0.497573	-0.1	0.58	0.843	0.0741724	-0.249	0.18	0.353	0.452225	-0.0805	0.706	0.9	0.0457575	-0.0708	0.61	0.736	0.133122	0.157	0.204	0.626	0.203426	-0.139	0.286	0.547	0.262013	-0.257	0.0773	0.283	0.548214	0.2
Bad	0.582	0.133	0.355	0.449772	-6.19e-16	1	1	0									0.06	0.741	0.847	0.0721166	-0.32	0.327	0.727	0.138466	-0.941	0.104	0.25	0.60206	-0.495	0.339	0.672	0.172631	0.435	0.315	0.515	0.288193	-0.346	0.311	0.714	0.146302	-0.233	0.595	0.758	0.120331	0.0765	0.742	0.83	0.0809219
Bax	-0.679	0.503	0.692	0.159894	0.493	0.66	1	0	-0.268	0.688	0.913	0.0395292	-0.0476	0.947	0.97	0.0132283	0.524	0.277	0.497	0.303644	-0.0604	0.798	0.937	0.0282604	-0.596	0.179	0.353	0.452225	-0.359	0.342	0.672	0.172631	0.024	0.922	0.949	0.0227338	0.267	0.434	0.778	0.10902	0.184	0.516	0.722	0.141463	-0.0805	0.777	0.846	0.0726296
Bcl10	-0.0714	0.555	0.734	0.134304	0.0962	0.491	1	0	-0.226	0.242	0.646	0.189767	-0.114	0.513	0.846	0.0726296	-0.169	0.483	0.647	0.189096	0.0658	0.632	0.854	0.0685421	-0.0327	0.768	0.852	0.0695604	-0.0168	0.799	0.936	0.0287242	0.0697	0.541	0.685	0.164309	0.0739	0.25	0.655	0.183759	-0.151	0.233	0.498	0.302771	-0.185	0.0891	0.285	0.545155	-0.187
Bcl2	-0.592	0.0564	0.208	0.681937	0.133	0.73	1	0	0.286	0.579	0.905	0.0433514	0.44	0.366	0.731	0.136083	-0.327	0.357	0.549	0.260428	0.171	0.523	0.823	0.0846002	0.454	0.141	0.305	0.5157	0.409	0.129	0.469	0.328827	-0.686	0.0127	0.185	0.732828	0.191	0.315	0.714	0.146302	0.516	0.0165	0.173	0.761954	0.366	0.0564	0.25	0.60206
Bcl2a1a	1.18	0.000221	0.00931	2.03105	0.435	0.14	1	0	-1.04	0.00168	0.0401	1.39686	-0.59	0.0601	0.267	0.573489	1.19	0.0508	0.255	0.59346	-0.00426	0.993	0.997	0.00130484	-0.959	0.11	0.253	0.596879	-0.867	0.0312	0.333	0.477556	1.16	0.0571	0.244	0.61261	0.768	0.132	0.608	0.216096	-0.763	0.252	0.512	0.29073	-1.48	0.0199	0.214	0.669586	1.15
Bcl2l1	-0.165	0.428	0.64	0.19382	0.245	0.372	1	0	0.412	0.135	0.47	0.327902	0.675	0.000978	0.0126	1.89963	-0.294	0.226	0.441	0.355561	0.984	0.0313	0.423	0.37366	0.671	0.0401	0.154	0.812479	-0.219	0.487	0.771	0.112946	0.468	0.113	0.326	0.486782	-0.415	0.352	0.735	0.133713	0.303	0.238	0.505	0.296709	0.749	0.0854	0.285	0.545155	-0.511
Bcl6	0.753	0.0117	0.0781	1.10735	0.138	0.624	1	0	-0.154	0.668	0.913	0.0395292	0.0121	0.972	0.98	0.00877392	0.46	0.164	0.392	0.406714	0.0483	0.892	0.983	0.00744648	-0.602	0.0462	0.16	0.79588	-0.554	0.157	0.502	0.299296	0.54	0.0673	0.266	0.575118	0.105	0.601	0.857	0.0670192	-0.4	0.157	0.42	0.376751	-0.473	0.0338	0.214	0.669586	1.04
Bclaf1	-0.385	0.107	0.309	0.510042	-0.125	0.681	1	0	-0.997	0.291	0.698	0.156145	-1.15	0.223	0.574	0.241088	-0.307	0.125	0.372	0.429457	-0.00363	0.987	0.993	0.00305075	-0.045	0.821	0.891	0.0501223	0.0263	0.917	0.966	0.0150229	-0.251	0.0738	0.279	0.554396	-0.272	0.189	0.626	0.203426	-0.119	0.172	0.429	0.367543	0.193	0.254	0.435	0.361511
Bdnf
Birc2	-0.299	0.122	0.332	0.478862	0.0624	0.785	1	0	-0.216	0.493	0.858	0.0665127	-0.135	0.635	0.896	0.047692	-0.271	0.219	0.441	0.355561	0.257	0.263	0.667	0.175874	0.0513	0.827	0.896	0.047692	-0.124	0.412	0.716	0.145087	-0.295	0.0918	0.303	0.518557	-0.0301	0.858	0.948	0.0231917	-0.174	0.293	0.55	0.259637	-0.104	0.461	0.607	0.216811
Birc3	0.0987	0.579	0.751	0.12436	0.0865	0.634	1	0	-0.535	0.032	0.228	0.642065	-0.437	0.0755	0.31	0.508638	0.241	0.404	0.58	0.236572	0.0808	0.612	0.846	0.0726296	-0.432	0.0899	0.226	0.645892	-0.431	0.0314	0.333	0.477556	0.104	0.539	0.685	0.164309	0.103	0.43	0.778	0.10902	-0.511	0.0486	0.271	0.567031	-0.574	0.0112	0.214	0.669586	-0.169
Blk	-0.175	0.622	0.785	0.10513	-0.459	0.345	1	0	-1.04	0.0834	0.364	0.438899	-1.46	0.0138	0.09	1.04576	0.255	0.153	0.392	0.406714	-0.397	0.239	0.653	0.185087	-1.61	0.0422	0.156	0.806875	-1.13	0.151	0.491	0.308919	-0.3	0.185	0.405	0.392545	-0.51	0.0827	0.583	0.234331	-1.37	0.0182	0.183	0.737549	-0.834	0.0715	0.274	0.562249
Blnk	0.0325	0.876	0.938	0.0277972	-0.724	0.021	0.553	0.257275	-0.807	0.0863	0.368	0.434152	-1.51	0.00168	0.0181	1.74232	0.261	0.151	0.392	0.406714	-0.509	0.0358	0.433	0.363512	-1.46	0.000332	0.0228	1.64207	-0.879	0.0313	0.333	0.477556	0.0191	0.882	0.926	0.033389	-0.812	0.00737	0.209	0.679854	-1.64	0.00101	0.0638	1.19518	-0.803	0.0281	0.214	0.669586	-0.31
Bmp8a
Bmper
Braf	0.0289	0.906	0.952	0.0213631	-0.0963	0.788	1	0	-0.325	0.722	0.927	0.0329203	-0.176	0.685	0.925	0.0338583	-0.0778	0.413	0.59	0.229148	0.458	0.0186	0.423	0.37366	0.138	0.652	0.775	0.110698	-0.238	0.429	0.725	0.139662	0.27	0.078	0.279	0.554396	-0.134	0.223	0.642	0.192465	-0.044	0.556	0.743	0.129011	0.131	0.343	0.511	0.291579
Brwd1	-0.416	0.199	0.429	0.367543	-0.347	0.413	1	0	-0.435	0.507	0.858	0.0665127	-1.74	0.0871	0.333	0.477556	-0.218	0.34	0.538	0.269218	-0.246	0.398	0.764	0.116907	-0.774	0.0149	0.0915	1.03858	-0.446	0.277	0.646	0.189767	-0.438	0.0604	0.252	0.598599	-0.379	0.114	0.602	0.220404	-0.519	0.041	0.268	0.571865	-0.111	0.6	0.715	0.145694
Bst2	0.419	0.0903	0.278	0.555955	0.0269	0.936	1	0									0.208	0.518	0.674	0.17134	-0.193	0.709	0.895	0.048177	-0.28	0.463	0.63	0.200659					0.277	0.0492	0.233	0.632644	-0.0515	0.844	0.943	0.0254883	-0.469	0.16	0.423	0.37366	-0.358	0.428	0.58	0.236572
Btk	0.329	0.0802	0.258	0.58838	-0.269	0.162	1	0	-0.483	0.0346	0.228	0.642065	-0.731	0.00211	0.0217	1.66354	0.55	0.0298	0.253	0.596879	-0.39	0.121	0.538	0.269218	-0.652	0.00647	0.0655	1.18376	-0.181	0.421	0.722	0.141463	0.262	0.176	0.39	0.408935	-0.258	0.183	0.626	0.203426	-0.866	0.0115	0.173	0.761954	-0.56	0.0174	0.214	0.669586	0.0851
Btla	-0.0399	0.822	0.916	0.0381045	-0.564	0.00305	0.164	0.785156	-0.595	0.113	0.427	0.369572	-1.65	0.0275	0.159	0.798603	0.264	0.545	0.697	0.156767	-0.447	0.0169	0.423	0.37366	-0.966	0.00252	0.0462	1.33536	-0.438	0.0339	0.338	0.471083	-0.193	0.0767	0.279	0.554396	-0.571	0.0413	0.503	0.298432	-1.08	0.00106	0.0638	1.19518	-0.469	0.0906	0.285	0.545155	-0.237
C1qa
C1qb
C1ra
C1s1
C2
C3	0.847	0.00305	0.03	1.52288	0.253	0.288	1	0	-0.607	0.0457	0.266	0.575118	-0.336	0.237	0.583	0.234331	0.93	0.115	0.361	0.442493	-0.0765	0.832	0.945	0.0245682	-0.432	0.342	0.523	0.281498	-0.265	0.318	0.657	0.182435	1.04	0.0435	0.233	0.632644	0.642	0.123	0.606	0.217527	-0.257	0.568	0.744	0.128427	-0.848	0.0221	0.214	0.669586	0.555
C4a
C5ar1	0.889	0.000709	0.0132	1.87943	0.258	0.161	1	0	0.0624	0.689	0.913	0.0395292	0.331	0.0509	0.246	0.609065	1.14	0.0214	0.253	0.596879	0.0652	0.814	0.939	0.0273344	0.429	0.191	0.358	0.446117	0.435	0.0764	0.367	0.435334	0.942	0.0194	0.202	0.694649	0.371	0.201	0.626	0.203426	0.169	0.533	0.73	0.136677	-0.156	0.389	0.547	0.262013	0.551
C6
C7
C8a
C8b
C8g
C9
Camk2d	0.209	0.3	0.518	0.28567	0.0504	0.803	1	0	-0.889	0.0418	0.256	0.59176	-0.825	0.048	0.244	0.61261	0.33	0.111	0.357	0.447332	-0.254	0.0702	0.471	0.326979	-1.15	0.00784	0.0682	1.16622	-0.811	0.0392	0.341	0.467246	0.193	0.327	0.528	0.277366	0.136	0.607	0.859	0.0660068	-0.569	0.0488	0.271	0.567031	-0.669	0.0354	0.214	0.669586	0.033
Camk2g	-0.364	0.262	0.498	0.302771	0.153	0.647	1	0	-0.78	0.358	0.726	0.139063	0.14	0.796	0.951	0.0218195	-0.309	0.302	0.515	0.288193	0.236	0.398	0.764	0.116907	0.207	0.452	0.623	0.205512	0.0589	0.824	0.945	0.0245682	-0.295	0.112	0.326	0.486782	-0.0518	0.471	0.799	0.0974532	0.0354	0.845	0.924	0.034328	0.127	0.439	0.59	0.229148
Camp	-1.89	0.061	0.222	0.653647													1.39	0.0416	0.253	0.596879	-2.35	0.0146	0.423	0.37366	-4.6	0.00627	0.0648	1.18842					1.1	0.402	0.584	0.233587
Capn1	-0.124	0.417	0.631	0.199971	0.0242	0.912	1	0	0.236	0.335	0.717	0.144481	0.281	0.155	0.454	0.342944	-0.131	0.0452	0.253	0.596879	0.274	0.0853	0.471	0.326979	0.193	0.155	0.325	0.488117	0.000834	0.996	0.999	0.000434512	0.0209	0.801	0.864	0.0634863	-0.12	0.402	0.77	0.113509	0.176	0.245	0.508	0.294136	0.336	0.12	0.321	0.493495	-0.371
Card11	-0.193	0.0466	0.183	0.737549	-0.37	0.0086	0.402	0.395774	0.146	0.306	0.702	0.153663	-0.205	0.051	0.246	0.609065	-0.127	0.427	0.6	0.221849	-0.346	0.195	0.636	0.196543	-0.368	0.162	0.329	0.482804	0.0607	0.861	0.954	0.0204516	-0.467	0.0263	0.203	0.692504	-0.447	0.0946	0.583	0.234331	-0.296	0.0846	0.344	0.463442	0.186	0.37	0.534	0.272459	0.00617
Card9
Casp1	0.668	0.000145	0.0083	2.08092	0.145	0.389	1	0	-0.461	0.0385	0.246	0.609065	-0.293	0.131	0.404	0.393619	0.541	0.0579	0.266	0.575118	-0.12	0.361	0.76	0.119186	-0.631	0.0128	0.088	1.05552	-0.429	0.0968	0.401	0.396856	0.531	0.11	0.326	0.486782	0.151	0.515	0.819	0.0867161	-0.542	0.144	0.412	0.385103	-0.646	0.0215	0.214	0.669586	0.911
Casp3	-0.0159	0.927	0.965	0.0154727	0.258	0.221	1	0	0.0244	0.898	0.997	0.00130484	0.303	0.127	0.4	0.39794	-0.463	0.0958	0.341	0.467246	0.283	0.181	0.634	0.197911	0.217	0.00178	0.0401	1.39686	0.0162	0.923	0.966	0.0150229	-0.338	0.132	0.338	0.471083	0.275	0.116	0.602	0.220404	0.317	0.152	0.42	0.376751	0.0819	0.599	0.715	0.145694	0.581
Casp4	0.691	0.0149	0.0872	1.05948	0.165	0.506	1	0	-0.141	0.647	0.905	0.0433514	0.0454	0.888	0.968	0.0141246	0.423	0.172	0.398	0.400117	0.227	0.337	0.738	0.131944	-0.354	0.342	0.523	0.281498	-0.496	0.14	0.484	0.315155	0.315	0.276	0.479	0.319664	0.265	0.278	0.679	0.16813	-0.117	0.74	0.863	0.0639892	-0.345	0.193	0.386	0.413413	1.08
Casp8	0.00126	0.996	1	0	-0.212	0.418	1	0	0.0251	0.941	0.997	0.00130484	-0.17	0.62	0.886	0.0525663	0.0198	0.907	0.946	0.0241089	-0.128	0.539	0.823	0.0846002	0.0806	0.305	0.491	0.308919	0.291	0.268	0.639	0.194499	0.0916	0.589	0.722	0.141463	-0.436	0.0691	0.551	0.258848	-0.413	0.0252	0.215	0.667562	0.0576	0.755	0.834	0.0788339	-0.309
Cbl	0.0813	0.398	0.617	0.209715	0.0914	0.268	1	0	-0.0274	0.634	0.905	0.0433514	0.0822	0.29	0.637	0.195861	-0.0211	0.91	0.946	0.0241089	-0.00574	0.966	0.992	0.00348833	0.0698	0.638	0.767	0.115205	0.157	0.134	0.478	0.320572	-0.00623	0.961	0.978	0.00966115	0.12	0.312	0.714	0.146302	-0.0711	0.531	0.729	0.137272	-0.151	0.0218	0.214	0.669586	0.236
Ccl19
Ccl2
Ccl20
Ccl21a
Ccl3																	1.16	0.0693	0.281	0.551294	-0.25	0.598	0.843	0.0741724
Ccl4
Ccl5	-0.425	0.000147	0.0083	2.08092	0.0507	0.625	1	0	-0.0502	0.595	0.905	0.0433514	0.0199	0.85	0.966	0.0150229	-0.175	0.222	0.441	0.355561	-0.195	0.176	0.634	0.197911	-0.198	0.236	0.402	0.395774	0.0811	0.656	0.875	0.0579919	-0.737	0.00531	0.139	0.856985	0.292	0.205	0.626	0.203426	0.0538	0.737	0.862	0.0644927	-0.203	0.286	0.452	0.344862	-0.443
Ccl7
Ccl8
Ccr1	0.418	0.229	0.459	0.338187	-0.0102	0.979	1	0	0.445	0.446	0.823	0.0846002	0.455	0.425	0.786	0.104577	0.565	0.0276	0.253	0.596879	0.068	0.724	0.898	0.0467237	0.649	0.0147	0.0915	1.03858	0.694	0.0256	0.333	0.477556	0.483	0.221	0.437	0.359519	-0.0425	0.852	0.943	0.0254883	0.364	0.129	0.402	0.395774	0.442	0.12	0.321	0.493495
Ccr7	-0.707	0.0136	0.0852	1.06956	-0.246	0.49	1	0	0.381	0.314	0.702	0.153663	0.152	0.681	0.925	0.0338583	-0.205	0.282	0.5	0.30103	-0.181	0.388	0.764	0.116907	0.0345	0.861	0.916	0.0381045	0.291	0.27	0.639	0.194499	-0.796	0.0189	0.202	0.694649	-0.362	0.331	0.73	0.136677	0.142	0.496	0.709	0.149354	0.539	0.113	0.314	0.50307	-1.63
Ccr9	-0.721	0.00291	0.0298	1.52578	0.0704	0.816	1	0	0.984	0.00343	0.0556	1.25493	1.09	0.000243	0.00504	2.29757	-0.404	0.151	0.392	0.406714	0.0163	0.959	0.992	0.00348833	0.772	0.0323	0.14	0.853872	0.798	0.0599	0.361	0.442493	-1.08	0.00962	0.172	0.764472	-0.0597	0.844	0.943	0.0254883	0.99	0.0493	0.271	0.567031	1.08	0.04	0.22	0.657577
Cd14	1.75	0.000949	0.0149	1.82681	0.221	0.503	1	0	-0.541	0.206	0.617	0.209715	-0.324	0.411	0.78	0.107905	2.79	0.0332	0.253	0.596879	-0.305	0.538	0.823	0.0846002	0.0181	0.961	0.973	0.0118872	0.436	0.223	0.584	0.233587	1.47	0.0472	0.233	0.632644	0.452	0.251	0.655	0.183759	-0.457	0.276	0.536	0.270835	-0.876	0.0227	0.214	0.669586
Cd163
Cd164	-0.244	0.0403	0.166	0.779892	-0.0735	0.528	1	0	0.165	0.332	0.715	0.145694	0.111	0.505	0.846	0.0726296	-0.291	0.0463	0.253	0.596879	-0.0316	0.757	0.918	0.0371573	0.219	0.11	0.253	0.596879	0.333	0.0377	0.338	0.471083	-0.283	0.111	0.326	0.486782	-0.143	0.343	0.73	0.136677	0.132	0.349	0.605	0.218245	0.315	0.00922	0.214	0.669586	-0.187
Cd177	-0.269	0.663	0.806	0.093665													1.06	0.197	0.425	0.371611	-1.38	0.0654	0.462	0.335358	-0.485	0.416	0.59	0.229148					-0.397	0.368	0.561	0.251037	-0.167	0.601	0.857	0.0670192	0.0566	0.922	0.961	0.0172766	0.309	0.568	0.687	0.163043
Cd19	0.159	0.621	0.785	0.10513	-0.692	0.0575	1	0	-0.874	0.0908	0.375	0.425969	-1.55	0.00635	0.0535	1.27165	0.449	0.2	0.428	0.368556	-0.593	0.0426	0.458	0.339135	-1.58	0.000317	0.0228	1.64207	-0.924	0.0253	0.333	0.477556	0.0431	0.788	0.859	0.0660068	-0.867	0.00123	0.11	0.958607	-1.64	0.00932	0.154	0.812479	-0.741	0.0988	0.298	0.525784	-0.345
Cd209e																																																	1.3
Cd22	0.706	0.0481	0.183	0.737549	-0.095	0.718	1	0	-1.64	0.000939	0.0328	1.48413	-1.74	0.000813	0.0118	1.92812	1.13	0.0483	0.253	0.596879	-0.311	0.234	0.644	0.191114	-2.55	0.000973	0.0315	1.50169	-2.16	0.00237	0.282	0.549751	0.515	0.129	0.338	0.471083	-0.119	0.668	0.885	0.0530567	-1.29	0.0436	0.271	0.567031	-1.13	0.0428	0.228	0.642065
Cd244																																	0.61	0.522	0.674	0.17134	-0.407	0.559	0.835	0.0783135
Cd24a	-0.122	0.435	0.646	0.189767	0.323	0.21	1	0	0.499	0.0683	0.324	0.489455	0.837	1.84e-05	0.000655	3.18376	-0.225	0.196	0.425	0.371611	0.949	0.0253	0.423	0.37366	0.814	0.0135	0.0891	1.05012	-0.0415	0.888	0.964	0.015923	0.463	0.0475	0.233	0.632644	-0.262	0.512	0.817	0.0877779	0.42	0.051	0.277	0.55752	0.715	0.0996	0.298	0.525784	-0.502
Cd27	-0.664	0.0362	0.151	0.821023	0.0394	0.905	1	0	0.597	0.0384	0.246	0.609065	0.651	0.0587	0.267	0.573489	-0.359	0.182	0.411	0.386158	-0.0478	0.863	0.966	0.0150229	0.45	0.0895	0.226	0.645892	0.602	0.0641	0.361	0.442493	-0.843	0.0225	0.202	0.694649	-0.0118	0.972	0.982	0.00788851	0.585	0.116	0.387	0.412289	0.62	0.0737	0.279	0.554396
Cd274	0.341	0.136	0.36	0.443697	0.483	0.0122	0.403	0.394695	-0.642	0.0049	0.0604	1.21896	-0.137	0.484	0.821	0.0856568	0.181	0.484	0.647	0.189096	0.129	0.585	0.843	0.0741724	-0.169	0.451	0.623	0.205512	-0.218	0.101	0.407	0.390406	0.347	0.234	0.44	0.356547	0.603	0.0324	0.459	0.338187	-0.145	0.587	0.757	0.120904	-0.707	0.0153	0.214	0.669586	0.49
Cd276
Cd28	-0.78	0.0137	0.0852	1.06956	-0.19	0.637	1	0	0.317	0.531	0.876	0.0574959	0.145	0.769	0.946	0.0241089	-0.547	0.0989	0.344	0.463442	-0.0351	0.915	0.983	0.00744648	0.151	0.678	0.797	0.0985417	0.271	0.458	0.757	0.120904	-0.617	0.0745	0.279	0.554396	-0.427	0.319	0.716	0.145087	0.0115	0.97	0.983	0.00744648	0.474	0.17	0.364	0.438899	-1.72
Cd34
Cd3d	-0.521	0.00333	0.0315	1.50169	-0.0191	0.928	1	0	0.509	0.0121	0.119	0.924453	0.508	0.0145	0.0932	1.03058	-0.187	0.4	0.578	0.238072	-0.0104	0.967	0.992	0.00348833	0.441	0.0682	0.194	0.712198	0.522	0.0764	0.367	0.435334	-0.619	0.061	0.253	0.596879	0.0254	0.937	0.968	0.0141246	0.42	0.162	0.423	0.37366	0.43	0.0677	0.265	0.576754	-0.879
Cd3e	-0.704	0.0205	0.107	0.970616	-0.00103	0.998	1	0	0.362	0.316	0.704	0.152427	0.377	0.339	0.698	0.156145	-0.353	0.156	0.392	0.406714	-0.0245	0.916	0.983	0.00744648	0.177	0.452	0.623	0.205512	0.278	0.191	0.539	0.268411	-0.707	0.0517	0.239	0.621602	-0.0626	0.849	0.943	0.0254883	0.397	0.17	0.429	0.367543	0.495	0.0476	0.242	0.616185	-1.56
Cd3g	-0.617	0.0194	0.104	0.982967	0.0498	0.868	1	0	0.471	0.0923	0.375	0.425969	0.537	0.0899	0.336	0.473661	-0.182	0.402	0.579	0.237321	0.00669	0.978	0.992	0.00348833	0.324	0.173	0.344	0.463442	0.394	0.127	0.464	0.333482	-0.722	0.043	0.233	0.632644	0.0275	0.935	0.968	0.0141246	0.56	0.0849	0.344	0.463442	0.569	0.039	0.219	0.659556	-1.35
Cd4	-0.59	0.0859	0.269	0.570248	-0.301	0.531	1	0	0.198	0.739	0.927	0.0329203	-0.0844	0.872	0.967	0.0145735	-0.401	0.0683	0.28	0.552842	-0.342	0.23	0.644	0.191114	-0.178	0.387	0.566	0.247184	0.232	0.404	0.715	0.145694	-0.571	0.0327	0.223	0.651695	-0.119	0.642	0.87	0.0604807	0.133	0.486	0.706	0.151195	0.309	0.192	0.386	0.413413
Cd40	0.172	0.649	0.8	0.09691	-0.203	0.666	1	0	-1.25	0.0491	0.272	0.565431	-1.46	0.0168	0.105	0.978811	0.791	0.00378	0.253	0.596879	-0.518	0.196	0.636	0.196543	-1.75	0.00452	0.0568	1.24565	-1.09	0.0782	0.372	0.429457	-0.177	0.526	0.678	0.16877	0.0144	0.955	0.977	0.0101054	-1.12	0.0483	0.271	0.567031	-1.09	0.0119	0.214	0.669586
Cd40lg	-0.142	0.645	0.8	0.09691	-0.235	0.532	1	0	0.494	0.243	0.646	0.189767	0.275	0.465	0.816	0.0883098	-0.383	0.21	0.433	0.363512	-0.235	0.395	0.764	0.116907	-0.268	0.41	0.588	0.230623	0.039	0.914	0.966	0.0150229	-0.821	0.0429	0.233	0.632644	-0.519	0.264	0.663	0.178486	0.426	0.218	0.477	0.321482	0.942	0.0411	0.224	0.649752	0.351
Cd44	0.303	0.416	0.631	0.199971													-0.805	0.00353	0.253	0.596879	0.252	0.352	0.753	0.123205	-0.078	0.917	0.958	0.0186345	-0.248	0.736	0.917	0.0376307	-0.501	0.197	0.409	0.388277	0.467	0.251	0.655	0.183759	0.199	0.614	0.773	0.111821	-0.246	0.495	0.636	0.196543
Cd46
Cd5	-0.658	0.104	0.308	0.511449	-0.081	0.856	1	0	0.14	0.803	0.967	0.0145735	0.0723	0.9	0.97	0.0132283	-0.344	0.179	0.409	0.388277	-0.0959	0.715	0.895	0.048177	0.0737	0.753	0.845	0.0731433	0.24	0.43	0.725	0.139662	-0.735	0.00999	0.172	0.764472	-0.124	0.706	0.902	0.0447935	0.0656	0.748	0.869	0.0609802	0.217	0.439	0.59	0.229148
Cd52	0.148	0.175	0.411	0.386158	-0.0894	0.446	1	0	-0.0587	0.666	0.913	0.0395292	-0.132	0.346	0.702	0.153663	0.438	0.0442	0.253	0.596879	-0.148	0.381	0.764	0.116907	-0.195	0.132	0.29	0.537602	0.0254	0.852	0.954	0.0204516	0.0896	0.489	0.646	0.189767	-0.039	0.697	0.901	0.0452752	-0.195	0.186	0.446	0.350665	-0.116	0.091	0.285	0.545155	-0.173
Cd55	-0.174	0.417	0.631	0.199971	-0.519	0.0168	0.508	0.294136	-0.484	0.181	0.569	0.244888	-0.984	0.0171	0.105	0.978811	0.206	0.358	0.549	0.260428	-0.489	0.0481	0.462	0.335358	-0.94	0.0056	0.0617	1.20971	-0.388	0.147	0.485	0.314258	-0.409	0.00594	0.139	0.856985	-0.913	0.00964	0.26	0.585027	-1.15	0.00233	0.0755	1.12205	-0.226	0.396	0.552	0.258061	-0.428
Cd59a	-0.0457	0.78	0.897	0.0472076	0.322	0.242	1	0	0.25	0.385	0.756	0.121478	0.587	0.001	0.0126	1.89963	-0.19	0.225	0.441	0.355561	0.96	0.0403	0.452	0.344862	0.511	0.103	0.25	0.60206	-0.354	0.345	0.672	0.172631	0.647	0.0111	0.172	0.764472	-0.332	0.437	0.778	0.10902	0.183	0.205	0.462	0.335358	0.541	0.217	0.4	0.39794	-0.451
Cd6	-0.678	0.245	0.484	0.315155	0.0665	0.928	1	0	0.292	0.647	0.905	0.0433514	0.79	0.48	0.819	0.0867161	-0.214	0.377	0.561	0.251037	-0.0805	0.839	0.949	0.0227338	-0.0138	0.961	0.973	0.0118872	0.117	0.817	0.945	0.0245682	-0.609	0.0413	0.233	0.632644	0.0847	0.736	0.917	0.0376307	0.471	0.119	0.394	0.404504	0.404	0.0684	0.266	0.575118
Cd68	0.565	0.00456	0.0382	1.41794	0.241	0.178	1	0	-0.529	0.00434	0.0604	1.21896	-0.274	0.111	0.377	0.423659	0.882	0.0439	0.253	0.596879	-0.119	0.691	0.889	0.0510982	-0.683	0.0528	0.168	0.774691	-0.475	0.058	0.361	0.442493	0.421	0.259	0.466	0.331614	0.542	0.149	0.623	0.205512	-0.267	0.471	0.694	0.158641	-0.767	0.0124	0.214	0.669586	0.425
Cd7	-0.414	0.000747	0.0134	1.8729	0.041	0.732	1	0	0.476	0.00362	0.0564	1.24872	0.547	0.000968	0.0126	1.89963	-0.432	0.03	0.253	0.596879	-0.0932	0.652	0.865	0.0629839	0.583	0.0648	0.191	0.718967	0.739	0.0634	0.361	0.442493	-0.596	0.056	0.243	0.614394	0.134	0.524	0.819	0.0867161	0.601	0.0326	0.238	0.623423	0.495	0.0324	0.214	0.669586	-0.246
Cd70
Cd74	0.00668	0.957	0.979	0.00921731	-0.569	3.38e-05	0.0163	1.78781	-0.755	0.000233	0.0174	1.75945	-1.31	2.15e-07	3.31e-05	4.48017	0.376	0.214	0.437	0.359519	-0.471	0.0271	0.423	0.37366	-1.37	0.000414	0.0228	1.64207	-0.833	0.0181	0.323	0.490797	-0.0547	0.683	0.785	0.10513	-0.704	0.00181	0.122	0.91364	-1.4	0.00204	0.0755	1.12205	-0.67	0.0287	0.214	0.669586	-0.333
Cd79a
Cd80	-0.0893	0.869	0.934	0.0296531	-0.225	0.675	1	0					-0.0398	0.947	0.97	0.0132283	-0.133	0.82	0.898	0.0467237	-0.317	0.334	0.737	0.132533	0.124	0.701	0.811	0.0909791	0.485	0.0733	0.362	0.441291	0.236	0.327	0.528	0.277366	-0.146	0.538	0.82	0.0861861	-0.27	0.388	0.634	0.197911	-0.116	0.724	0.817	0.0877779
Cd81	-0.244	0.0742	0.244	0.61261	0.0428	0.639	1	0	0.119	0.311	0.702	0.153663	0.182	0.114	0.381	0.419075	-0.601	0.0222	0.253	0.596879	0.12	0.416	0.768	0.114639	0.352	0.0147	0.0915	1.03858	0.313	0.055	0.361	0.442493	-0.233	0.22	0.437	0.359519	0.0953	0.548	0.828	0.0819697	0.0857	0.634	0.778	0.10902	0.0231	0.839	0.891	0.0501223	0.135
Cd83	0.7	0.0323	0.144	0.841638	-0.322	0.378	1	0	0.0148	0.977	0.997	0.00130484	-0.284	0.552	0.86	0.0655015	0.6	0.0317	0.253	0.596879	-0.619	0.0791	0.471	0.326979	-1.85	0.0171	0.0997	1.0013	-1.02	0.0661	0.361	0.442493	0.257	0.216	0.431	0.365523	-0.361	0.183	0.626	0.203426	-0.613	0.106	0.377	0.423659	-0.193	0.498	0.639	0.194499	0.951
Cd84	-0.178	0.167	0.401	0.396856	0.095	0.427	1	0	-0.00193	0.99	0.997	0.00130484	0.114	0.416	0.78	0.107905	-0.376	0.102	0.347	0.459671	0.0318	0.826	0.943	0.0254883	0.292	0.0315	0.139	0.856985	0.342	0.0419	0.344	0.463442	-0.326	0.0554	0.243	0.614394	0.0799	0.573	0.843	0.0741724	0.123	0.459	0.682	0.166216	0.0738	0.548	0.677	0.169411	0.189
Cd86	0.16	0.705	0.843	0.0741724	0.074	0.939	1	0									0.741	0.0121	0.253	0.596879	0.0678	0.491	0.801	0.0963675	-0.791	0.00521	0.0597	1.22403					0.195	0.631	0.754	0.122629	-0.182	0.641	0.87	0.0604807	-0.256	0.513	0.721	0.142065	-0.0282	0.916	0.949	0.0227338
Cd8a	-1.11	0.0799	0.258	0.58838	0.106	0.895	1	0	0.73	0.358	0.726	0.139063	0.845	0.3	0.643	0.191789	-0.466	0.19	0.418	0.378824	-0.0222	0.952	0.992	0.00348833	0.485	0.231	0.396	0.402305	0.619	0.139	0.484	0.315155	-1.39	0.00277	0.139	0.856985	0.309	0.611	0.862	0.0644927	1.15	0.013	0.173	0.761954	0.89	0.17	0.364	0.438899
Cd8b1	0.078	0.813	0.911	0.0404816	-0.0492	0.897	1	0	0.606	0.0703	0.324	0.489455	0.573	0.0896	0.336	0.473661	-0.0634	0.8	0.888	0.051587	0.0377	0.865	0.966	0.0150229	0.485	0.126	0.278	0.555955	0.546	0.0737	0.362	0.441291	-0.933	0.0109	0.172	0.764472	0.0412	0.911	0.963	0.0163737	0.959	0.0166	0.173	0.761954	0.932	0.0265	0.214	0.669586	0.669
Cd96	-0.728	0.248	0.486	0.313364	-0.278	0.712	1	0					0.226	0.76	0.946	0.0241089	-0.0809	0.813	0.898	0.0467237	-0.721	0.142	0.571	0.243364	-0.181	0.666	0.786	0.104577	0.63	0.253	0.623	0.205512	-0.937	0.0544	0.241	0.617983	0.263	0.548	0.828	0.0819697	0.577	0.153	0.42	0.376751	0.371	0.273	0.442	0.354578
Cdc42	-0.0206	0.778	0.897	0.0472076	0.0979	0.0996	1	0	-0.022	0.811	0.969	0.0136762	0.0988	0.247	0.596	0.224754	-0.14	0.349	0.543	0.2652	0.0627	0.489	0.801	0.0963675	0.211	0.0051	0.0597	1.22403	0.23	0.000333	0.153	0.815309	-0.0418	0.605	0.732	0.135489	0.15	0.0453	0.503	0.298432	0.015	0.827	0.917	0.0376307	-0.0947	0.0581	0.251	0.600326	0.0714
Cdh2
Cdk8	-0.0346	0.868	0.934	0.0296531	-0.015	0.958	1	0	0.0437	0.859	0.982	0.00788851	0.039	0.878	0.967	0.0145735	0.0771	0.741	0.847	0.0721166	0.332	0.187	0.636	0.196543	0.0957	0.638	0.767	0.115205	-0.15	0.352	0.679	0.16813	0.324	0.191	0.407	0.390406	-0.657	0.024	0.395	0.403403	-0.379	0.0969	0.37	0.431798	0.299	0.00185	0.214	0.669586	-0.909
Cdk9	0.255	0.0365	0.151	0.821023	-0.0832	0.19	1	0	-0.00172	0.985	0.997	0.00130484	-0.0667	0.456	0.809	0.0920515	0.43	0.0734	0.292	0.534617	-0.0388	0.681	0.883	0.0540393	-0.0139	0.924	0.958	0.0186345	0.107	0.438	0.729	0.137272	0.0289	0.645	0.767	0.115205	-0.185	0.00447	0.179	0.747147	-0.363	0.0368	0.26	0.585027	-0.138	0.262	0.436	0.360514	0.307
Cdkn1a
Ceacam3																																																	1.05
Cfb																																					1.35	0.314	0.714	0.146302					-2.13	0.137	0.337	0.47237
Cfd
Cfh	0.805	0.0339	0.148	0.829738	0.0633	0.853	1	0	-0.875	0.0915	0.375	0.425969	-0.807	0.124	0.399	0.399027	0.842	0.156	0.392	0.406714	-0.346	0.393	0.764	0.116907	-0.574	0.251	0.422	0.374688	-0.166	0.567	0.829	0.0814455	0.744	0.243	0.448	0.348722	0.0422	0.934	0.968	0.0141246	-0.914	0.239	0.505	0.296709	-0.88	0.12	0.321	0.493495
Cflar	-0.149	0.257	0.497	0.303644	0.00462	0.968	1	0	0.0263	0.882	0.987	0.00568285	0.0496	0.769	0.946	0.0241089	-0.38	0.0495	0.253	0.596879	-0.0293	0.815	0.939	0.0273344	0.24	0.111	0.254	0.595166	0.351	0.0496	0.344	0.463442	-0.0316	0.627	0.75	0.124939	0.0521	0.505	0.812	0.090444	-0.0678	0.404	0.643	0.191789	-0.0797	0.368	0.534	0.272459	-0.0259
Cfp	0.314	0.141	0.362	0.441291	0.128	0.549	1	0	-0.473	0.166	0.537	0.270026	-0.33	0.349	0.705	0.151811	0.352	0.381	0.564	0.248721	0.0614	0.876	0.973	0.0118872	-0.0534	0.863	0.916	0.0381045	0.0433	0.893	0.964	0.015923	0.604	0.136	0.341	0.467246	0.142	0.682	0.895	0.048177	-0.348	0.442	0.673	0.171985	-0.431	0.181	0.373	0.428291
Chuk	-0.148	0.577	0.751	0.12436	-0.0716	0.778	1	0	-0.282	0.312	0.702	0.153663	-0.346	0.29	0.637	0.195861	0.0119	0.949	0.969	0.0136762	-0.309	0.0844	0.471	0.326979	-0.358	0.0814	0.217	0.66354	0.0321	0.864	0.954	0.0204516	-0.167	0.368	0.561	0.251037	-0.105	0.553	0.831	0.080399	-0.458	0.0636	0.313	0.504456	-0.317	0.0428	0.228	0.642065	-0.564
Ciita	0.0244	0.962	0.979	0.00921731	-0.663	0.27	1	0									0.639	0.128	0.376	0.424812	-0.673	0.167	0.609	0.215383	-3.54	0.0183	0.106	0.974694					-0.102	0.743	0.823	0.0846002	-0.95	0.0864	0.583	0.234331	-3.91	0.00397	0.101	0.995679
Clec4e	1.42	5.06e-05	0.00508	2.29414	0.568	0.0644	1	0	-0.673	0.0299	0.225	0.647817	-0.0939	0.755	0.946	0.0241089	0.96	0.0576	0.266	0.575118	0.297	0.523	0.823	0.0846002	0.037	0.947	0.971	0.0127808	-0.182	0.716	0.903	0.0443122	1.63	0.0263	0.203	0.692504	0.648	0.195	0.626	0.203426	-0.279	0.659	0.802	0.0958256	-0.877	0.0892	0.285	0.545155	1.52
Clu	-0.126	0.489	0.678	0.16877	0.201	0.265	1	0	-0.188	0.258	0.669	0.174574	0.0365	0.806	0.951	0.0218195	-0.724	0.0373	0.253	0.596879	0.183	0.326	0.727	0.138466	0.342	0.000795	0.0303	1.51856	0.252	0.148	0.486	0.313364	-0.269	0.135	0.34	0.468521	0.319	0.076	0.571	0.243364	0.113	0.468	0.694	0.158641	-0.166	0.204	0.392	0.406714	0.61
Cmklr1	0.965	0.191	0.425	0.371611	0.526	0.43	1	0	-0.317	0.631	0.905	0.0433514	0.235	0.749	0.946	0.0241089	0.214	0.743	0.847	0.0721166	0.911	0.199	0.636	0.196543					-1	0.139	0.484	0.315155	0.709	0.286	0.484	0.315155	1.28	0.0673	0.551	0.258848	0.0995	0.884	0.938	0.0277972	-1.11	0.0198	0.214	0.669586	1.1
Cpa3
Cr2																	-0.826	0.111	0.357	0.447332
Crcp																																					0.534	0.363	0.735	0.133713
Creb1	-0.33	0.0654	0.231	0.636388	-0.0309	0.879	1	0	-0.047	0.854	0.982	0.00788851	-0.0681	0.81	0.951	0.0218195	-0.0572	0.762	0.861	0.0649968	0.0226	0.865	0.966	0.0150229	-0.12	0.569	0.723	0.140862	-0.0613	0.744	0.92	0.0362122	-0.0385	0.832	0.885	0.0530567	-0.267	0.105	0.586	0.232102	-0.123	0.315	0.575	0.240332	0.185	0.134	0.337	0.47237	-1.16
Creb3	0.695	0.144	0.367	0.435334	-0.103	0.826	1	0	-0.00919	0.985	0.997	0.00130484	-0.111	0.804	0.951	0.0218195	0.166	0.347	0.541	0.266803	-0.535	0.216	0.644	0.191114	-0.405	0.198	0.366	0.436519	0.25	0.56	0.829	0.0814455	0.519	0.125	0.335	0.474955	0.201	0.173	0.626	0.203426	-0.196	0.0946	0.367	0.435334	-0.357	0.0503	0.246	0.609065	0.975
Creb3l2
Creb3l4
Crebbp	-0.161	0.17	0.403	0.394695	-0.00352	0.98	1	0	0.0855	0.501	0.858	0.0665127	0.0992	0.467	0.816	0.0883098	-0.0704	0.67	0.801	0.0963675	0.172	0.374	0.764	0.116907	0.0926	0.607	0.752	0.123782	0.00326	0.976	0.989	0.00480371	-0.0222	0.753	0.831	0.080399	-0.243	0.0906	0.583	0.234331	-0.0862	0.0345	0.248	0.605548	0.197	0.147	0.343	0.464706	-0.491
Crp
Csf1	0.0724	0.898	0.95	0.0222764													0.615	0.145	0.389	0.41005	-0.585	0.328	0.727	0.138466	0.58	0.0556	0.173	0.761954	1.24	0.0611	0.361	0.442493	0.361	0.27	0.475	0.323306	0.166	0.558	0.835	0.0783135	0.17	0.771	0.881	0.0550241	0.136	0.797	0.863	0.0639892
Csf2
Csf2ra	0.678	0.000943	0.0149	1.82681	0.0483	0.774	1	0	-0.134	0.415	0.789	0.102923	-0.0713	0.635	0.896	0.047692	0.441	0.111	0.357	0.447332	-0.157	0.519	0.823	0.0846002	-0.327	0.257	0.429	0.367543	-0.109	0.564	0.829	0.0814455	0.493	0.119	0.326	0.486782	0.217	0.341	0.73	0.136677	-0.0311	0.886	0.938	0.0277972	-0.22	0.248	0.434	0.36251	1.05
Csf3r	0.686	0.00676	0.0539	1.26841	-0.0545	0.823	1	0	0.48	0.0933	0.375	0.425969	0.438	0.118	0.383	0.416801	0.805	0.0277	0.253	0.596879	0.169	0.34	0.739	0.131356	0.666	0.0273	0.132	0.879426	0.579	0.0153	0.323	0.490797	0.596	0.0436	0.233	0.632644	-0.211	0.205	0.626	0.203426	0.163	0.381	0.632	0.199283	0.416	0.0382	0.217	0.66354	0.561
Csk	0.0207	0.829	0.918	0.0371573	-0.189	0.108	1	0	-0.219	0.134	0.47	0.327902	-0.39	0.0113	0.0791	1.10182	0.0696	0.641	0.773	0.111821	-0.149	0.354	0.753	0.123205	-0.406	0.0245	0.125	0.90309	-0.179	0.383	0.701	0.154282	0.076	0.39	0.578	0.238072	-0.286	0.0195	0.395	0.403403	-0.444	0.00745	0.141	0.850781	-0.118	0.0782	0.283	0.548214	-0.159
Ctla4																	0.376	0.297	0.514	0.289037																	0.463	0.248	0.655	0.183759					6.32e-16	1	1	0
Ctnnb1	0.0229	0.851	0.927	0.0329203	-0.0178	0.9	1	0	-0.0929	0.668	0.913	0.0395292	-0.0916	0.669	0.921	0.0357404	0.0207	0.899	0.945	0.0245682	0.00632	0.933	0.992	0.00348833	0.076	0.495	0.658	0.181774	0.151	0.191	0.539	0.268411	0.0901	0.369	0.561	0.251037	-0.0339	0.688	0.897	0.0472076	-0.186	0.133	0.402	0.395774	-0.112	0.206	0.392	0.406714	-0.142
Ctnnd1					0.387	0.548	1	0	-0.339	0.548	0.889	0.0510982									0.273	0.657	0.866	0.0624821													0.577	0.279	0.679	0.16813	0.258	0.606	0.768	0.114639	-0.216	0.508	0.645	0.19044	1.23
Ctps																	-0.177	0.723	0.838	0.076756	-0.331	0.575	0.843	0.0741724	-0.686	0.347	0.527	0.278189					-0.851	0.0293	0.209	0.679854	0.166	0.649	0.872	0.0594835					0.447	0.414	0.568	0.245652
Ctsa
Ctsc	0.403	0.00119	0.0166	1.77989	-0.00946	0.932	1	0	-0.546	0.000831	0.0315	1.50169	-0.536	0.000389	0.00667	2.17587	0.355	0.207	0.433	0.363512	-0.195	0.0808	0.471	0.326979	-0.572	0.00599	0.0646	1.18977	-0.296	0.0369	0.338	0.471083	0.31	0.127	0.338	0.471083	0.159	0.385	0.746	0.127261	-0.473	0.105	0.377	0.423659	-0.588	0.0305	0.214	0.669586	0.482
Ctso	-0.202	0.227	0.459	0.338187	0.00822	0.96	1	0	-0.375	0.168	0.538	0.269218	-0.347	0.254	0.599	0.222573	-0.118	0.56	0.706	0.151195	-0.111	0.541	0.823	0.0846002	-0.436	0.103	0.25	0.60206	-0.243	0.347	0.672	0.172631	-0.126	0.511	0.666	0.176526	-0.155	0.229	0.652	0.185752	-0.323	0.126	0.402	0.395774	-0.128	0.465	0.609	0.215383	-0.459
Ctsw	-1.91	0.0653	0.231	0.636388	0.359	0.771	1	0	0.0165	0.989	0.997	0.00130484	0.342	0.792	0.951	0.0218195	-0.233	0.416	0.592	0.227678	0.117	0.582	0.843	0.0741724	0.259	0.326	0.512	0.29073	0.254	0.329	0.663	0.178486	-0.849	0.00141	0.139	0.856985	0.047	0.913	0.963	0.0163737	0.607	0.00518	0.12	0.920819	0.6	0.174	0.367	0.435334
Cul1	-0.221	0.0461	0.182	0.739929	0.183	0.247	1	0	0.343	0.0678	0.324	0.489455	0.542	0.00113	0.0138	1.86012	-0.212	0.302	0.515	0.288193	0.389	0.0511	0.462	0.335358	0.646	0.00201	0.0416	1.38091	0.356	0.0562	0.361	0.442493	-0.186	0.228	0.437	0.359519	0.135	0.576	0.843	0.0741724	0.305	0.106	0.377	0.423659	0.208	0.342	0.51	0.29243	-0.308
Cx3cl1
Cxcl1
Cxcl10
Cxcl12
Cxcl13
Cxcl5
Cxcl9
Cxcr1
Cxcr4	-0.382	0.0554	0.206	0.686133	-0.128	0.483	1	0	0.0431	0.831	0.977	0.0101054	-0.0696	0.735	0.946	0.0241089	-0.103	0.509	0.669	0.174574	-0.273	0.132	0.548	0.261219	-0.152	0.395	0.573	0.241845	0.204	0.322	0.657	0.182435	-0.123	0.489	0.646	0.189767	-0.116	0.66	0.878	0.0565055	-0.0701	0.707	0.835	0.0783135	0.0736	0.759	0.835	0.0783135	-1.04
Cxcr5	-0.184	0.277	0.503	0.298432	-0.578	0.0267	0.615	0.211125	-0.825	0.114	0.427	0.369572	-1.39	0.00835	0.0678	1.16877	0.27	0.158	0.392	0.406714	-0.487	0.0831	0.471	0.326979	-1.48	0.00346	0.0502	1.2993	-0.963	0.0617	0.361	0.442493	-0.34	0.151	0.359	0.444906	-0.643	0.0227	0.395	0.403403	-1.17	0.00687	0.14	0.853872	-0.488	0.137	0.337	0.47237	-0.619
Cxcr6	-0.463	0.265	0.498	0.302771	0.475	0.411	1	0	0.665	0.21	0.617	0.209715	1.17	0.0176	0.107	0.970616	-1.04	0.0215	0.253	0.596879	-0.0693	0.914	0.983	0.00744648	0.864	0.037	0.15	0.823909	1.02	0.19	0.539	0.268411	-1.78	0.00316	0.139	0.856985	0.912	0.056	0.503	0.298432	1.87	0.00732	0.141	0.850781	0.998	0.0154	0.214	0.669586
Cyba	0.201	0.0227	0.112	0.950782	0.0994	0.239	1	0	-0.34	0.00164	0.0401	1.39686	-0.224	0.018	0.108	0.966576	0.265	0.222	0.441	0.355561	-0.0942	0.551	0.825	0.0835461	-0.359	0.0673	0.194	0.712198	-0.186	0.193	0.539	0.268411	0.167	0.31	0.509	0.293282	0.21	0.206	0.626	0.203426	-0.253	0.204	0.462	0.335358	-0.412	0.0288	0.214	0.669586	0.12
Cybb	0.671	0.00203	0.0232	1.63451	0.247	0.224	1	0	-0.619	0.0143	0.135	0.869666	-0.353	0.134	0.41	0.387216	0.753	0.0501	0.254	0.595166	-0.00697	0.979	0.992	0.00348833	-0.62	0.0824	0.217	0.66354	-0.534	0.0315	0.333	0.477556	0.687	0.0846	0.289	0.539102	0.373	0.265	0.663	0.178486	-0.49	0.268	0.526	0.279014	-0.817	0.0332	0.214	0.669586	0.563
Cyld	0.0893	0.564	0.739	0.131356	-0.0194	0.897	1	0	0.138	0.343	0.726	0.139063	0.141	0.31	0.658	0.181774	0.167	0.392	0.573	0.241845	-0.171	0.39	0.764	0.116907	0.0466	0.721	0.822	0.0851282	0.28	0.189	0.539	0.268411	-0.364	0.0826	0.284	0.546682	0.144	0.38	0.742	0.129596	0.141	0.394	0.635	0.197226	0.0374	0.748	0.832	0.0798767	0.38
Dab2ip																																									1.51	0.109	0.383	0.416801	0.795	0.323	0.496	0.304518
Daxx	0.601	0.107	0.309	0.510042	-0.0927	0.782	1	0									0.773	0.0262	0.253	0.596879	-0.123	0.749	0.912	0.0400052	-0.134	0.751	0.844	0.0736576	0.0406	0.938	0.975	0.0109954	-0.18	0.504	0.657	0.182435	-0.0501	0.792	0.928	0.032452	-0.585	0.197	0.459	0.338187	-0.533	0.227	0.412	0.385103
Ddit4	-0.454	0.344	0.566	0.247184													0.0375	0.958	0.975	0.0109954	-0.344	0.703	0.891	0.0501223									-0.212	0.527	0.678	0.16877	-1.28	0.496	0.812	0.090444	-0.79	0.0124	0.173	0.761954	0.447	0.798	0.863	0.0639892
Ddx24	-0.0133	0.958	0.979	0.00921731	-0.116	0.767	1	0	-0.719	0.467	0.848	0.0716041	-0.405	0.43	0.787	0.104025	0.133	0.335	0.533	0.273273	-0.136	0.487	0.801	0.0963675	-0.324	0.0526	0.168	0.774691	-0.106	0.632	0.864	0.0634863	0.194	0.376	0.566	0.247184	-0.0851	0.105	0.586	0.232102	-0.278	0.069	0.314	0.50307	-0.153	0.253	0.435	0.361511
Ddx58	0.0353	0.824	0.916	0.0381045	-0.154	0.421	1	0	-0.166	0.582	0.905	0.0433514	-0.306	0.324	0.684	0.164944	0.238	0.316	0.523	0.281498	-0.314	0.182	0.634	0.197911	-0.367	0.101	0.247	0.607303	0.017	0.925	0.966	0.0150229	-0.0277	0.729	0.819	0.0867161	-0.0436	0.468	0.799	0.0974532	-0.183	0.285	0.547	0.262013	-0.12	0.509	0.645	0.19044	-0.253
Diablo	0.204	0.471	0.667	0.175874	0.162	0.644	1	0	0.0447	0.909	0.997	0.00130484	0.222	0.527	0.847	0.0721166	0.0112	0.961	0.975	0.0109954	0.0114	0.971	0.992	0.00348833	-0.0277	0.916	0.958	0.0186345	0.0332	0.903	0.965	0.0154727	-0.167	0.386	0.576	0.239578	-0.0467	0.871	0.951	0.0218195	-0.188	0.375	0.629	0.201349	-0.118	0.667	0.766	0.115771	0.471
Dll1
Dll4
Dnmt1	-0.358	0.284	0.506	0.295849	-0.0774	0.82	1	0	0.391	0.336	0.717	0.144481	0.306	0.525	0.847	0.0721166	-0.0804	0.658	0.789	0.102923	-0.247	0.24	0.653	0.185087	0.0466	0.835	0.9	0.0457575	0.376	0.17	0.514	0.289037	0.0727	0.649	0.768	0.114639	-0.253	0.173	0.626	0.203426	0.408	0.0442	0.271	0.567031	0.701	0.00441	0.214	0.669586
Dnmt3a
Dtx3l	0.271	0.0247	0.119	0.924453	0.0863	0.405	1	0	-0.404	0.00486	0.0604	1.21896	-0.296	0.0503	0.246	0.609065	-0.11	0.464	0.633	0.198596	0.386	0.0861	0.471	0.326979	-0.123	0.529	0.692	0.159894	-0.427	0.086	0.39	0.408935	0.652	0.0127	0.185	0.732828	-0.243	0.134	0.608	0.216096	-0.394	0.0834	0.344	0.463442	-0.108	0.524	0.655	0.183759	0.219
Dvl2
Dynll2	-0.626	0.104	0.308	0.511449	0.0805	0.813	1	0	-0.0509	0.922	0.997	0.00130484	0.0503	0.907	0.97	0.0132283	-0.829	0.02	0.253	0.596879	-0.17	0.612	0.846	0.0726296	0.179	0.575	0.724	0.140261	0.372	0.386	0.701	0.154282	-0.903	0.0217	0.202	0.694649	0.551	0.0971	0.583	0.234331	0.411	0.156	0.42	0.376751	-0.0997	0.523	0.655	0.183759
E2f4	-0.173	0.556	0.734	0.134304	0.13	0.651	1	0	-0.334	0.409	0.782	0.106793	-0.178	0.665	0.919	0.0366845	-0.0807	0.716	0.832	0.0798767	-0.0841	0.769	0.921	0.0357404	-0.116	0.588	0.736	0.133122	0.037	0.914	0.966	0.0150229	-0.0496	0.8	0.864	0.0634863	0.12	0.618	0.867	0.0619809	-0.155	0.364	0.619	0.208309	-0.236	0.26	0.436	0.360514
Ebi3	0.574	0.0838	0.266	0.575118	0.359	0.23	1	0	-0.872	0.0156	0.141	0.850781	-0.488	0.249	0.596	0.224754	0.874	0.0748	0.293	0.533132	-0.022	0.937	0.992	0.00348833	-1.06	0.034	0.142	0.847712	-0.989	0.0131	0.323	0.490797	0.673	0.173	0.388	0.411168	0.449	0.295	0.699	0.155523	-0.402	0.396	0.636	0.196543	-0.827	0.018	0.214	0.669586	0.0181
Egf
Egr2
Eif4a2	-0.12	0.626	0.786	0.104577	-0.227	0.393	1	0	0.101	0.744	0.93	0.0315171	-0.111	0.728	0.946	0.0241089	0.131	0.419	0.594	0.226214	-0.269	0.122	0.538	0.269218	-0.169	0.293	0.475	0.323306	0.178	0.296	0.651	0.186419	-0.296	0.00549	0.139	0.856985	-0.238	0.097	0.583	0.234331	-0.116	0.109	0.383	0.416801	0.161	0.225	0.41	0.387216	-0.391
Eif4ebp1	-0.0115	0.899	0.95	0.0222764	0.0285	0.756	1	0	-0.0273	0.882	0.987	0.00568285	0.0228	0.895	0.97	0.0132283	-0.121	0.461	0.63	0.200659	-0.0751	0.663	0.868	0.0614803	0.219	0.0883	0.226	0.645892	0.388	0.0371	0.338	0.471083	-0.0285	0.701	0.798	0.0979971	0.152	0.222	0.642	0.192465	0.0205	0.819	0.912	0.0400052	-0.0913	0.512	0.645	0.19044	0.0994
Elane
Elavl1	0.3	0.626	0.786	0.104577									-0.796	0.267	0.614	0.211832	0.216	0.36	0.549	0.260428	-0.851	0.132	0.548	0.261219	-0.543	0.218	0.383	0.416801					0.491	0.00693	0.145	0.838632	-0.841	0.0494	0.503	0.298432	-1.32	0.0655	0.314	0.50307	-0.49	0.449	0.597	0.224026
Elk1
Eno1	0.0681	0.532	0.712	0.14752	0.0565	0.616	1	0	-0.255	0.0693	0.324	0.489455	-0.178	0.172	0.486	0.313364	0.172	0.394	0.573	0.241845	0.00524	0.98	0.992	0.00348833	-0.145	0.472	0.639	0.194499	-0.0765	0.711	0.903	0.0443122	-0.0256	0.887	0.928	0.032452	0.09	0.644	0.87	0.0604807	-0.318	0.305	0.566	0.247184	-0.367	0.196	0.39	0.408935	0.0432
Eomes	-0.916	0.0619	0.223	0.651695	-0.0465	0.941	1	0					0.0809	0.907	0.97	0.0132283	-0.213	0.524	0.676	0.170053	-0.302	0.469	0.794	0.100179	0.115	0.783	0.86	0.0655015	0.415	0.476	0.771	0.112946	-0.812	0.0479	0.233	0.632644	-0.15	0.639	0.87	0.0604807	-0.179	0.679	0.812	0.090444	0.0534	0.881	0.921	0.0357404
Ep300	-0.111	0.372	0.598	0.223299	-0.0461	0.754	1	0	-0.0296	0.906	0.997	0.00130484	-0.0583	0.812	0.951	0.0218195	-0.104	0.599	0.739	0.131356	-0.0172	0.912	0.983	0.00744648	0.0475	0.78	0.86	0.0655015	0.153	0.28	0.646	0.189767	-0.0965	0.348	0.548	0.261219	0.00719	0.949	0.974	0.011441	-0.0246	0.812	0.908	0.0419142	0.00832	0.921	0.949	0.0227338	-0.198
Ero1l	-0.463	0.0339	0.148	0.829738	0.0401	0.882	1	0	-0.0257	0.954	0.997	0.00130484	-0.00832	0.983	0.986	0.00612309	-0.311	0.483	0.647	0.189096	0.194	0.255	0.662	0.179142	0.218	0.402	0.578	0.238072	0.105	0.661	0.875	0.0579919	-0.305	0.192	0.408	0.38934	-0.0319	0.898	0.962	0.0168249	0.0444	0.875	0.935	0.0291884	0.126	0.665	0.765	0.116339
Ets1	-0.483	0.0142	0.0852	1.06956	-0.22	0.339	1	0	0.127	0.618	0.905	0.0433514	-0.0755	0.771	0.946	0.0241089	-0.182	0.362	0.549	0.260428	-0.152	0.398	0.764	0.116907	-0.133	0.429	0.6	0.221849	0.0932	0.633	0.864	0.0634863	-0.481	0.0193	0.202	0.694649	-0.33	0.161	0.626	0.203426	-0.129	0.413	0.648	0.188425	0.224	0.182	0.373	0.428291	-1.01
Ezh2	-0.212	0.0994	0.301	0.521434	0.234	0.27	1	0	0.471	0.0297	0.225	0.647817	0.721	5.62e-05	0.00161	2.79317	-0.274	0.169	0.395	0.403403	0.69	0.0321	0.423	0.37366	0.886	0.00299	0.0492	1.30803	0.277	0.163	0.503	0.298432	0.0558	0.819	0.873	0.0589858	-0.166	0.65	0.872	0.0594835	0.311	0.259	0.524	0.280669	0.512	0.126	0.331	0.480172	-0.444
F13a1	0.0501	0.755	0.884	0.0535477	0.0426	0.802	1	0	-0.00206	0.989	0.997	0.00130484	0.0641	0.579	0.867	0.0619809	-0.448	0.197	0.425	0.371611	-0.0832	0.617	0.846	0.0726296	0.235	0.0831	0.217	0.66354	0.418	0.0547	0.361	0.442493	-0.0526	0.723	0.814	0.0893756	0.105	0.566	0.84	0.0757207	0.0346	0.828	0.917	0.0376307	-0.0429	0.764	0.839	0.076238	0.628
F8	-0.224	0.537	0.717	0.144481	0.157	0.77	1	0	0.281	0.68	0.913	0.0395292	0.447	0.479	0.819	0.0867161	-0.131	0.686	0.81	0.091515	0.199	0.571	0.843	0.0741724	0.949	0.008	0.0684	1.16494	0.872	0.0499	0.344	0.463442	-0.337	0.143	0.349	0.457175	0.8	0.14	0.608	0.216096	0.346	0.345	0.605	0.218245	-0.392	0.446	0.596	0.224754
Fadd
Fam129c																	-0.00982	0.979	0.981	0.00833099													-0.525	0.286	0.484	0.315155	-0.778	0.272	0.675	0.170696
Fas	-0.633	0.52	0.704	0.152427	0.641	0.519	1	0	-0.775	0.464	0.846	0.0726296	-0.174	0.88	0.967	0.0145735	-0.156	0.336	0.533	0.273273	-0.31	0.423	0.772	0.112383	0.35	0.16	0.328	0.484126	0.732	0.142	0.484	0.315155	0.222	0.128	0.338	0.471083	0.275	0.0803	0.583	0.234331	0.0324	0.896	0.946	0.0241089	-0.201	0.444	0.595	0.225483
Fasl
Fbxo7	-0.215	0.208	0.438	0.358526	0.162	0.528	1	0	0.387	0.115	0.428	0.368556	0.561	0.000614	0.0102	1.9914	-0.285	0.21	0.433	0.363512	0.8	0.0609	0.462	0.335358	0.619	0.0403	0.154	0.812479	-0.0868	0.76	0.923	0.0347983	0.47	0.0622	0.254	0.595166	-0.441	0.254	0.655	0.183759	0.122	0.498	0.709	0.149354	0.607	0.129	0.331	0.480172	-0.795
Fbxw11	-0.174	0.0434	0.176	0.754487	0.0876	0.327	1	0	0.0741	0.611	0.905	0.0433514	0.181	0.149	0.44	0.356547	-0.198	0.359	0.549	0.260428	0.207	0.211	0.644	0.191114	0.333	0.012	0.0851	1.07007	0.208	0.124	0.461	0.336299	-0.24	0.00217	0.139	0.856985	0.0777	0.627	0.87	0.0604807	0.139	0.0158	0.173	0.761954	0.101	0.521	0.655	0.183759	-0.152
Fcer1a	-0.703	0.212	0.442	0.354578	-8.85e-16	1	1	0					-0.0594	0.931	0.97	0.0132283	-0.197	0.56	0.706	0.151195	-0.164	0.68	0.883	0.0540393	-0.372	0.155	0.325	0.488117	-0.202	0.669	0.878	0.0565055	-0.33	0.245	0.45	0.346787	-0.373	0.247	0.655	0.183759	0.0538	0.846	0.924	0.034328	0.415	0.213	0.396	0.402305
Fcgr1	0.858	0.026	0.122	0.91364	-0.116	0.706	1	0	-0.669	0.2	0.608	0.216096	-0.773	0.126	0.399	0.399027	0.9	0.0414	0.253	0.596879	-0.623	0.147	0.58	0.236572	-1.99	0.00308	0.0492	1.30803					0.54	0.0761	0.279	0.554396	0.0852	0.729	0.917	0.0376307	-0.0759	0.78	0.888	0.051587	-0.141	0.629	0.741	0.130182
Fcgr2b	0.398	0.0179	0.101	0.995679	-0.37	0.00922	0.402	0.395774	-0.102	0.671	0.913	0.0395292	-0.455	0.0458	0.238	0.623423	0.546	0.0422	0.253	0.596879	-0.546	0.00562	0.423	0.37366	-1.01	0.000252	0.0228	1.64207	-0.384	0.0286	0.333	0.477556	0.0644	0.681	0.785	0.10513	-0.536	0.0171	0.395	0.403403	-1.03	0.0015	0.0638	1.19518	-0.449	0.0074	0.214	0.669586	0.532
Fcgr4	1.04	0.000655	0.0131	1.88273	0.513	0.0725	1	0	-1.1	0.000248	0.0174	1.75945	-0.567	0.0487	0.244	0.61261	0.922	0.0869	0.323	0.490797	0.134	0.76	0.919	0.0366845	-0.691	0.204	0.37	0.431798	-0.755	0.027	0.333	0.477556	0.987	0.0933	0.306	0.514279	0.619	0.207	0.626	0.203426	-0.584	0.317	0.576	0.239578	-1.15	0.0205	0.214	0.669586	1.13
Fcgrt	0.489	0.014	0.0852	1.06956	0.3	0.142	1	0	-1.12	0.000364	0.018	1.74473	-0.808	0.00611	0.0524	1.28067	0.922	0.0495	0.253	0.596879	-0.306	0.42	0.769	0.114074	-1.28	0.0335	0.141	0.850781	-0.96	0.0394	0.341	0.467246	0.407	0.211	0.428	0.368556	0.361	0.24	0.655	0.183759	-0.513	0.23	0.495	0.305395	-0.828	0.0295	0.214	0.669586	0.127
Fcnb
Fcrl1	-0.138	0.78	0.897	0.0472076	-0.605	0.36	1	0					-1.85	0.0105	0.0763	1.11748	0.973	0.0599	0.267	0.573489	-0.781	0.0602	0.462	0.335358	-2.27	0.0108	0.0814	1.08938	-1.18	0.0817	0.374	0.427128	-0.132	0.529	0.679	0.16813	-0.463	0.18	0.626	0.203426	-1.72	0.00431	0.105	0.978811	-1.19	0.0608	0.253	0.596879
Fcrl5
Fcrlb
Fcrls
Fes	0.445	0.0362	0.151	0.821023	0.0572	0.804	1	0	-0.214	0.427	0.802	0.0958256	-0.147	0.576	0.867	0.0619809	0.753	0.0547	0.266	0.575118	0.0257	0.903	0.983	0.00744648	-0.202	0.31	0.492	0.308035	-0.149	0.42	0.722	0.141463	0.375	0.077	0.279	0.554396	0.129	0.414	0.778	0.10902	-0.16	0.358	0.615	0.211125	-0.242	0.00989	0.214	0.669586	0.0131
Fgr	0.744	0.000521	0.0119	1.92445	0.268	0.194	1	0	-0.575	0.0103	0.106	0.974694	-0.292	0.183	0.511	0.291579	0.658	0.0953	0.341	0.467246	-0.0191	0.952	0.992	0.00348833	-0.363	0.313	0.493	0.307153	-0.281	0.122	0.456	0.341035	0.768	0.0738	0.279	0.554396	0.389	0.255	0.655	0.183759	-0.322	0.448	0.675	0.170696	-0.668	0.0486	0.242	0.616185	0.763
Flt1
Flt4
Foxp1	-0.275	0.14	0.362	0.441291	-0.434	0.0718	1	0	-0.158	0.672	0.913	0.0395292	-0.574	0.13	0.404	0.393619	0.00912	0.966	0.975	0.0109954	-0.448	0.0859	0.471	0.326979	-0.515	0.0147	0.0915	1.03858	-0.0123	0.957	0.985	0.00656377	-0.14	0.424	0.603	0.219683	-0.564	0.0342	0.473	0.325139	-0.496	0.00571	0.127	0.896196	0.107	0.473	0.613	0.21254	-0.942
Foxp3																	0.0356	0.947	0.969	0.0136762																	-0.074	0.886	0.954	0.0204516
Fpr1	1.64	0.00139	0.0184	1.73518	0.392	0.312	1	0	-0.463	0.201	0.608	0.216096	-0.0558	0.871	0.967	0.0145735	1.85	0.0261	0.253	0.596879	-0.453	0.481	0.801	0.0963675	-0.258	0.629	0.765	0.116339	0.261	0.519	0.802	0.0958256	1.74	0.0366	0.23	0.638272	0.857	0.176	0.626	0.203426	-0.13	0.868	0.931	0.0310503	-0.934	0.133	0.336	0.473661	1.43
Furin	0.161	0.176	0.412	0.385103	0.113	0.383	1	0	0.106	0.351	0.726	0.139063	0.236	0.0551	0.259	0.5867	0.143	0.362	0.549	0.260428	0.257	0.23	0.644	0.191114	0.212	0.206	0.371	0.430626	0.0513	0.725	0.906	0.0428718	0.134	0.347	0.548	0.261219	-0.00543	0.972	0.982	0.00788851	0.115	0.304	0.566	0.247184	0.16	0.203	0.392	0.406714	0.159
Gata3	-0.792	0.18	0.413	0.38405													-0.687	0.0674	0.278	0.555955	-1.69	0.0806	0.471	0.326979	0.734	0.0453	0.16	0.79588					-0.633	0.21	0.427	0.369572	-0.387	0.635	0.87	0.0604807	0.893	0.099	0.37	0.431798	1.18	0.0866	0.285	0.545155
Gbp2	0.133	0.486	0.676	0.170053	0.265	0.14	1	0	-0.74	0.0587	0.302	0.519993	-0.458	0.241	0.583	0.234331	0.0755	0.566	0.706	0.151195	0.132	0.413	0.768	0.114639	-0.614	0.038	0.152	0.818156	-0.665	0.0453	0.344	0.463442	0.296	0.285	0.484	0.315155	0.254	0.25	0.655	0.183759	-0.344	0.215	0.476	0.322393	-0.552	0.0649	0.262	0.581699	-0.0931
Gbp2b
Gbp5	-0.188	0.622	0.785	0.10513	-0.162	0.78	1	0					-0.918	0.116	0.382	0.417937	0.127	0.0236	0.253	0.596879	-0.625	0.121	0.538	0.269218	-1.04	1.65e-06	0.000816	3.08831					-0.241	0.456	0.626	0.203426	0.184	0.69	0.897	0.0472076	-0.601	0.0682	0.314	0.50307	-0.767	0.143	0.343	0.464706
Gclc	-0.313	0.048	0.183	0.737549	0.0768	0.688	1	0	0.458	0.0551	0.294	0.531653	0.547	0.0219	0.129	0.88941	-0.191	0.285	0.503	0.298432	0.179	0.476	0.796	0.0990869	0.445	0.125	0.278	0.555955	0.334	0.232	0.597	0.224026	-0.251	0.273	0.479	0.319664	-0.0094	0.96	0.978	0.00966115	0.455	0.133	0.402	0.395774	0.51	0.0767	0.283	0.548214
Ghdc
Gmpr	0.589	0.168	0.401	0.396856	-0.0981	0.848	1	0	0.0609	0.905	0.997	0.00130484	-0.0103	0.983	0.986	0.00612309	-0.856	0.0592	0.267	0.573489	-0.338	0.264	0.667	0.175874	1.78e-16	1	1	0	0.451	0.33	0.663	0.178486	-0.104	0.71	0.804	0.094744	-0.26	0.133	0.608	0.216096	-0.022	0.948	0.975	0.0109954	0.357	0.33	0.506	0.295849
Grb2	0.201	0.0302	0.136	0.866461	-0.0946	0.27	1	0	-0.223	0.136	0.47	0.327902	-0.303	0.0301	0.17	0.769551	0.308	0.185	0.415	0.381952	-0.0955	0.293	0.692	0.159894	-0.2	0.00334	0.0501	1.30016	-0.0229	0.858	0.954	0.0204516	0.188	0.171	0.386	0.413413	-0.127	0.209	0.629	0.201349	-0.317	0.0711	0.318	0.497573	-0.15	0.222	0.406	0.391474	0.0651
Grk2	0.129	0.141	0.362	0.441291	-0.0207	0.797	1	0	-0.0621	0.55	0.889	0.0510982	-0.0662	0.53	0.848	0.0716041	0.206	0.23	0.441	0.355561	-0.13	0.0844	0.471	0.326979	-0.0531	0.565	0.721	0.142065	0.158	0.28	0.646	0.189767	0.0785	0.563	0.707	0.150581	0.0279	0.782	0.928	0.032452	-0.195	0.199	0.459	0.338187	-0.183	0.0858	0.285	0.545155	0.0665
Grk6	-0.193	0.406	0.623	0.205512	-0.283	0.282	1	0	0.0255	0.944	0.997	0.00130484	-0.241	0.51	0.846	0.0726296	0.0943	0.35	0.543	0.2652	-0.316	0.119	0.538	0.269218	-0.241	0.157	0.325	0.488117	0.141	0.558	0.829	0.0814455	-0.318	0.034	0.223	0.651695	-0.324	0.131	0.608	0.216096	-0.178	0.133	0.402	0.395774	0.186	0.346	0.512	0.29073	-0.56
Grn	0.546	0.000149	0.0083	2.08092	0.0407	0.691	1	0	-0.355	0.0091	0.0961	1.01728	-0.297	0.0292	0.167	0.777284	0.652	0.0168	0.253	0.596879	0.045	0.808	0.938	0.0277972	-0.308	0.162	0.329	0.482804	-0.271	0.171	0.514	0.289037	0.436	0.0704	0.274	0.562249	0.11	0.532	0.82	0.0861861	-0.25	0.266	0.526	0.279014	-0.32	0.0364	0.214	0.669586	0.526
Gsdmd	0.607	0.00903	0.0621	1.20691	-0.19	0.347	1	0	0.118	0.654	0.91	0.0409586	-0.0622	0.8	0.951	0.0218195	0.406	0.215	0.438	0.358526	-0.459	0.285	0.687	0.163043	-0.916	0.0406	0.154	0.812479	-0.405	0.373	0.69	0.161151	0.0321	0.903	0.934	0.0296531	0.295	0.313	0.714	0.146302	0.0249	0.916	0.961	0.0172766	-0.23	0.276	0.446	0.350665
Gsk3b	-0.214	0.0111	0.0751	1.12436	0.104	0.349	1	0	0.15	0.237	0.643	0.191789	0.273	0.00967	0.0746	1.12726	-0.358	0.0464	0.253	0.596879	0.184	0.28	0.685	0.164309	0.421	0.0314	0.139	0.856985	0.328	0.138	0.484	0.315155	-0.232	0.108	0.326	0.486782	0.0335	0.775	0.928	0.032452	0.165	0.248	0.509	0.293282	0.171	0.207	0.392	0.406714	-0.0823
Gstp1	0.00364	0.964	0.979	0.00921731	0.0859	0.245	1	0	0.0507	0.482	0.855	0.0680339	0.155	0.0796	0.323	0.490797	0.115	0.217	0.439	0.357535	0.0956	0.44	0.78	0.107905	-0.0513	0.632	0.766	0.115771	-0.0652	0.583	0.841	0.075204	0.0978	0.404	0.585	0.232844	0.026	0.798	0.933	0.0301184	0.0501	0.661	0.803	0.0952845	0.0642	0.337	0.51	0.29243	-0.234
Gucy1b1	-0.0702	0.758	0.885	0.0530567	0.096	0.743	1	0	-0.0537	0.856	0.982	0.00788851	0.0711	0.788	0.951	0.0218195	-0.988	0.00451	0.253	0.596879	-0.0112	0.957	0.992	0.00348833	0.137	0.425	0.599	0.222573	0.262	0.3	0.651	0.186419	-0.203	0.202	0.417	0.379864	0.0182	0.924	0.967	0.0145735	-0.247	0.157	0.42	0.376751	-0.225	0.251	0.435	0.361511	0.768
Gzma	-0.597	0.00211	0.0236	1.62709	-0.00606	0.979	1	0	-0.128	0.598	0.905	0.0433514	-0.118	0.62	0.886	0.0525663	-0.177	0.135	0.382	0.417937	-0.18	0.276	0.683	0.165579	-0.347	0.0913	0.228	0.642065	-0.0757	0.635	0.864	0.0634863	-0.794	0.00388	0.139	0.856985	0.294	0.181	0.626	0.203426	-0.019	0.909	0.958	0.0186345	-0.277	0.154	0.35	0.455932	-1.05
Gzmb
Gzmg
Gzmm
H2-Aa	0.00186	0.989	0.995	0.00217692	-0.482	0.000445	0.0564	1.24872	-0.648	0.000435	0.018	1.74473	-1.11	4.13e-07	3.95e-05	4.4034	0.515	0.115	0.361	0.442493	-0.367	0.0746	0.471	0.326979	-1.18	0.00101	0.0315	1.50169	-0.749	0.0183	0.323	0.490797	-0.132	0.274	0.479	0.319664	-0.622	0.00266	0.143	0.844664	-1.24	0.00219	0.0755	1.12205	-0.593	0.0298	0.214	0.669586	-0.387
H2-Ab1	0.107	0.482	0.676	0.170053	-0.585	0.0016	0.0966	1.01502	-0.921	0.00113	0.0335	1.47496	-1.49	4.22e-06	0.000216	3.66555	0.442	0.246	0.466	0.331614	-0.41	0.102	0.513	0.289883	-1.44	0.0017	0.0401	1.39686	-0.956	0.0166	0.323	0.490797	0.0993	0.475	0.639	0.194499	-0.772	8.38e-05	0.0234	1.63078	-1.68	0.00108	0.0638	1.19518	-0.875	0.0109	0.214	0.669586	-0.303
H2-D1	0.161	0.00881	0.0614	1.21183	0.0567	0.376	1	0	-0.367	0.000411	0.018	1.74473	-0.286	0.000935	0.0126	1.89963	0.129	0.269	0.493	0.307153	-0.0988	0.385	0.764	0.116907	-0.252	0.0134	0.0891	1.05012	-0.0711	0.394	0.705	0.151811	0.0642	0.562	0.707	0.150581	0.113	0.319	0.716	0.145087	-0.316	0.0597	0.305	0.5157	-0.389	0.013	0.214	0.669586	0.258
H2-DMa	-0.0594	0.675	0.815	0.0888424	-0.201	0.138	1	0	-0.525	0.00328	0.0552	1.25806	-0.711	0.000666	0.0106	1.97469	0.487	0.107	0.352	0.453457	-0.273	0.223	0.644	0.191114	-1.03	0.00861	0.0712	1.14752	-0.672	0.0285	0.333	0.477556	-0.148	0.117	0.326	0.486782	-0.244	0.0438	0.503	0.298432	-0.705	0.000111	0.0539	1.26841	-0.421	0.00822	0.214	0.669586	-0.566
H2-DMb1																	-0.493	0.414	0.591	0.228413													-0.612	0.0783	0.279	0.554396	-0.028	0.936	0.968	0.0141246					-0.141	0.754	0.834	0.0788339
H2-DMb2	0.0515	0.787	0.898	0.0467237	-0.596	0.0114	0.403	0.394695	-0.78	0.00436	0.0604	1.21896	-1.36	3.84e-05	0.00118	2.92812	0.418	0.118	0.363	0.440093	-0.549	0.0247	0.423	0.37366	-1.52	0.000587	0.0291	1.53611	-0.906	0.0149	0.323	0.490797	-0.00983	0.907	0.936	0.0287242	-0.765	0.000466	0.0837	1.07727	-1.46	0.000901	0.0638	1.19518	-0.654	0.0167	0.214	0.669586	-0.452
H2-Eb1	0.0573	0.647	0.8	0.09691	-0.557	0.000389	0.0564	1.24872	-0.899	0.000154	0.0174	1.75945	-1.44	5.11e-07	3.95e-05	4.4034	0.219	0.44	0.61	0.21467	-0.432	0.136	0.559	0.252588	-1.39	0.00286	0.049	1.3098	-0.892	0.0285	0.333	0.477556	0.0406	0.659	0.77	0.113509	-0.739	0.00324	0.159	0.798603	-1.57	0.00276	0.083	1.08092	-0.806	0.0292	0.214	0.669586	-0.14
H2-K1
H2-M3	0.0299	0.936	0.971	0.0127808	-0.186	0.713	1	0	-1.16	0.311	0.702	0.153663	-1.76	0.0912	0.338	0.471083	0.287	0.21	0.433	0.363512	-0.261	0.289	0.687	0.163043	-0.671	0.00465	0.0568	1.24565	-0.328	0.254	0.623	0.205512	-0.0726	0.654	0.768	0.114639	-0.024	0.907	0.963	0.0163737	-0.582	0.0682	0.314	0.50307	-0.516	0.0913	0.285	0.545155
H2-Ob	0.102	0.656	0.805	0.0942041	-0.753	0.0285	0.626	0.203426	-1.21	0.0397	0.25	0.60206	-1.94	0.00135	0.0156	1.80688	0.34	0.264	0.491	0.308919	-0.54	0.0304	0.423	0.37366	-1.92	0.00269	0.0477	1.32148	-1.28	0.0152	0.323	0.490797	0.0871	0.606	0.733	0.134896	-0.8	0.00498	0.179	0.747147	-1.75	0.000708	0.0638	1.19518	-0.922	0.0109	0.214	0.669586	-0.327
H2-Pa
H2-Q1
H2-Q10	0.679	0.183	0.417	0.379864	-0.567	0.624	1	0	0.6	0.619	0.905	0.0433514	0.358	0.582	0.867	0.0619809	0.866	0.037	0.253	0.596879	0.241	0.264	0.667	0.175874	0.605	0.0506	0.166	0.779892	0.438	0.103	0.408	0.38934	0.606	0.026	0.203	0.692504	-0.258	0.289	0.686	0.163676	0.0101	0.961	0.979	0.00921731	0.308	0.26	0.436	0.360514
H2-Q2
H2-T23	-0.0832	0.676	0.815	0.0888424	-0.131	0.584	1	0	-0.205	0.588	0.905	0.0433514	-0.316	0.364	0.729	0.137272	-0.182	0.313	0.521	0.283162	-0.0499	0.78	0.926	0.033389	-0.132	0.307	0.491	0.308919	-0.000601	0.997	0.999	0.000434512	-0.0444	0.757	0.834	0.0788339	-0.111	0.489	0.812	0.090444	-0.385	0.0543	0.286	0.543634	-0.233	0.235	0.419	0.377786	-0.0268
H2afy2
Havcr2																																					0.613	0.458	0.792	0.101275
Hc
Hdc	0.948	0.000908	0.0149	1.82681	-0.352	0.142	1	0	0.79	0.00186	0.0421	1.37572	0.447	0.0555	0.259	0.5867	1.05	0.0179	0.253	0.596879	-0.328	0.125	0.539	0.268411	0.258	0.395	0.573	0.241845	0.692	0.0689	0.361	0.442493	0.614	0.196	0.409	0.388277	0.0431	0.932	0.968	0.0141246	0.476	0.244	0.508	0.294136	0.48	0.271	0.442	0.354578
Herc6	0.29	0.515	0.702	0.153663	0.0346	0.952	1	0	-0.173	0.789	0.962	0.0168249	-0.135	0.818	0.954	0.0204516	0.331	0.375	0.561	0.251037	0.529	0.0759	0.471	0.326979	0.448	0.0645	0.191	0.718967	0.0012	0.997	0.999	0.000434512	0.808	0.00414	0.139	0.856985	-0.138	0.504	0.812	0.090444	-0.44	0.0157	0.173	0.761954	-0.262	0.161	0.358	0.446117
Hif1a	0.0757	0.449	0.652	0.185752	-0.0186	0.874	1	0	-0.248	0.174	0.552	0.258061	-0.252	0.163	0.471	0.326979	0.0937	0.436	0.607	0.216811	-0.118	0.37	0.764	0.116907	-0.187	0.0472	0.16	0.79588	0.0122	0.949	0.982	0.00788851	0.173	0.116	0.326	0.486782	-0.0644	0.538	0.82	0.0861861	-0.413	0.132	0.402	0.395774	-0.315	0.2	0.392	0.406714	-0.116
Hist1h2ao																																									0.944	0.0425	0.268	0.571865	1.45	0.0677	0.265	0.576754	1.33
Hist1h2be																	0.0344	0.904	0.945	0.0245682	-0.0749	0.754	0.916	0.0381045	-0.348	0.309	0.491	0.308919	-0.203	0.559	0.829	0.0814455
Hist1h2bk	-0.117	0.333	0.557	0.254145	-0.00531	0.944	1	0	0.0632	0.4	0.779	0.108463	0.0795	0.221	0.574	0.241088	-0.228	0.0936	0.341	0.467246	0.0794	0.54	0.823	0.0846002	0.127	0.185	0.354	0.450997	0.129	0.186	0.539	0.268411	0.00373	0.967	0.979	0.00921731	-0.054	0.672	0.887	0.0520764	-0.0155	0.879	0.936	0.0287242	0.0786	0.4	0.556	0.254925	-0.137
Hist1h3b	-0.14	0.467	0.662	0.179142	0.00567	0.942	1	0	0.0541	0.513	0.858	0.0665127	0.0722	0.299	0.643	0.191789	0.14	0.384	0.565	0.247952	0.159	0.228	0.644	0.191114	0.0292	0.836	0.9	0.0457575	-0.0481	0.655	0.875	0.0579919	0.222	0.038	0.23	0.638272	-0.0946	0.374	0.737	0.132533	-0.155	0.0686	0.314	0.50307	-0.0205	0.83	0.886	0.0525663	-0.642
Hist1h4k	-0.232	0.226	0.459	0.338187	-0.0219	0.859	1	0	0.0182	0.923	0.997	0.00130484	0.0141	0.935	0.97	0.0132283	0.143	0.369	0.554	0.25649	0.0229	0.901	0.983	0.00744648	0.107	0.415	0.59	0.229148	0.166	0.32	0.657	0.182435	-0.185	0.302	0.502	0.299296	0.0294	0.88	0.951	0.0218195	-0.0562	0.708	0.835	0.0783135	-0.0574	0.747	0.832	0.0798767	-0.646
Hist2h3c2																																																	1.6
Hist3h2ba	-0.123	0.761	0.885	0.0530567	-0.263	0.482	1	0	-0.0914	0.848	0.982	0.00788851	-0.332	0.424	0.786	0.104577	-0.404	0.278	0.497	0.303644	-0.078	0.749	0.912	0.0400052	-0.0482	0.863	0.916	0.0381045	0.145	0.642	0.866	0.0624821	0.333	0.19	0.407	0.390406	-0.326	0.274	0.675	0.170696	-0.403	0.136	0.403	0.394695	-0.0191	0.933	0.958	0.0186345
Hmgb1	-0.276	0.0444	0.178	0.74958	-0.0367	0.756	1	0	0.304	0.057	0.301	0.521434	0.285	0.073	0.304	0.517126	-0.277	0.182	0.411	0.386158	0.0315	0.804	0.937	0.0282604	0.329	0.0558	0.173	0.761954	0.38	0.0581	0.361	0.442493	-0.418	0.0497	0.234	0.630784	-0.0322	0.84	0.943	0.0254883	0.253	0.192	0.452	0.344862	0.325	0.0444	0.232	0.634512	-0.153
Hmgb2
Hras	-0.178	0.72	0.856	0.0675262	0.0436	0.932	1	0	0.285	0.565	0.903	0.0443122	0.337	0.524	0.847	0.0721166	0.342	0.169	0.395	0.403403	0.0779	0.703	0.891	0.0501223	-0.206	0.431	0.601	0.221126	-0.214	0.366	0.687	0.163043	-0.246	0.396	0.583	0.234331	-0.173	0.333	0.73	0.136677	0.507	0.0449	0.271	0.567031	0.72	0.0114	0.214	0.669586
Hsd11b1	0.524	0.00178	0.0213	1.67162	0.184	0.369	1	0	-0.32	0.195	0.601	0.221126	-0.115	0.598	0.878	0.0565055	0.422	0.133	0.382	0.417937	-0.211	0.475	0.796	0.0990869	-0.695	0.0464	0.16	0.79588	-0.432	0.119	0.448	0.348722	0.326	0.244	0.448	0.348722	0.314	0.254	0.655	0.183759	-0.17	0.535	0.73	0.136677	-0.44	0.0396	0.22	0.657577	0.758
Hsp90ab1	-0.161	0.0759	0.247	0.607303	-0.0231	0.718	1	0	0.000405	0.995	0.997	0.00130484	-0.00447	0.917	0.97	0.0132283	-0.403	0.0048	0.253	0.596879	0.105	0.405	0.767	0.115205	-0.106	0.185	0.354	0.450997	-0.129	0.288	0.651	0.186419	0.111	0.238	0.443	0.353596	-0.149	0.134	0.608	0.216096	-0.168	0.0751	0.318	0.497573	0.0218	0.821	0.881	0.0550241	-0.168
Hsp90b1	-0.134	0.395	0.615	0.211125	-0.162	0.31	1	0	-0.056	0.721	0.927	0.0329203	-0.203	0.279	0.63	0.200659	-0.0285	0.874	0.933	0.0301184	-0.514	0.0328	0.423	0.37366	-0.642	0.0113	0.0814	1.08938	-0.0366	0.839	0.952	0.0213631	-0.0613	0.486	0.646	0.189767	0.0418	0.255	0.655	0.183759	-0.042	0.786	0.888	0.051587	-0.062	0.705	0.803	0.0952845	-0.45
Hspb1
Icam1	0.46	0.379	0.6	0.221849	0.645	0.164	1	0	-0.751	0.243	0.646	0.189767	-0.1	0.888	0.968	0.0141246	0.94	0.188	0.415	0.381952	0.173	0.632	0.854	0.0685421	-0.0766	0.936	0.963	0.0163737	-0.118	0.894	0.964	0.015923	0.374	0.455	0.626	0.203426	0.653	0.191	0.626	0.203426	-0.102	0.863	0.931	0.0310503	-0.694	0.126	0.331	0.480172
Icos	-0.317	0.0216	0.108	0.966576	0.0364	0.851	1	0	0.2	0.273	0.686	0.163676	0.264	0.0856	0.333	0.477556	-0.0853	0.687	0.81	0.091515	-0.354	0.287	0.687	0.163043	-0.131	0.497	0.659	0.181115	0.279	0.406	0.716	0.145087	-0.563	0.0386	0.23	0.638272	0.0916	0.786	0.928	0.032452	0.52	0.0615	0.308	0.511449	0.461	0.136	0.337	0.47237	-0.38
Icosl	0.534	0.0132	0.0852	1.06956	-0.33	0.0432	0.869	0.0609802	-0.135	0.586	0.905	0.0433514	-0.444	0.0551	0.259	0.5867	0.839	0.118	0.363	0.440093	-0.332	0.193	0.636	0.196543	-0.894	0.0189	0.107	0.970616	-0.488	0.133	0.478	0.320572	-0.00565	0.972	0.979	0.00921731	-0.448	0.0288	0.421	0.375718	-0.956	0.0125	0.173	0.761954	-0.467	0.0566	0.25	0.60206	0.737
Id1					0.234	0.724	1	0									0.75	0.168	0.395	0.403403	-0.728	0.00316	0.423	0.37366	-1.23	0.00102	0.0315	1.50169					0.183	0.603	0.732	0.135489	0.79	0.039	0.503	0.298432	-0.253	0.59	0.758	0.120331	-1.07	0.0655	0.262	0.581699
Ido1
Ifi27	0.737	1.32e-07	6.65e-05	4.17718	0.0599	0.737	1	0	-0.698	0.00275	0.0521	1.28316	-0.626	5.89e-05	0.00161	2.79317	0.519	0.00496	0.253	0.596879	0.293	0.121	0.538	0.269218	-0.598	0.0231	0.122	0.91364	-0.8	0.011	0.323	0.490797	0.851	0.00612	0.139	0.856985	-0.277	0.434	0.778	0.10902	-0.595	0.0275	0.219	0.659556	-0.279	0.419	0.571	0.243364	0.829
Ifi30	0.352	0.00229	0.025	1.60206	-0.376	0.00107	0.0738	1.13194	-0.705	5.61e-05	0.0127	1.8962	-1.06	9.56e-08	3.31e-05	4.48017	0.54	0.0388	0.253	0.596879	-0.494	0.0318	0.423	0.37366	-1.19	0.00125	0.0349	1.45717	-0.613	0.0139	0.323	0.490797	0.341	0.0726	0.279	0.554396	-0.266	0.114	0.602	0.220404	-1.12	0.00149	0.0638	1.19518	-0.817	0.00523	0.214	0.669586	0.149
Ifi35	0.365	0.105	0.308	0.511449	-0.0694	0.752	1	0	-0.401	0.224	0.624	0.204815	-0.453	0.149	0.44	0.356547	0.728	0.0431	0.253	0.596879	-0.386	0.141	0.571	0.243364	-0.769	0.00752	0.067	1.17393	-0.302	0.234	0.598	0.223299	0.0468	0.737	0.819	0.0867161	0.231	0.156	0.626	0.203426	-0.043	0.808	0.905	0.0433514	-0.234	0.0902	0.285	0.545155
Ifi44
Ifi44l
Ifih1	0.506	0.0069	0.0541	1.2668	0.0841	0.53	1	0	-0.5	0.028	0.225	0.647817	-0.397	0.0756	0.31	0.508638	0.537	0.0555	0.266	0.575118	-0.0985	0.547	0.823	0.0846002	-0.324	0.0468	0.16	0.79588	-0.144	0.259	0.631	0.199971	0.522	0.0471	0.233	0.632644	0.0587	0.778	0.928	0.032452	-0.336	0.229	0.495	0.305395	-0.356	0.171	0.364	0.438899	0.43
Ifit1	0.855	0.00449	0.0382	1.41794	0.175	0.542	1	0	-0.481	0.0817	0.362	0.441291	-0.28	0.278	0.63	0.200659	0.38	0.0244	0.253	0.596879	0.754	0.0264	0.423	0.37366	0.00901	0.932	0.963	0.0163737	-0.629	0.0345	0.338	0.471083	0.829	0.00349	0.139	0.856985	-0.297	0.142	0.613	0.21254	-0.573	0.0567	0.293	0.533132	-0.235	0.271	0.442	0.354578	1.09
Ifit3	1.04	0.000613	0.0131	1.88273	0.0108	0.955	1	0	-0.426	0.275	0.686	0.163676	-0.405	0.289	0.637	0.195861	1.22	0.00234	0.253	0.596879	0.221	0.283	0.687	0.163043	-0.192	0.384	0.565	0.247952	-0.331	0.126	0.463	0.334419	0.897	0.0112	0.172	0.764472	-0.267	0.106	0.586	0.232102	-0.362	0.115	0.386	0.413413	-0.0549	0.674	0.772	0.112383	0.991
Ifitm1	0.35	0.0716	0.241	0.617983	-0.123	0.575	1	0	0.163	0.507	0.858	0.0665127	0.0511	0.831	0.964	0.015923	0.506	0.0343	0.253	0.596879	0.158	0.12	0.538	0.269218	0.116	0.272	0.451	0.345823	0.0399	0.618	0.859	0.0660068	0.41	0.12	0.326	0.486782	-0.361	0.148	0.623	0.205512	-0.0782	0.765	0.879	0.0560111	0.324	0.0985	0.298	0.525784	-0.0136
Ifitm3	0.623	1.52e-05	0.00191	2.71897	0.194	0.144	1	0	-0.699	4.27e-05	0.0127	1.8962	-0.486	0.00119	0.0141	1.85078	0.428	0.0568	0.266	0.575118	0.0938	0.595	0.843	0.0741724	-0.437	0.0829	0.217	0.66354	-0.451	0.0296	0.333	0.477556	0.652	0.027	0.203	0.692504	0.186	0.345	0.73	0.136677	-0.501	0.1	0.37	0.431798	-0.643	0.0155	0.214	0.669586	0.724
Ifna1
Ifnar1	-0.133	0.527	0.711	0.14813	-0.00561	0.982	1	0	-0.106	0.722	0.927	0.0329203	-0.0911	0.751	0.946	0.0241089	0.155	0.398	0.576	0.239578	-0.0985	0.109	0.521	0.283162	-0.132	0.263	0.438	0.358526	0.0482	0.635	0.864	0.0634863	-0.235	0.0521	0.239	0.621602	0.0677	0.7	0.901	0.0452752	-0.136	0.23	0.495	0.305395	-0.163	0.337	0.51	0.29243	-0.509
Ifnar2	0.107	0.447	0.652	0.185752	0.246	0.0711	1	0	-0.23	0.139	0.478	0.320572	0.0285	0.852	0.966	0.0150229	0.0944	0.655	0.787	0.104025	0.429	0.106	0.517	0.286509	0.184	0.384	0.565	0.247952	-0.162	0.358	0.683	0.165579	0.297	0.0433	0.233	0.632644	0.0316	0.81	0.94	0.0268721	-0.162	0.364	0.619	0.208309	-0.167	0.383	0.544	0.264401	-0.164
Ifnb1	-0.593	0.228	0.459	0.338187	0.285	0.622	1	0	0.445	0.443	0.821	0.0856568	0.735	0.105	0.366	0.436519	-0.68	0.282	0.5	0.30103	1.02	0.0347	0.43	0.366532	0.706	0.0471	0.16	0.79588	-0.228	0.489	0.771	0.112946	-0.153	0.671	0.777	0.109579	-0.174	0.729	0.917	0.0376307	0.585	0.12	0.394	0.404504	0.778	0.117	0.321	0.493495
Ifng
Ifngr1	0.356	0.00317	0.0306	1.51428	0.136	0.276	1	0	-0.392	0.00566	0.0676	1.17005	-0.24	0.0622	0.269	0.570248	0.514	0.0458	0.253	0.596879	-0.17	0.476	0.796	0.0990869	-0.299	0.156	0.325	0.488117	-0.0341	0.846	0.954	0.0204516	0.272	0.257	0.465	0.332547	0.191	0.368	0.737	0.132533	-0.32	0.214	0.476	0.322393	-0.472	0.0167	0.214	0.669586	0.251
Ikbkb	-0.00206	0.985	0.993	0.00305075	-0.1	0.212	1	0	-0.0238	0.807	0.969	0.0136762	-0.111	0.299	0.643	0.191789	-0.0167	0.884	0.934	0.0296531	-0.296	0.00156	0.423	0.37366	-0.264	0.11	0.253	0.596879	0.114	0.507	0.797	0.0985417	-0.102	0.357	0.557	0.254145	-0.0594	0.574	0.843	0.0741724	-0.19	0.136	0.403	0.394695	-0.0901	0.297	0.465	0.332547	0.0923
Ikbke	-0.907	0.391	0.612	0.213249	0.61	0.603	1	0	-0.462	0.682	0.913	0.0395292	0.114	0.924	0.97	0.0132283	-0.303	0.0236	0.253	0.596879	0.218	0.159	0.603	0.219683	0.0907	0.72	0.822	0.0851282	-0.0105	0.964	0.985	0.00656377	-0.0547	0.732	0.819	0.0867161	0.363	0.0526	0.503	0.298432	1.17e-15	1	1	0	-0.334	0.202	0.392	0.406714
Ikbkg	-0.216	0.112	0.312	0.505845	0.0463	0.842	1	0	0.0213	0.935	0.997	0.00130484	0.0887	0.616	0.886	0.0525663	-0.0835	0.518	0.674	0.17134	0.294	0.124	0.539	0.268411	0.0162	0.952	0.973	0.0118872	-0.213	0.438	0.729	0.137272	0.0373	0.859	0.905	0.0433514	-0.0774	0.848	0.943	0.0254883	0.105	0.627	0.778	0.10902	0.212	0.593	0.712	0.14752	-0.64
Ikzf1	-0.267	0.0212	0.108	0.966576	-0.0897	0.543	1	0	0.0233	0.912	0.997	0.00130484	-0.0459	0.799	0.951	0.0218195	-0.0874	0.655	0.787	0.104025	-0.113	0.49	0.801	0.0963675	0.0148	0.892	0.941	0.0264104	0.209	0.311	0.657	0.182435	-0.306	0.0155	0.202	0.694649	0.0429	0.769	0.928	0.032452	-0.0711	0.536	0.73	0.136677	-0.0739	0.653	0.755	0.122053	-0.461
Ikzf3	-0.0217	0.894	0.95	0.0222764	-0.327	0.085	1	0	-0.519	0.0615	0.31	0.508638	-0.825	0.00559	0.0488	1.31158	0.34	0.156	0.392	0.406714	-0.3	0.054	0.462	0.335358	-0.834	0.00729	0.067	1.17393	-0.451	0.0814	0.374	0.427128	-0.129	0.428	0.607	0.216811	-0.379	0.0286	0.421	0.375718	-0.857	0.00392	0.101	0.995679	-0.445	0.0334	0.214	0.669586	-0.391
Il10																																					1.79	0.0529	0.503	0.298432
Il10ra	0.496	0.000466	0.0117	1.93181	-0.0574	0.583	1	0	-0.328	0.0731	0.332	0.478862	-0.369	0.0483	0.244	0.61261	0.546	0.0356	0.253	0.596879	-0.191	0.301	0.701	0.154282	-0.912	0.00756	0.067	1.17393	-0.649	0.0137	0.323	0.490797	0.259	0.283	0.484	0.315155	-0.0162	0.939	0.968	0.0141246	-0.519	0.154	0.42	0.376751	-0.46	0.104	0.302	0.519993	0.686
Il10rb	0.0834	0.516	0.702	0.153663	0.0792	0.551	1	0	-0.0375	0.774	0.958	0.0186345	0.0589	0.675	0.925	0.0338583	0.46	0.0628	0.269	0.570248	0.09	0.449	0.784	0.105684	-0.044	0.758	0.847	0.0721166	-0.0523	0.567	0.829	0.0814455	0.0116	0.845	0.895	0.048177	0.0467	0.302	0.708	0.149967	-0.0428	0.636	0.778	0.10902	-0.0494	0.466	0.609	0.215383	-0.304
Il12a																	0.575	0.267	0.491	0.308919	-1.02	0.159	0.603	0.219683									-0.551	0.0165	0.202	0.694649	-0.338	0.362	0.735	0.133713					0.122	0.755	0.834	0.0788339
Il12b
Il12rb1
Il13
Il15																																					0.88	0.167	0.626	0.203426
Il17a
Il17c
Il17f
Il17rc
Il18	0.652	0.279	0.505	0.296709	0.267	0.664	1	0									1.02	0.137	0.382	0.417937	-0.357	0.499	0.808	0.0925886	-2.11	0.0149	0.0915	1.03858					0.307	0.439	0.616	0.210419	0.633	0.101	0.583	0.234331	-0.285	0.628	0.778	0.10902	-0.859	0.0885	0.285	0.545155
Il18r1	-0.814	0.0166	0.0947	1.02365	-0.0172	0.965	1	0	0.229	0.53	0.876	0.0574959	0.227	0.567	0.867	0.0619809	-0.426	0.16	0.392	0.406714	0.199	0.464	0.794	0.100179	0.286	0.357	0.537	0.270026	0.164	0.417	0.721	0.142065	-0.875	0.0451	0.233	0.632644	-0.3	0.419	0.778	0.10902	-0.00916	0.978	0.986	0.00612309	0.315	0.13	0.332	0.478862	-1.62
Il18rap	0.05	0.689	0.828	0.0819697	0.131	0.377	1	0	0.319	0.0496	0.272	0.565431	0.448	0.00165	0.0181	1.74232	-0.167	0.44	0.61	0.21467	0.349	0.0711	0.471	0.326979	0.495	0.109	0.253	0.596879	0.228	0.408	0.716	0.145087	-0.296	0.225	0.437	0.359519	0.145	0.371	0.737	0.132533	0.45	0.0918	0.364	0.438899	0.345	0.176	0.368	0.434152
Il1a
Il1b	0.719	0.0149	0.0872	1.05948	0.141	0.61	1	0	0.00402	0.99	0.997	0.00130484	0.156	0.623	0.888	0.051587	0.941	0.04	0.253	0.596879	0.314	0.203	0.636	0.196543	0.192	0.484	0.649	0.187755	-0.0397	0.869	0.954	0.0204516	0.684	0.0334	0.223	0.651695	0.0354	0.874	0.951	0.0218195	0.134	0.667	0.804	0.094744	0.138	0.529	0.657	0.182435	0.317
Il1r1	0.6	0.261	0.498	0.302771													-0.182	0.571	0.712	0.14752	0.462	0.202	0.636	0.196543					0.381	0.0921	0.401	0.396856	0.224	0.455	0.626	0.203426					0.394	0.141	0.409	0.388277	0.939	0.0587	0.251	0.600326	0.893
Il1rn	1.16	0.00102	0.0156	1.80688	-0.012	0.965	1	0	0.147	0.579	0.905	0.0433514	0.156	0.581	0.867	0.0619809	1.15	0.0202	0.253	0.596879	0.037	0.884	0.978	0.00966115	9.45e-16	1	1	0	0.047	0.873	0.955	0.0199966	0.89	0.0448	0.233	0.632644	0.0579	0.802	0.934	0.0296531	0.16	0.45	0.676	0.170053	0.16	0.383	0.544	0.264401	1.31
Il2
Il21
Il21r	-0.209	0.0855	0.269	0.570248	-0.463	0.0229	0.553	0.257275	0.167	0.594	0.905	0.0433514	-0.272	0.226	0.574	0.241088	-0.466	0.00742	0.253	0.596879	-0.358	0.285	0.687	0.163043	-0.078	0.77	0.853	0.069051	0.355	0.481	0.771	0.112946	-0.202	0.229	0.437	0.359519	-0.281	0.345	0.73	0.136677	-0.349	0.0794	0.333	0.477556	-0.0281	0.92	0.949	0.0227338
Il22
Il23a
Il23r
Il27
Il27ra	-0.493	0.401	0.619	0.208309	0.055	0.935	1	0									-0.272	0.409	0.587	0.231362	0.192	0.383	0.764	0.116907	-0.162	0.399	0.575	0.240332	-0.273	0.00762	0.323	0.490797	-0.483	0.219	0.436	0.360514	-0.152	0.721	0.913	0.0395292
Il2ra																	0.0788	0.829	0.905	0.0433514													-0.0588	0.819	0.873	0.0589858	-0.406	0.283	0.679	0.16813
Il2rb	-0.941	0.000903	0.0149	1.82681	-0.0162	0.96	1	0	0.324	0.471	0.849	0.0710923	0.333	0.458	0.809	0.0920515	-0.629	0.0169	0.253	0.596879	-0.187	0.496	0.805	0.0942041	0.0812	0.717	0.821	0.0856568	0.345	0.37	0.69	0.161151	-0.803	0.00895	0.172	0.764472	0.106	0.623	0.867	0.0619809	0.399	0.0396	0.268	0.571865	0.341	0.176	0.368	0.434152	-1.79
Il2rg	-0.142	0.118	0.323	0.490797	-0.00985	0.914	1	0	-0.0167	0.838	0.981	0.00833099	-0.0103	0.91	0.97	0.0132283	-0.019	0.902	0.945	0.0245682	-0.14	0.348	0.748	0.126098	-0.201	0.083	0.217	0.66354	0.0213	0.905	0.965	0.0154727	-0.172	0.213	0.428	0.368556	-0.0238	0.848	0.943	0.0254883	-0.0522	0.383	0.632	0.199283	0.0118	0.911	0.946	0.0241089	-0.29
Il33
Il4
Il4ra	-0.192	0.257	0.497	0.303644	-0.211	0.274	1	0	0.125	0.727	0.927	0.0329203	-0.0617	0.855	0.966	0.0150229	0.0233	0.924	0.955	0.0199966	-0.246	0.387	0.764	0.116907	0.0588	0.726	0.826	0.08302	0.386	0.29	0.651	0.186419	-0.376	0.148	0.357	0.447332	-0.195	0.421	0.778	0.10902	0.0918	0.684	0.812	0.090444	0.318	0.17	0.364	0.438899	-0.342
Il5
Il6
Il6ra	0.0394	0.783	0.897	0.0472076	-0.0389	0.814	1	0	-0.0731	0.736	0.927	0.0329203	-0.0969	0.652	0.914	0.0390538	0.128	0.308	0.52	0.283997	-0.0739	0.511	0.821	0.0856568	-0.0959	0.225	0.391	0.407823	0.0597	0.611	0.856	0.0675262	0.018	0.89	0.928	0.032452	-0.0847	0.617	0.867	0.0619809	-0.111	0.473	0.695	0.158015	0.0114	0.942	0.966	0.0150229	-0.13
Il6st	-0.67	0.14	0.362	0.441291	-0.248	0.657	1	0	0.313	0.645	0.905	0.0433514	0.115	0.868	0.967	0.0145735	-0.099	0.707	0.824	0.0840728	-0.5	0.298	0.699	0.155523	-0.029	0.924	0.958	0.0186345	0.529	0.318	0.657	0.182435	-0.515	0.129	0.338	0.471083	-0.247	0.524	0.819	0.0867161	0.215	0.405	0.643	0.191789	0.488	0.101	0.298	0.525784
Il7
Il7r	-0.913	0.00387	0.0341	1.46725	-0.0268	0.94	1	0	0.618	0.124	0.444	0.352617	0.607	0.136	0.412	0.385103	-0.54	0.146	0.389	0.41005	0.0304	0.92	0.984	0.0070049	0.506	0.194	0.361	0.442493	0.556	0.112	0.428	0.368556	-0.977	0.0177	0.202	0.694649	-0.0659	0.85	0.943	0.0254883	0.644	0.0682	0.314	0.50307	0.743	0.0302	0.214	0.669586	-1.66
Impdh1	-0.782	0.156	0.377	0.423659	0.01	0.987	1	0	0.531	0.364	0.726	0.139063	0.587	0.614	0.886	0.0525663	-0.373	0.155	0.392	0.406714	-0.0441	0.852	0.959	0.0181814	0.552	0.0157	0.0949	1.02273	0.702	0.0486	0.344	0.463442	-0.665	0.022	0.202	0.694649	-0.253	0.28	0.679	0.16813	0.251	0.204	0.462	0.335358	0.544	0.00535	0.214	0.669586
Impdh2	2.47e-16	1	1	0	-0.179	0.419	1	0	0.217	0.301	0.702	0.153663	0.0548	0.769	0.946	0.0241089	-0.111	0.564	0.706	0.151195	-0.542	0.0601	0.462	0.335358	0.00375	0.988	0.992	0.00348833	0.647	0.0674	0.361	0.442493	-0.356	0.132	0.338	0.471083	0.105	0.501	0.812	0.090444	0.0581	0.76	0.879	0.0560111	-0.00701	0.961	0.978	0.00966115	0.334
Ins2
Insr	-0.297	0.227	0.459	0.338187	-0.222	0.617	1	0					0.0645	0.853	0.966	0.0150229	-0.335	0.141	0.382	0.417937	0.0375	0.902	0.983	0.00744648	-0.109	0.623	0.763	0.117475	-0.0649	0.796	0.936	0.0287242	-0.0756	0.734	0.819	0.0867161	-0.14	0.642	0.87	0.0604807	0.231	0.264	0.526	0.279014	0.447	0.202	0.392	0.406714
Irak1	-0.0939	0.484	0.676	0.170053	0.183	0.314	1	0	0.236	0.232	0.636	0.196543	0.438	0.0133	0.09	1.04576	-0.237	0.208	0.433	0.363512	0.575	0.0409	0.452	0.344862	0.275	0.0428	0.156	0.806875	-0.187	0.336	0.668	0.175224	-0.109	0.407	0.587	0.231362	-0.165	0.378	0.74	0.130768	0.214	0.031	0.237	0.625252	0.419	0.0512	0.248	0.605548	-0.00264
Irak2	-0.311	0.43	0.641	0.193142	-0.101	0.858	1	0	-0.558	0.402	0.78	0.107905	-0.662	0.238	0.583	0.234331	0.155	0.605	0.744	0.128427	-0.114	0.718	0.895	0.048177	-0.821	0.0616	0.187	0.728158	-0.678	0.0666	0.361	0.442493	-0.271	0.111	0.326	0.486782	-0.0201	0.914	0.963	0.0163737	-0.489	0.198	0.459	0.338187	-0.423	0.254	0.435	0.361511
Irak4	0.121	0.604	0.774	0.111259	0.0837	0.671	1	0	-0.391	0.282	0.694	0.158641	-0.293	0.438	0.795	0.0996329	-0.00948	0.964	0.975	0.0109954	0.136	0.449	0.784	0.105684	-0.0871	0.728	0.826	0.08302	-0.124	0.577	0.838	0.076756	0.19	0.4	0.583	0.234331	-0.0735	0.718	0.91	0.0409586	-0.328	0.207	0.463	0.334419	-0.223	0.0834	0.285	0.545155	0.112
Irf1	0.0795	0.357	0.581	0.235824	-0.0355	0.701	1	0	-0.142	0.212	0.617	0.209715	-0.166	0.119	0.384	0.415669	0.166	0.324	0.527	0.278189	-0.0351	0.835	0.946	0.0241089	-0.191	0.155	0.325	0.488117	-0.0739	0.41	0.716	0.145087	0.0341	0.808	0.867	0.0619809	-0.0696	0.683	0.895	0.048177	-0.284	0.0894	0.357	0.447332	-0.183	0.31	0.482	0.316953	0.00458
Irf2	0.0263	0.807	0.909	0.0414361	-0.057	0.623	1	0	0.0179	0.905	0.997	0.00130484	-0.026	0.867	0.967	0.0145735	0.138	0.203	0.432	0.364516	0.076	0.395	0.764	0.116907	0.0181	0.838	0.9	0.0457575	0.0238	0.781	0.934	0.0296531	0.0172	0.852	0.9	0.0457575	-0.229	0.0918	0.583	0.234331	-0.0865	0.292	0.55	0.259637	0.183	0.111	0.313	0.504456	-0.141
Irf3	-0.216	0.662	0.806	0.093665	-0.337	0.758	1	0	-0.396	0.739	0.927	0.0329203	-0.693	0.547	0.86	0.0655015	0.0324	0.875	0.933	0.0301184	-0.276	0.312	0.713	0.14691	-0.184	0.223	0.391	0.407823	0.217	0.53	0.811	0.0909791	-0.0763	0.496	0.653	0.185087	-0.182	0.324	0.725	0.139662	-0.314	0.112	0.386	0.413413	-0.0918	0.61	0.724	0.140261
Irf4	-0.42	0.15	0.373	0.428291	-0.705	0.124	1	0	0.0237	0.967	0.997	0.00130484	-0.678	0.186	0.514	0.289037	0.0544	0.843	0.917	0.0376307	-0.773	0.103	0.515	0.288193	-0.505	0.239	0.405	0.392545	0.363	0.476	0.771	0.112946	-0.339	0.361	0.557	0.254145	-0.694	0.116	0.602	0.220404	-0.67	0.103	0.377	0.423659	0.0789	0.808	0.871	0.0599818
Irf7	1.31	2.83e-06	0.000474	3.32422	0.205	0.444	1	0	-0.932	0.00245	0.0506	1.29585	-0.709	0.00404	0.0382	1.41794	0.824	0.00923	0.253	0.596879	0.661	0.025	0.423	0.37366	-0.493	0.0553	0.173	0.761954	-1.07	0.00951	0.323	0.490797	1.49	0.000903	0.139	0.856985	-0.263	0.462	0.796	0.0990869	-0.837	0.0468	0.271	0.567031	-0.54	0.233	0.418	0.378824	1.51
Irf9	0.245	0.221	0.454	0.342944	-0.202	0.367	1	0	-0.385	0.254	0.665	0.177178	-0.567	0.106	0.366	0.436519	0.387	0.0133	0.253	0.596879	-0.401	0.0541	0.462	0.335358	-0.659	0.0251	0.125	0.90309	-0.199	0.436	0.729	0.137272	0.266	0.00613	0.139	0.856985	-0.146	0.0393	0.503	0.298432	-0.455	0.0134	0.173	0.761954	-0.269	0.0527	0.249	0.603801	-0.0918
Isg15	0.927	0.000208	0.00931	2.03105	0.228	0.441	1	0	-0.535	0.0814	0.362	0.441291	-0.292	0.116	0.382	0.417937	0.401	0.0481	0.253	0.596879	0.966	0.0317	0.423	0.37366	-0.0327	0.902	0.947	0.02365	-0.911	0.0591	0.361	0.442493	1.61	0.000502	0.139	0.856985	-0.496	0.333	0.73	0.136677	-0.597	0.0209	0.196	0.707744	-0.0654	0.889	0.927	0.0329203	0.822
Isg20	-0.0819	0.55	0.731	0.136083	0.359	0.16	1	0	0.464	0.0821	0.362	0.441291	0.837	4.67e-06	0.000216	3.66555	-0.111	0.485	0.647	0.189096	0.941	0.0265	0.423	0.37366	0.855	0.0096	0.0781	1.10735	0.00511	0.986	0.997	0.00130484	0.411	0.0592	0.249	0.603801	-0.163	0.675	0.89	0.05061	0.43	0.0461	0.271	0.567031	0.628	0.136	0.337	0.47237	-0.484
Itga4	0.238	0.027	0.125	0.90309	0.104	0.259	1	0	-0.303	0.0045	0.0604	1.21896	-0.184	0.0344	0.19	0.721246	0.453	0.044	0.253	0.596879	-0.0477	0.734	0.903	0.0443122	-0.225	0.166	0.334	0.476254	-0.0961	0.388	0.702	0.153663	0.105	0.499	0.654	0.184422	0.204	0.188	0.626	0.203426	-0.279	0.184	0.446	0.350665	-0.45	0.0324	0.214	0.669586	0.14
Itga5	0.885	0.198	0.429	0.367543	0.203	0.755	1	0	0.402	0.536	0.879	0.0560111	0.618	0.332	0.689	0.161781	0.229	0.743	0.847	0.0721166	-0.131	0.683	0.883	0.0540393									0.637	0.31	0.509	0.293282	0.0581	0.918	0.963	0.0163737	0.332	0.595	0.758	0.120331	0.284	0.353	0.519	0.284833	1.06
Itgal	0.359	0.000651	0.0131	1.88273	0.0798	0.472	1	0	-0.35	0.003	0.0524	1.28067	-0.253	0.0107	0.0763	1.11748	0.12	0.474	0.644	0.191114	-0.1	0.52	0.823	0.0846002	-0.361	0.0475	0.16	0.79588	-0.178	0.0677	0.361	0.442493	0.355	0.0779	0.279	0.554396	0.172	0.25	0.655	0.183759	-0.299	0.114	0.386	0.413413	-0.43	0.00421	0.214	0.669586	0.555
Itgam	0.678	0.000143	0.0083	2.08092	0.152	0.307	1	0	-0.399	0.0336	0.228	0.642065	-0.232	0.185	0.514	0.289037	0.708	0.0169	0.253	0.596879	-0.0676	0.776	0.926	0.033389	-0.342	0.146	0.313	0.504456	-0.193	0.347	0.672	0.172631	0.586	0.0529	0.24	0.619789	0.293	0.216	0.636	0.196543	-0.158	0.578	0.75	0.124939	-0.406	0.079	0.284	0.546682	0.706
Itgax																																					0.398	0.6	0.857	0.0670192					-1.02	0.0499	0.246	0.609065
Itgb2	0.288	0.014	0.0852	1.06956	0.135	0.259	1	0	-0.382	0.00272	0.0521	1.28316	-0.23	0.0376	0.205	0.688246	0.053	0.779	0.874	0.0584886	-0.0564	0.786	0.93	0.0315171	-0.225	0.285	0.465	0.332547	-0.0888	0.314	0.657	0.182435	0.258	0.186	0.405	0.392545	0.245	0.195	0.626	0.203426	-0.265	0.262	0.525	0.279841	-0.466	0.0251	0.214	0.669586	0.544
Itgb7	-0.31	0.0541	0.203	0.692504	-0.0591	0.744	1	0	-0.00847	0.968	0.997	0.00130484	-0.0497	0.813	0.951	0.0218195	-0.182	0.278	0.497	0.303644	-0.0908	0.596	0.843	0.0741724	-0.0879	0.603	0.749	0.125518	0.083	0.672	0.878	0.0565055	-0.301	0.0797	0.281	0.551294	-0.0387	0.783	0.928	0.032452	-0.103	0.576	0.749	0.125518	-0.026	0.879	0.921	0.0357404	-0.576
Itk	-0.576	0.00118	0.0166	1.77989	-0.077	0.715	1	0	0.517	0.0127	0.123	0.910095	0.462	0.00871	0.0695	1.15802	-0.446	0.13	0.378	0.422508	-0.156	0.626	0.853	0.069051	0.16	0.553	0.716	0.145087	0.379	0.293	0.651	0.186419	-0.847	0.024	0.202	0.694649	-0.122	0.752	0.922	0.0352691	0.67	0.0404	0.268	0.571865	0.817	0.0288	0.214	0.669586	-0.493
Itpr3	-0.463	0.379	0.6	0.221849	-0.417	0.55	1	0	-0.128	0.852	0.982	0.00788851	-0.603	0.581	0.867	0.0619809	-0.166	0.485	0.647	0.189096	-0.345	0.233	0.644	0.191114	-0.776	0.0509	0.166	0.779892	-0.35	0.376	0.692	0.159894	-0.324	0.197	0.409	0.388277	-0.559	0.172	0.626	0.203426	-0.39	0.0674	0.314	0.50307	0.229	0.526	0.656	0.183096
Jag1
Jag2
Jak1	-0.168	0.134	0.355	0.449772	-0.0476	0.655	1	0	0.0358	0.816	0.973	0.0118872	0.00485	0.976	0.982	0.00788851	-0.0561	0.708	0.824	0.0840728	-0.0478	0.58	0.843	0.0741724	0.0334	0.792	0.867	0.0619809	0.163	0.264	0.635	0.197226	-0.269	0.0272	0.203	0.692504	-0.0728	0.242	0.655	0.183759	-0.0415	0.59	0.758	0.120331	0.0714	0.234	0.419	0.377786	-0.239
Jak2	0.0175	0.841	0.924	0.034328	-0.0215	0.811	1	0	-0.148	0.275	0.686	0.163676	-0.149	0.17	0.485	0.314258	-0.16	0.319	0.525	0.279841	-0.0246	0.87	0.968	0.0141246	-0.0287	0.742	0.837	0.0772745	0.0928	0.481	0.771	0.112946	-0.029	0.672	0.777	0.109579	0.0941	0.308	0.714	0.146302	-0.129	0.146	0.412	0.385103	-0.183	0.0832	0.285	0.545155	0.249
Jak3	-0.0733	0.847	0.924	0.034328	-0.187	0.743	1	0	-0.0858	0.869	0.984	0.0070049	-0.255	0.551	0.86	0.0655015	0.0137	0.948	0.969	0.0136762	-0.245	0.348	0.748	0.126098	-0.338	0.216	0.383	0.416801	-0.0372	0.899	0.964	0.015923	0.0333	0.689	0.788	0.103474	-0.147	0.0553	0.503	0.298432	-0.435	0.0211	0.196	0.707744	-0.247	0.154	0.35	0.455932
Jun	-0.198	0.66	0.806	0.093665	0.166	0.784	1	0	-0.0264	0.968	0.997	0.00130484	0.134	0.839	0.964	0.015923	0.371	0.311	0.52	0.283997	0.177	0.552	0.825	0.0835461	0.255	0.338	0.523	0.281498	0.19	0.43	0.725	0.139662	-0.23	0.388	0.578	0.238072	0.105	0.689	0.897	0.0472076	-0.212	0.402	0.641	0.193142	-0.266	0.341	0.51	0.29243
Kbtbd8	0.535	0.187	0.423	0.37366													-0.525	0.0465	0.253	0.596879	-1.52	0.0563	0.462	0.335358	-0.585	0.424	0.599	0.222573					-0.451	0.26	0.466	0.331614	0.37	0.359	0.735	0.133713	0.438	0.312	0.572	0.242604	0.109	0.652	0.755	0.122053
Kif22
Kir3dl1
Kir3dl2
Kit
Klc1	-0.215	0.239	0.475	0.323306	0.113	0.484	1	0	-0.215	0.373	0.736	0.133122	-0.091	0.721	0.946	0.0241089	-0.16	0.449	0.619	0.208309	-0.00705	0.972	0.992	0.00348833	-0.203	0.341	0.523	0.281498	-0.113	0.527	0.809	0.0920515	-0.237	0.14	0.346	0.460924	0.253	0.13	0.608	0.216096	0.043	0.527	0.728	0.137869	-0.17	0.19	0.383	0.416801
Klra1
Klrb1
Klrd1	-0.93	0.146	0.368	0.434152	0.0013	0.999	1	0	0.379	0.787	0.962	0.0168249	0.43	0.756	0.946	0.0241089	-0.26	0.344	0.539	0.268411	-0.164	0.641	0.86	0.0655015	0.285	0.364	0.544	0.264401	0.534	0.203	0.55	0.259637	-1.31	0.00543	0.139	0.856985	0.295	0.339	0.73	0.136677	0.79	0.0263	0.219	0.659556	0.531	0.0267	0.214	0.669586
Klrk1	-0.816	0.000295	0.00962	2.01682	-0.0607	0.763	1	0	0.00753	0.974	0.997	0.00130484	-0.0318	0.889	0.968	0.0141246	-0.511	0.0572	0.266	0.575118	-0.105	0.723	0.898	0.0467237	-0.15	0.495	0.658	0.181774	0.0506	0.86	0.954	0.0204516	-1.21	0.0032	0.139	0.856985	0.0944	0.641	0.87	0.0604807	0.153	0.527	0.728	0.137869	0.0838	0.723	0.817	0.0877779	-0.841
Kmt2a	-0.352	0.409	0.624	0.204815	-0.3	0.485	1	0	0.0494	0.929	0.997	0.00130484	-0.236	0.69	0.926	0.033389	-0.357	0.115	0.361	0.442493	-0.169	0.468	0.794	0.100179	-0.197	0.355	0.536	0.270835	0.0456	0.825	0.945	0.0245682	-0.176	0.256	0.465	0.332547	-0.606	0.0557	0.503	0.298432	-0.269	0.149	0.417	0.379864	0.382	0.159	0.356	0.44855
Kras	0.537	0.0714	0.241	0.617983	0.108	0.732	1	0	0.231	0.511	0.858	0.0665127	0.374	0.286	0.637	0.195861	-0.0541	0.815	0.898	0.0467237	0.376	0.178	0.634	0.197911	0.271	0.234	0.4	0.39794	-0.0231	0.896	0.964	0.015923	0.184	0.259	0.466	0.331614	-0.108	0.519	0.819	0.0867161	-0.0328	0.857	0.929	0.0319843	0.115	0.558	0.683	0.165579	1.05
Lag3
Lat	-0.674	0.0883	0.275	0.560667	0.0407	0.937	1	0	0.273	0.646	0.905	0.0433514	0.314	0.554	0.86	0.0655015	-0.497	0.0413	0.253	0.596879	0.0922	0.705	0.892	0.0496351	0.132	0.56	0.716	0.145087	0.108	0.705	0.9	0.0457575	-0.664	0.0268	0.203	0.692504	-0.00657	0.98	0.984	0.0070049	0.493	0.0618	0.308	0.511449	0.523	0.08	0.284	0.546682
Lbp
Lif
Lilra5	1.02	0.000307	0.00962	2.01682	0.076	0.765	1	0	-1.22	0.00131	0.0349	1.45717	-1.14	0.00297	0.0286	1.54363	1.02	0.0483	0.253	0.596879	-0.508	0.243	0.656	0.183096	-1.62	0.0302	0.139	0.856985	-0.989	0.0418	0.344	0.463442	1.01	0.0855	0.29	0.537602	0.0953	0.826	0.943	0.0254883	-0.784	0.18	0.441	0.355561	-0.823	0.0591	0.251	0.600326	0.982
Lilrb4a	0.786	0.00163	0.0204	1.69037	0.264	0.253	1	0	-0.213	0.407	0.782	0.106793	0.062	0.788	0.951	0.0218195	1.04	0.0294	0.253	0.596879	0.292	0.228	0.644	0.191114	0.128	0.578	0.725	0.139662	-0.0788	0.639	0.865	0.0629839	0.658	0.0226	0.202	0.694649	0.364	0.063	0.547	0.262013	-0.0563	0.796	0.896	0.047692	-0.376	0.0565	0.25	0.60206	0.55
Lpin1	-1.37	0.18	0.413	0.38405	0.154	0.887	1	0	0.313	0.657	0.912	0.0400052	0.381	0.601	0.878	0.0565055	-0.508	0.133	0.382	0.417937	0.136	0.658	0.866	0.0624821	0.372	0.25	0.421	0.375718	0.322	0.32	0.657	0.182435	-0.698	0.00184	0.139	0.856985	0.00135	0.975	0.982	0.00788851	0.239	0.328	0.589	0.229885	0.277	0.269	0.442	0.354578
Lrr1
Lrrc41
Lta
Ltb	0.0208	0.837	0.923	0.0347983	-0.17	0.124	1	0	0.0172	0.855	0.982	0.00788851	-0.138	0.227	0.574	0.241088	0.304	0.0458	0.253	0.596879	-0.254	0.0996	0.513	0.289883	-0.32	0.0727	0.2	0.69897	0.0135	0.941	0.976	0.0105502	-0.121	0.329	0.528	0.277366	-0.195	0.145	0.619	0.208309	-0.23	0.0693	0.314	0.50307	0.00524	0.964	0.978	0.00966115	-0.201
Ltbp1	-0.0703	0.755	0.884	0.0535477	0.125	0.532	1	0	-0.393	0.182	0.569	0.244888	-0.247	0.33	0.688	0.162412	-0.674	0.0721	0.289	0.539102	0.129	0.393	0.764	0.116907	0.334	0.21	0.374	0.427128	0.291	0.298	0.651	0.186419	-0.256	0.118	0.326	0.486782	0.0403	0.82	0.943	0.0254883	-0.111	0.481	0.703	0.153045	-0.111	0.533	0.661	0.179799	0.742
Ltf
Ly6c1	0.222	0.101	0.303	0.518557	-0.0231	0.86	1	0	-0.277	0.227	0.628	0.20204	-0.281	0.228	0.575	0.240332	0.742	0.00142	0.253	0.596879	-0.121	0.198	0.636	0.196543	-0.4	0.0109	0.0814	1.08938	-0.198	0.262	0.635	0.197226	0.0829	0.578	0.717	0.144481	-0.023	0.897	0.962	0.0168249	-0.0989	0.433	0.664	0.177832	-0.0358	0.835	0.889	0.0510982	-0.22
Ly6g																					0.239	0.509	0.821	0.0856568																	0.0978	0.886	0.938	0.0277972	0.499	0.387	0.547	0.262013
Ly96	0.859	0.00187	0.0218	1.66154	0.148	0.621	1	0	-0.179	0.604	0.905	0.0433514	-0.01	0.972	0.98	0.00877392	0.876	0.00343	0.253	0.596879	-0.171	0.545	0.823	0.0846002	-0.559	0.046	0.16	0.79588	-0.269	0.373	0.69	0.161151	0.437	0.111	0.326	0.486782	0.0235	0.909	0.963	0.0163737	-0.131	0.594	0.758	0.120331	-0.115	0.643	0.752	0.123782	1.13
Lyn	0.0848	0.402	0.619	0.208309	0.0728	0.453	1	0	-0.246	0.0481	0.27	0.568636	-0.154	0.0841	0.332	0.478862	-0.144	0.485	0.647	0.189096	-0.049	0.726	0.899	0.0462403	-0.0115	0.925	0.958	0.0186345	0.119	0.284	0.646	0.189767	0.00745	0.952	0.971	0.0127808	0.178	0.0685	0.551	0.258848	-0.146	0.145	0.412	0.385103	-0.284	0.0215	0.214	0.669586	0.378
Maf
Maged1
Malt1	0.106	0.644	0.8	0.09691	-0.251	0.322	1	0	-0.291	0.366	0.726	0.139063	-0.534	0.102	0.365	0.437707	0.302	0.161	0.392	0.406714	-0.53	0.014	0.423	0.37366	-0.587	0.0372	0.15	0.823909	0.00578	0.977	0.989	0.00480371	0.0683	0.656	0.77	0.113509	-0.0531	0.748	0.921	0.0357404	-0.547	0.0315	0.237	0.625252	-0.461	0.0569	0.25	0.60206	-0.288
Maml3	-0.39	0.188	0.423	0.37366	0.257	0.485	1	0	-0.134	0.882	0.987	0.00568285	0.389	0.402	0.769	0.114074	-0.303	0.224	0.441	0.355561	0.135	0.533	0.823	0.0846002	0.59	0.0523	0.168	0.774691	0.537	0.0183	0.323	0.490797	-0.347	0.0364	0.23	0.638272	0.31	0.176	0.626	0.203426	0.393	0.101	0.371	0.430626	0.152	0.506	0.644	0.191114
Man2b1	0.436	0.000395	0.0104	1.98297	0.111	0.332	1	0	-0.11	0.286	0.694	0.158641	0.0178	0.871	0.967	0.0145735	0.362	0.0976	0.342	0.465974	0.022	0.902	0.983	0.00744648	-0.0235	0.881	0.932	0.0305841	0.0391	0.629	0.864	0.0634863	0.297	0.178	0.393	0.405607	0.152	0.428	0.778	0.10902	-0.169	0.453	0.679	0.16813	-0.284	0.126	0.331	0.480172	0.601
Map2k1	0.361	0.124	0.334	0.476254	0.0172	0.93	1	0	-0.589	0.0633	0.316	0.500313	-0.558	0.0658	0.28	0.552842	0.444	0.105	0.347	0.459671	-0.241	0.122	0.538	0.269218	-0.555	0.00328	0.0501	1.30016	-0.232	0.08	0.374	0.427128	0.277	0.207	0.422	0.374688	0.15	0.425	0.778	0.10902	-0.465	0.122	0.399	0.399027	-0.596	0.0353	0.214	0.669586	0.342
Map3k14	0.792	0.0622	0.223	0.651695	-0.0398	0.923	1	0	0.326	0.481	0.855	0.0680339	0.32	0.497	0.839	0.076238	0.576	0.0927	0.341	0.467246	-0.116	0.579	0.843	0.0741724	-0.21	0.543	0.706	0.151195	3.55e-17	1	1	0	-0.242	0.461	0.63	0.200659	0.196	0.498	0.812	0.090444	0.262	0.459	0.682	0.166216	0.0587	0.708	0.804	0.094744	1.36
Map3k7	-0.0746	0.693	0.83	0.0809219	0.0202	0.909	1	0	-0.216	0.44	0.819	0.0867161	-0.18	0.555	0.86	0.0655015	0.154	0.424	0.599	0.222573	-0.19	0.108	0.519	0.284833	-0.255	0.173	0.344	0.463442	0.0165	0.926	0.966	0.0150229	-0.193	0.131	0.338	0.471083	0.0989	0.374	0.737	0.132533	-0.114	0.544	0.736	0.133122	-0.173	0.363	0.528	0.277366	-0.287
Map4k2	0.145	0.273	0.502	0.299296	-0.117	0.246	1	0	0.0895	0.509	0.858	0.0665127	0.0121	0.918	0.97	0.0132283	-0.00836	0.974	0.98	0.00877392	-0.119	0.547	0.823	0.0846002	-0.0812	0.638	0.767	0.115205	0.119	0.593	0.843	0.0741724	-0.0116	0.936	0.96	0.0177288	-0.212	0.0705	0.551	0.258848	-0.285	0.14	0.409	0.388277	-0.0325	0.825	0.884	0.0535477	0.501
Mapk11
Mapk12
Mapk14	0.139	0.172	0.405	0.392545	0.0821	0.526	1	0	-0.14	0.186	0.579	0.237321	-0.0399	0.683	0.925	0.0338583	-0.194	0.266	0.491	0.308919	0.0338	0.825	0.943	0.0254883	-0.00815	0.954	0.973	0.0118872	0.0456	0.774	0.933	0.0301184	0.0532	0.406	0.587	0.231362	0.108	0.117	0.602	0.220404	-0.0679	0.412	0.648	0.188425	-0.135	0.0949	0.295	0.530178	0.477
Mapk15
Mapk3	0.0857	0.461	0.66	0.180456	0.134	0.346	1	0	-0.106	0.366	0.726	0.139063	0.0462	0.659	0.914	0.0390538	-0.261	0.216	0.438	0.358526	0.084	0.586	0.843	0.0741724	0.133	0.309	0.491	0.308919	0.131	0.316	0.657	0.182435	0.0306	0.736	0.819	0.0867161	0.141	0.251	0.655	0.183759	-0.00242	0.982	0.986	0.00612309	-0.103	0.527	0.656	0.183096	0.404
Mapk7
Mapkapk3	-0.697	0.475	0.67	0.173925	0.169	0.808	1	0	-0.556	0.602	0.905	0.0433514	-0.266	0.807	0.951	0.0218195	0.411	0.199	0.427	0.369572	-0.293	0.372	0.764	0.116907	-0.205	0.414	0.59	0.229148	0.0888	0.79	0.936	0.0287242	0.0111	0.97	0.979	0.00921731	0.383	0.274	0.675	0.170696	-0.25	0.471	0.694	0.158641	-0.565	0.0819	0.285	0.545155
Mb21d1
Mbp	-0.458	0.407	0.623	0.205512	0.102	0.875	1	0									-0.311	0.329	0.53	0.275724	-0.867	0.118	0.538	0.269218	0.268	0.59	0.737	0.132533					-0.0797	0.895	0.929	0.0319843	0.347	0.563	0.838	0.076756	-0.605	0.385	0.632	0.199283	-0.936	0.0486	0.242	0.616185
Mcl1	0.193	0.0191	0.104	0.982967	-0.053	0.473	1	0	-0.0897	0.365	0.726	0.139063	-0.128	0.227	0.574	0.241088	0.203	0.104	0.347	0.459671	-0.0169	0.899	0.983	0.00744648	-0.0405	0.609	0.753	0.123205	0.0581	0.619	0.859	0.0660068	0.184	0.153	0.361	0.442493	-0.12	0.255	0.655	0.183759	-0.274	0.0927	0.365	0.437707	-0.114	0.19	0.383	0.416801	0.162
Mdm2	-0.16	0.518	0.703	0.153045	-0.0433	0.881	1	0	0.16	0.611	0.905	0.0433514	0.127	0.693	0.927	0.0329203	-0.025	0.793	0.882	0.0545314	-0.172	0.215	0.644	0.191114	0.117	0.459	0.629	0.201349	0.371	0.0999	0.407	0.390406	-0.00334	0.984	0.988	0.00524306	-0.0516	0.745	0.921	0.0357404	0.00408	0.98	0.986	0.00612309	0.0959	0.305	0.476	0.322393	-0.821
Mef2a	0.295	0.00751	0.0567	1.24642	0.0432	0.692	1	0	-0.144	0.255	0.665	0.177178	-0.0792	0.51	0.846	0.0726296	0.328	0.105	0.347	0.459671	-0.155	0.463	0.794	0.100179	-0.291	0.04	0.154	0.812479	-0.0545	0.724	0.906	0.0428718	0.109	0.587	0.721	0.142065	0.0527	0.788	0.928	0.032452	-0.21	0.38	0.632	0.199283	-0.227	0.179	0.372	0.429457	0.451
Mefv	1	0.00755	0.0567	1.24642	-0.0678	0.839	1	0	0.00495	0.988	0.997	0.00130484	-0.0417	0.905	0.97	0.0132283	0.432	0.328	0.53	0.275724	-0.0196	0.964	0.992	0.00348833	-0.524	0.226	0.392	0.406714	-0.386	0.341	0.672	0.172631	0.846	0.0678	0.266	0.575118	-0.0916	0.787	0.928	0.032452	-1.62e-15	1	1	0	0.147	0.45	0.597	0.224026
Mllt3	-0.397	0.024	0.117	0.931814	0.174	0.232	1	0	-0.0738	0.739	0.927	0.0329203	0.123	0.597	0.878	0.0565055	-0.489	0.0672	0.278	0.555955	-0.0682	0.804	0.937	0.0282604	0.164	0.467	0.634	0.197911	0.337	0.2	0.547	0.262013	-0.426	0.0242	0.202	0.694649	0.205	0.133	0.608	0.216096	0.381	0.069	0.314	0.50307	0.217	0.278	0.447	0.349692
Mmp3
Mmp9	0.609	0.0422	0.172	0.764472	-0.228	0.443	1	0	0.296	0.489	0.858	0.0665127	0.0842	0.836	0.964	0.015923	1.23	0.0113	0.253	0.596879	0.063	0.648	0.864	0.0634863	0.317	0.113	0.257	0.590067	0.335	0.0736	0.362	0.441291	0.356	0.105	0.326	0.486782	-0.318	0.254	0.655	0.183759	0.0718	0.767	0.879	0.0560111	0.43	0.168	0.364	0.438899	0.166
Mpo
Mpv17
Mpz
Mpzl1
Ms4a1	0.142	0.331	0.555	0.255707	-0.568	0.000539	0.0564	1.24872	-0.929	0.000223	0.0174	1.75945	-1.48	1.9e-06	0.000126	3.89963	0.461	0.0945	0.341	0.467246	-0.504	0.0324	0.423	0.37366	-1.69	0.000294	0.0228	1.64207	-1.13	0.00684	0.323	0.490797	0.087	0.469	0.636	0.196543	-0.693	0.00444	0.179	0.747147	-1.61	0.00877	0.149	0.826814	-0.881	0.0527	0.249	0.603801	-0.191
Ms4a2	-0.0677	0.896	0.95	0.0222764													0.361	0.284	0.503	0.298432	-0.128	0.83	0.944	0.025028	-2.49	0.0134	0.0891	1.05012					-0.408	0.501	0.656	0.183096	0.109	0.88	0.951	0.0218195
Ms4a4a	1.46	0.000241	0.00931	2.03105	0.24	0.531	1	0	-0.992	0.0061	0.0708	1.14997	-0.73	0.049	0.244	0.61261	0.661	0.118	0.363	0.440093	-0.0381	0.914	0.983	0.00744648	-0.717	0.0892	0.226	0.645892	-0.591	0.0433	0.344	0.463442	1.71	0.0576	0.245	0.610834	0.28	0.7	0.901	0.0452752	-0.869	0.277	0.536	0.270835	-1.09	0.0459	0.235	0.628932	1.73
Msn	0.205	0.0263	0.122	0.91364	0.0524	0.64	1	0	-0.425	0.0085	0.0919	1.03668	-0.353	0.00943	0.074	1.13077	0.158	0.29	0.505	0.296709	-0.117	0.439	0.78	0.107905	-0.343	0.106	0.252	0.598599	-0.144	0.346	0.672	0.172631	0.128	0.444	0.618	0.209012	0.177	0.282	0.679	0.16813	-0.354	0.134	0.402	0.395774	-0.501	0.0253	0.214	0.669586	0.304
Msrb2																																					1.07	0.0802	0.583	0.234331
Mtmr14	-0.0365	0.859	0.934	0.0296531	-0.0664	0.754	1	0	-0.865	0.269	0.686	0.163676	-0.964	0.213	0.566	0.247184	-0.307	0.14	0.382	0.417937	-0.102	0.6	0.843	0.0741724	-0.241	0.332	0.518	0.28567	-0.0569	0.782	0.934	0.0296531	0.176	0.15	0.359	0.444906	-0.0788	0.502	0.812	0.090444	-0.209	0.295	0.552	0.258061	-0.0901	0.595	0.712	0.14752
Mtmr3	-0.193	0.335	0.557	0.254145	0.164	0.503	1	0	0.358	0.151	0.506	0.295849	0.537	0.00421	0.0382	1.41794	-0.279	0.158	0.392	0.406714	0.875	0.0334	0.423	0.37366	0.481	0.0576	0.176	0.754487	-0.299	0.317	0.657	0.182435	0.458	0.0787	0.279	0.554396	-0.528	0.149	0.623	0.205512	0.165	0.419	0.653	0.185087	0.725	0.0371	0.214	0.669586	-0.611
Mtor	0.234	0.506	0.694	0.158641	0.152	0.72	1	0	0.137	0.773	0.958	0.0186345	0.314	0.481	0.819	0.0867161	-0.0781	0.771	0.867	0.0619809	-0.359	0.105	0.516	0.28735	-0.217	0.644	0.771	0.112946	0.222	0.662	0.875	0.0579919	-0.303	0.412	0.591	0.228413	0.278	0.403	0.77	0.113509	0.154	0.628	0.778	0.10902	-0.0818	0.739	0.829	0.0814455	0.64
Mtr	-0.359	0.186	0.421	0.375718	0.111	0.713	1	0	0.0762	0.796	0.964	0.015923	0.203	0.477	0.819	0.0867161	-0.302	0.181	0.411	0.386158	0.394	0.146	0.58	0.236572	-0.165	0.671	0.791	0.101824	-0.49	0.199	0.547	0.262013	-0.094	0.158	0.37	0.431798	-0.115	0.369	0.737	0.132533	-0.101	0.448	0.675	0.170696	0.0539	0.779	0.846	0.0726296
Mx1	0.715	0.308	0.527	0.278189	-0.124	0.859	1	0									0.709	0.208	0.433	0.363512	-0.144	0.717	0.895	0.048177	-2.02	0.0322	0.14	0.853872					0.737	0.118	0.326	0.486782	-0.0978	0.704	0.901	0.0452752	-1.13	0.0232	0.208	0.681937	-1.05	0.074	0.279	0.554396
Myc	-0.0543	0.723	0.856	0.0675262	-0.185	0.439	1	0	0.489	0.0474	0.27	0.568636	0.328	0.106	0.366	0.436519	-0.145	0.563	0.706	0.151195	-0.167	0.526	0.823	0.0846002	0.147	0.544	0.706	0.151195	0.348	0.198	0.547	0.262013	-0.504	0.0316	0.22	0.657577	-0.447	0.00067	0.0903	1.04431	0.284	0.0411	0.268	0.571865	0.771	0.000804	0.214	0.669586	0.32
Myd88	0.647	0.000679	0.0131	1.88273	0.0646	0.668	1	0	-0.0372	0.791	0.962	0.0168249	0.0488	0.729	0.946	0.0241089	0.639	0.00838	0.253	0.596879	0.131	0.418	0.768	0.114639	0.183	0.38	0.565	0.247952	0.136	0.475	0.771	0.112946	0.529	0.0215	0.202	0.694649	-0.00284	0.983	0.985	0.00656377	-0.125	0.497	0.709	0.149354	-0.0867	0.648	0.753	0.123205	0.72
Mzb1	-0.0618	0.844	0.924	0.034328	-0.674	0.204	1	0	0.00952	0.988	0.997	0.00130484	-0.665	0.203	0.55	0.259637	0.718	0.0664	0.278	0.555955	-0.336	0.296	0.698	0.156145	-0.763	0.0685	0.194	0.712198	-0.382	0.403	0.715	0.145694	-0.0683	0.66	0.77	0.113509	-0.824	0.00212	0.127	0.896196	-1.03	0.0165	0.173	0.761954	-0.185	0.605	0.72	0.142668
Ncam1
Ncr1	-0.933	0.113	0.312	0.505845	-0.234	0.85	1	0	0.369	0.644	0.905	0.0433514	0.164	0.837	0.964	0.015923	-0.242	0.325	0.527	0.278189	-0.652	0.161	0.603	0.219683	-0.0251	0.96	0.973	0.0118872	0.732	0.326	0.66	0.180456	-1.03	0.00991	0.172	0.764472	0.261	0.498	0.812	0.090444	0.204	0.494	0.709	0.149354	2.09e-15	1	1	0
Neo1
Nf1
Nfatc1	-0.0565	0.785	0.897	0.0472076	-0.19	0.624	1	0	-0.381	0.684	0.913	0.0395292	-0.365	0.422	0.786	0.104577	0.135	0.229	0.441	0.355561	-0.238	0.234	0.644	0.191114	-0.236	0.207	0.371	0.430626	0.0832	0.719	0.903	0.0443122	-0.0174	0.932	0.958	0.0186345	-0.206	0.332	0.73	0.136677	-0.249	0.262	0.525	0.279841	-0.0102	0.95	0.972	0.0123337
Nfatc2	0.0123	0.947	0.976	0.0105502	-0.0384	0.885	1	0	0.286	0.326	0.715	0.145694	0.27	0.262	0.608	0.216096	-0.292	0.365	0.551	0.258848	-0.309	0.512	0.821	0.0856568	0.0179	0.973	0.981	0.00833099	0.436	0.488	0.771	0.112946	-0.074	0.787	0.859	0.0660068	-0.119	0.539	0.82	0.0861861	0.275	0.223	0.488	0.31158	0.434	0.153	0.35	0.455932	0.339
Nfe2l1	0.18	0.445	0.652	0.185752	-0.0333	0.862	1	0	-0.53	0.207	0.617	0.209715	-0.525	0.208	0.559	0.252588	0.318	0.318	0.525	0.279841	-0.585	0.00369	0.423	0.37366	-0.614	0.0426	0.156	0.806875	0.0521	0.849	0.954	0.0204516	0.117	0.453	0.626	0.203426	0.272	0.183	0.626	0.203426	-0.326	0.157	0.42	0.376751	-0.559	0.0567	0.25	0.60206
Nfe2l2	0.424	0.00274	0.0287	1.54212	0.236	0.148	1	0	-0.279	0.0941	0.375	0.425969	-0.024	0.878	0.967	0.0145735	0.293	0.22	0.441	0.355561	-0.0135	0.955	0.992	0.00348833	-0.166	0.476	0.642	0.192465	-0.0697	0.592	0.843	0.0741724	0.451	0.0826	0.284	0.546682	0.379	0.0963	0.583	0.234331	-0.201	0.493	0.709	0.149354	-0.538	0.052	0.249	0.603801	0.46
Nfkb1	0.138	0.131	0.352	0.453457	-0.0999	0.222	1	0	-0.169	0.0868	0.368	0.434152	-0.256	0.0105	0.0763	1.11748	0.224	0.289	0.505	0.296709	-0.149	0.143	0.574	0.241088	-0.45	0.00401	0.0553	1.25727	-0.219	0.239	0.598	0.223299	0.0509	0.652	0.768	0.114639	-0.102	0.496	0.812	0.090444	-0.234	0.0947	0.367	0.435334	-0.0917	0.408	0.563	0.249492	0.112
Nfkb2	0.364	0.0157	0.0908	1.04191	0.027	0.862	1	0	-0.568	0.0225	0.189	0.723538	-0.518	0.0306	0.17	0.769551	0.494	0.0105	0.253	0.596879	-0.258	0.0375	0.435	0.361511	-0.615	0.00178	0.0401	1.39686	-0.275	0.0373	0.338	0.471083	0.249	0.263	0.468	0.329754	0.264	0.203	0.626	0.203426	-0.317	0.341	0.603	0.219683	-0.532	0.0597	0.251	0.600326	0.303
Nfkbia	0.435	0.0358	0.151	0.821023	0.303	0.436	1	0	-0.565	0.222	0.624	0.204815	-0.241	0.416	0.78	0.107905	0.378	0.251	0.472	0.326058	-0.0447	0.905	0.983	0.00744648	-0.16	0.74	0.837	0.0772745	-0.0595	0.897	0.964	0.015923	0.478	0.0992	0.316	0.500313	0.61	8.66e-05	0.0234	1.63078	-0.322	0.497	0.709	0.149354	-0.891	0.102	0.298	0.525784
Nfkbib																	0.176	0.725	0.838	0.076756													0.323	0.356	0.557	0.254145	-0.0516	0.878	0.951	0.0218195					-0.459	0.28	0.448	0.348722
Nfkbie	0.433	0.207	0.438	0.358526	0.16	0.549	1	0	-0.68	0.0881	0.37	0.431798	-0.517	0.157	0.457	0.340084	0.62	0.0612	0.269	0.570248	-0.0903	0.632	0.854	0.0685421	-1.03	0.00231	0.0458	1.33913	-0.853	0.0116	0.323	0.490797	0.232	0.464	0.631	0.199971	0.379	0.224	0.643	0.191789	-0.191	0.672	0.808	0.0925886	-0.51	0.149	0.345	0.462181
Nfkbiz	0.769	0.0013	0.0176	1.75449	0.127	0.551	1	0	-0.247	0.305	0.702	0.153663	-0.101	0.658	0.914	0.0390538	0.654	0.00788	0.253	0.596879	0.00748	0.969	0.992	0.00348833	-0.373	0.146	0.313	0.504456	-0.299	0.143	0.484	0.315155	0.534	0.0388	0.23	0.638272	0.255	0.202	0.626	0.203426	-0.273	0.289	0.548	0.261219	-0.494	0.0769	0.283	0.548214	0.982
Nkg7	-0.429	0.00161	0.0204	1.69037	0.194	0.199	1	0	0.244	0.1	0.393	0.405607	0.462	0.00246	0.0248	1.60555	-0.291	0.144	0.389	0.41005	0.0525	0.827	0.943	0.0254883	0.307	0.216	0.383	0.416801	0.358	0.295	0.651	0.186419	-0.945	0.00473	0.139	0.856985	0.493	0.04	0.503	0.298432	0.759	0.024	0.212	0.673664	0.302	0.182	0.373	0.428291	-0.13
Nkiras2	0.288	0.0485	0.183	0.737549	0.104	0.471	1	0	-0.379	0.0326	0.228	0.642065	-0.257	0.0869	0.333	0.477556	0.367	0.173	0.398	0.400117	-0.183	0.403	0.767	0.115205	-0.532	0.0692	0.195	0.709965	-0.283	0.177	0.527	0.278189	0.264	0.194	0.409	0.388277	0.26	0.153	0.626	0.203426	-0.142	0.456	0.681	0.166853	-0.372	0.122	0.323	0.490797	0.166
Nlrp1a																																	0.156	0.734	0.819	0.0867161	0.274	0.0755	0.571	0.243364					-0.94	0.0782	0.283	0.548214
Nlrp3	0.626	0.256	0.497	0.303644	0.0858	0.939	1	0	0.226	0.838	0.981	0.00833099	0.546	0.427	0.786	0.104577	0.87	0.0492	0.253	0.596879	0.299	0.274	0.683	0.165579	0.682	0.045	0.16	0.79588	0.454	0.0897	0.399	0.399027	0.459	0.227	0.437	0.359519	0.121	0.661	0.878	0.0565055	0.328	0.392	0.635	0.197226	0.245	0.393	0.551	0.258848
Nod1	0.158	0.591	0.764	0.116907	-0.197	0.625	1	0	-0.602	0.264	0.681	0.166853	-0.775	0.0605	0.267	0.573489	0.151	0.223	0.441	0.355561	-0.344	0.278	0.683	0.165579	-0.857	0.0191	0.108	0.966576	-0.43	0.28	0.646	0.189767	-0.137	0.54	0.685	0.164309	0.19	0.339	0.73	0.136677	-0.509	0.146	0.412	0.385103	-0.659	0.0648	0.262	0.581699
Nod2																	0.463	0.343	0.538	0.269218	-0.679	0.26	0.667	0.175874									0.566	0.28	0.484	0.315155	0.225	0.621	0.867	0.0619809	-0.495	0.412	0.648	0.188425	-0.624	0.113	0.314	0.50307
Nos2																																																	0.752
Notch1	-0.346	0.316	0.537	0.270026	-0.143	0.808	1	0	0.526	0.36	0.726	0.139063	0.397	0.38	0.746	0.127261	0.116	0.696	0.817	0.0877779	-0.00765	0.978	0.992	0.00348833	0.322	0.201	0.368	0.434152	0.439	0.162	0.503	0.298432	-0.398	0.103	0.322	0.492144	-0.29	0.204	0.626	0.203426	0.276	0.267	0.526	0.279014	0.599	0.0277	0.214	0.669586
Notch2	0.28	0.0252	0.121	0.917215	-0.0249	0.84	1	0	-0.304	0.0286	0.225	0.647817	-0.312	0.0156	0.0988	1.00524	0.3	0.209	0.433	0.363512	-0.235	0.224	0.644	0.191114	-0.428	0.0554	0.173	0.761954	-0.11	0.159	0.502	0.299296	0.251	0.204	0.419	0.377786	0.112	0.529	0.82	0.0861861	-0.343	0.17	0.429	0.367543	-0.421	0.0632	0.259	0.5867	0.246
Notch3
Nprl2	0.53	0.109	0.309	0.510042													0.337	0.394	0.573	0.241845	-1.03	0.267	0.67	0.173925	-1.17	0.0497	0.164	0.785156					-0.345	0.331	0.529	0.276544	0.0897	0.702	0.901	0.0452752	0.0654	0.859	0.929	0.0319843	0.0159	0.96	0.978	0.00966115
Nprl3	-0.259	0.287	0.506	0.295849	0.114	0.605	1	0	-0.214	0.61	0.905	0.0433514	-0.0771	0.845	0.965	0.0154727	-0.638	0.0086	0.253	0.596879	0.29	0.189	0.636	0.196543	0.43	0.0837	0.217	0.66354	0.222	0.359	0.683	0.165579	-0.232	0.0632	0.256	0.59176	0.0264	0.851	0.943	0.0254883	-0.133	0.501	0.709	0.149354	-0.119	0.587	0.706	0.151195
Nptn	-0.253	0.103	0.306	0.514279	0.075	0.527	1	0	0.0666	0.641	0.905	0.0433514	0.164	0.23	0.577	0.238824	-0.59	0.0338	0.253	0.596879	0.0738	0.561	0.835	0.0783135	0.417	0.00843	0.0709	1.14935	0.424	0.0258	0.333	0.477556	-0.405	0.0708	0.274	0.562249	0.147	0.41	0.778	0.10902	0.166	0.306	0.566	0.247184	0.0624	0.566	0.687	0.163043	0.259
Nr4a2																																																	1.4
Nras	-0.203	0.109	0.309	0.510042	0.0639	0.688	1	0	0.00759	0.972	0.997	0.00130484	0.0911	0.605	0.879	0.0560111	-0.263	0.108	0.354	0.450997	0.199	0.228	0.644	0.191114	0.0979	0.447	0.621	0.206908	-0.0198	0.919	0.966	0.0150229	-0.201	0.285	0.484	0.315155	0.0573	0.698	0.901	0.0452752	0.166	0.36	0.618	0.209012	0.143	0.423	0.576	0.239578	-0.182
Nrbf2	-0.135	0.618	0.785	0.10513	0.0666	0.824	1	0	-0.155	0.7	0.922	0.0352691	-0.0689	0.872	0.967	0.0145735	0.119	0.555	0.705	0.151811	0.0954	0.652	0.865	0.0629839	0.0486	0.689	0.803	0.0952845	0.0349	0.865	0.954	0.0204516	-0.176	0.369	0.561	0.251037	0.0453	0.844	0.943	0.0254883	-0.226	0.374	0.629	0.201349	-0.206	0.189	0.383	0.416801	-0.615
Nudt1
Oas1a	1.54	1.32e-06	0.000332	3.47886	-0.0428	0.837	1	0	-1.17	0.0152	0.14	0.853872	-1.18	0.0116	0.0802	1.09583	1.34	0.0108	0.253	0.596879	-0.324	0.449	0.784	0.105684	-0.918	0.0331	0.14	0.853872	-0.505	0.312	0.657	0.182435	1.78	0.00485	0.139	0.856985	0.0364	0.876	0.951	0.0218195	-0.967	0.0466	0.271	0.567031	-0.963	0.0179	0.214	0.669586	1.45
Oas2																					-0.234	0.597	0.843	0.0741724													-0.242	0.587	0.856	0.0675262	-1	0.115	0.386	0.413413	-0.73	0.09	0.285	0.545155
Oasl1																					-0.407	0.26	0.667	0.175874
Ociad2
Orai1																																					0.716	0.171	0.626	0.203426
Otud7b	-0.126	0.464	0.66	0.180456	0.144	0.454	1	0	-0.2	0.286	0.694	0.158641	-0.0315	0.844	0.965	0.0154727	-0.672	0.0466	0.253	0.596879	0.208	0.38	0.764	0.116907	0.308	0.0941	0.232	0.634512	0.196	0.272	0.641	0.193142	-0.267	0.164	0.38	0.420216	0.132	0.457	0.792	0.101275	0.0343	0.84	0.924	0.034328	-0.0574	0.501	0.639	0.194499	0.537
Otulin	-0.143	0.335	0.557	0.254145	-0.169	0.282	1	0	-0.0822	0.758	0.945	0.0245682	-0.229	0.384	0.751	0.12436	0.0374	0.854	0.923	0.0347983	-0.281	0.0666	0.462	0.335358	-0.467	0.0891	0.226	0.645892	-0.0837	0.696	0.896	0.047692	-0.192	0.205	0.419	0.377786	-0.174	0.101	0.583	0.234331	-0.159	0.26	0.524	0.280669	0.0548	0.407	0.563	0.249492	-0.397
P2rx4																	0.307	0.487	0.647	0.189096	-1.47	0.134	0.552	0.258061													-0.367	0.551	0.83	0.0809219					0.492	0.413	0.567	0.246417
P2rx7	-0.162	0.776	0.897	0.0472076	-0.0348	0.957	1	0									-0.0605	0.88	0.934	0.0296531	-0.481	0.411	0.768	0.114639									0.167	0.586	0.721	0.142065	-0.041	0.782	0.928	0.032452	-0.652	0.33	0.589	0.229885	-0.606	0.375	0.536	0.270835
Padi2	-0.0817	0.568	0.743	0.129011	0.00291	0.987	1	0	0.384	0.108	0.417	0.379864	0.4	0.057	0.264	0.578396	-0.0766	0.624	0.762	0.118045	-0.269	0.15	0.586	0.232102	-0.0983	0.702	0.811	0.0909791	0.252	0.36	0.683	0.165579	-0.267	0.232	0.438	0.358526	0.0485	0.791	0.928	0.032452	0.256	0.355	0.614	0.211832	0.247	0.259	0.436	0.360514	0.0268
Padi4																	1.83	0.0666	0.278	0.555955	-0.0214	0.97	0.992	0.00348833	0.17	0.759	0.847	0.0721166	0.226	0.515	0.799	0.0974532	0.0437	0.888	0.928	0.032452	0.195	0.574	0.843	0.0741724	-0.433	0.246	0.508	0.294136	-0.571	0.113	0.314	0.50307
Panx1	-0.428	0.00756	0.0567	1.24642	-0.0239	0.895	1	0	-0.113	0.735	0.927	0.0329203	-0.112	0.716	0.946	0.0241089	-0.604	0.00379	0.253	0.596879	-0.0586	0.801	0.937	0.0282604	0.0523	0.775	0.856	0.0675262	0.171	0.549	0.824	0.0840728	-0.466	0.0463	0.233	0.632644	0.0144	0.939	0.968	0.0141246	0.0503	0.787	0.888	0.051587	0.0761	0.551	0.678	0.16877	-0.186
Pard3
Park2
Parp1	-0.0464	0.812	0.911	0.0404816	-0.406	0.14	1	0	-0.196	0.587	0.905	0.0433514	-0.591	0.094	0.343	0.464706	0.241	0.322	0.526	0.279014	-0.492	0.00425	0.423	0.37366	-0.707	0.0561	0.173	0.761954	-0.133	0.673	0.878	0.0565055	-0.0303	0.782	0.856	0.0675262	-0.431	0.102	0.583	0.234331	-0.713	0.015	0.173	0.761954	-0.242	0.342	0.51	0.29243
Pax5	0.0692	0.752	0.884	0.0535477	-0.652	0.0007	0.0564	1.24872	-1.28	0.000307	0.0174	1.75945	-1.93	5.04e-07	3.95e-05	4.4034	0.182	0.641	0.773	0.111821	-0.656	0.0573	0.462	0.335358	-2	0.0103	0.0795	1.09963	-1.19	0.0633	0.361	0.442493	-0.265	0.14	0.346	0.460924	-0.536	0.0497	0.503	0.298432	-1.83	0.00148	0.0638	1.19518	-1.25	0.00951	0.214	0.669586	0.322
Pcgf2
Pdcd1
Pdcd1lg2																	0.438	0.321	0.525	0.279841																	0.507	0.45	0.788	0.103474					-2.6	0.0883	0.285	0.545155
Pdpn
Pf4	-0.252	0.105	0.308	0.511449	0.222	0.122	1	0	0.0276	0.856	0.982	0.00788851	0.273	0.0814	0.328	0.484126	-0.639	0.00942	0.253	0.596879	0.143	0.324	0.727	0.138466	0.56	0.000709	0.0303	1.51856	0.499	0.00561	0.323	0.490797	-0.38	0.117	0.326	0.486782	0.301	0.206	0.626	0.203426	0.3	0.196	0.459	0.338187	0.0402	0.623	0.736	0.133122	0.302
Pik3ca	-0.152	0.398	0.617	0.209715	-0.126	0.511	1	0	-0.0434	0.867	0.984	0.0070049	-0.153	0.581	0.867	0.0619809	-0.096	0.58	0.719	0.143271	-0.0818	0.657	0.866	0.0624821	-0.165	0.385	0.565	0.247952	0.00464	0.973	0.989	0.00480371	-0.0644	0.691	0.79	0.102373	-0.288	0.139	0.608	0.216096	-0.18	0.39	0.634	0.197911	0.143	0.435	0.588	0.230623	-0.41
Pik3cd	-0.284	0.48	0.675	0.170696	-0.0816	0.869	1	0	-0.698	0.488	0.858	0.0665127	-0.65	0.541	0.858	0.0665127	0.0872	0.697	0.817	0.0877779	-0.25	0.355	0.753	0.123205	-0.159	0.344	0.525	0.279841	0.154	0.566	0.829	0.0814455	-0.222	0.117	0.326	0.486782	-0.0972	0.542	0.823	0.0846002	0.0317	0.783	0.888	0.051587	0.169	0.273	0.442	0.354578
Pik3r2	-0.395	0.426	0.64	0.19382													0.334	0.127	0.376	0.424812	-1	0.0631	0.462	0.335358	-0.61	0.0818	0.217	0.66354					-0.549	0.135	0.34	0.468521	0.279	0.373	0.737	0.132533	-0.0127	0.973	0.985	0.00656377	-0.251	0.288	0.454	0.342944
Pkm	0.0938	0.348	0.568	0.245652	0.139	0.235	1	0	-0.297	0.0223	0.189	0.723538	-0.138	0.13	0.404	0.393619	-0.126	0.511	0.669	0.174574	0.0941	0.435	0.78	0.107905	-0.067	0.624	0.763	0.117475	-0.0795	0.515	0.799	0.0974532	0.0548	0.706	0.801	0.0963675	0.247	0.157	0.626	0.203426	-0.178	0.276	0.536	0.270835	-0.374	0.0431	0.228	0.642065	0.332
Plaur	0.604	0.00384	0.0341	1.46725	0.0118	0.949	1	0	-0.109	0.67	0.913	0.0395292	-0.0804	0.757	0.946	0.0241089	0.766	0.0224	0.253	0.596879	-0.053	0.806	0.937	0.0282604	0.12	0.498	0.659	0.181115	0.26	0.244	0.604	0.218963	0.658	0.0346	0.223	0.651695	-0.00768	0.959	0.978	0.00966115	-0.165	0.371	0.628	0.20204	-0.131	0.145	0.343	0.464706	0.263
Plcb1	-0.516	0.147	0.369	0.432974	0.249	0.632	1	0	-0.209	0.72	0.927	0.0329203	0.0452	0.934	0.97	0.0132283	-0.181	0.552	0.703	0.153045	0.238	0.446	0.784	0.105684	-0.357	0.399	0.575	0.240332	-0.555	0.213	0.567	0.246417	-0.448	0.164	0.38	0.420216	0.17	0.598	0.857	0.0670192	0.255	0.425	0.653	0.185087	0.112	0.631	0.741	0.130182
Plcb2	0.205	0.231	0.463	0.334419	-0.0319	0.834	1	0	0.0731	0.685	0.913	0.0395292	0.0598	0.741	0.946	0.0241089	0.219	0.33	0.53	0.275724	-0.0145	0.945	0.992	0.00348833	-0.438	0.108	0.253	0.596879	-0.329	0.239	0.598	0.223299	-0.337	0.0377	0.23	0.638272	0.0133	0.91	0.963	0.0163737	0.207	0.188	0.448	0.348722	0.234	0.148	0.343	0.464706	0.673
Plcg1	-0.761	0.196	0.429	0.367543	-0.244	0.75	1	0	0.757	0.331	0.715	0.145694	0.51	0.516	0.846	0.0726296	-0.303	0.352	0.544	0.264401	-0.508	0.202	0.636	0.196543	0.541	0.185	0.354	0.450997	1.15	0.017	0.323	0.490797	-0.737	0.0571	0.244	0.61261	0.0249	0.967	0.982	0.00788851	0.328	0.423	0.653	0.185087	0.328	0.586	0.706	0.151195
Plcg2	0.351	0.0083	0.0595	1.22548	-0.122	0.359	1	0	-0.489	0.00287	0.0521	1.28316	-0.594	0.000173	0.004	2.39794	0.566	0.0443	0.253	0.596879	-0.388	0.0632	0.462	0.335358	-0.738	0.00469	0.0568	1.24565	-0.268	0.0932	0.401	0.396856	0.267	0.159	0.371	0.430626	-0.0221	0.885	0.954	0.0204516	-0.705	0.0145	0.173	0.761954	-0.644	0.00436	0.214	0.669586	0.172
Pld3	-0.591	0.00299	0.03	1.52288	-0.261	0.441	1	0	0.181	0.711	0.927	0.0329203	-0.0634	0.879	0.967	0.0145735	-0.443	0.105	0.347	0.459671	0.00509	0.978	0.992	0.00348833	0.0932	0.638	0.767	0.115205	0.17	0.239	0.598	0.223299	-0.224	0.284	0.484	0.315155	-0.19	0.362	0.735	0.133713	0.0244	0.917	0.961	0.0172766	0.228	0.128	0.331	0.480172	-1.32
Plekhb2	0.498	0.153	0.375	0.425969	0.0383	0.926	1	0	0.101	0.827	0.976	0.0105502	0.154	0.732	0.946	0.0241089	-0.173	0.335	0.533	0.273273	-0.156	0.7	0.891	0.0501223	-0.209	0.681	0.797	0.0985417	0.0265	0.967	0.986	0.00612309	0.139	0.672	0.777	0.109579	0.268	0.34	0.73	0.136677	0.0653	0.857	0.929	0.0319843	-0.166	0.56	0.684	0.164944	0.954
Pnoc
Polr1c	-0.339	0.216	0.447	0.349692	-0.102	0.812	1	0	0.239	0.787	0.962	0.0168249	0.236	0.601	0.878	0.0565055	0.0297	0.846	0.919	0.0366845	-0.187	0.232	0.644	0.191114	0.053	0.717	0.821	0.0856568	0.321	0.114	0.432	0.364516	-0.153	0.418	0.597	0.224026	-0.0232	0.926	0.968	0.0141246	0.346	0.166	0.426	0.37059	0.4	0.102	0.298	0.525784
Polr1d	-0.0231	0.863	0.934	0.0296531	-0.00152	0.991	1	0	-0.0898	0.699	0.922	0.0352691	-0.0689	0.774	0.946	0.0241089	0.255	0.251	0.472	0.326058	-0.14	0.462	0.794	0.100179	-0.0771	0.573	0.723	0.140862	0.144	0.438	0.729	0.137272	-0.14	0.419	0.598	0.223299	0.0296	0.846	0.943	0.0254883	0.0464	0.786	0.888	0.051587	0.0569	0.738	0.829	0.0814455	-0.281
Polr3d	0.7	0.3	0.518	0.28567													-0.57	0.359	0.549	0.260428													-0.608	0.229	0.437	0.359519					-0.229	0.613	0.773	0.111821	0.413	0.452	0.598	0.223299	1.24
Polr3h	0.497	0.428	0.64	0.19382													0.401	0.634	0.768	0.114639	-2.22e-16	1	1	0									-0.728	0.0105	0.172	0.764472													0.882
Pomc
Pou2f2	0.576	0.00167	0.0204	1.69037	0.122	0.418	1	0	-0.778	0.000281	0.0174	1.75945	-0.644	0.00157	0.0177	1.75203	0.542	0.0432	0.253	0.596879	-0.139	0.406	0.767	0.115205	-0.869	0.00529	0.0597	1.22403	-0.653	0.00118	0.187	0.728158	0.508	0.151	0.359	0.444906	0.192	0.512	0.817	0.0877779	-0.657	0.142	0.41	0.387216	-0.806	0.0292	0.214	0.669586	0.655
Pparg																																	1.05	0.434	0.612	0.213249	0.987	0.344	0.73	0.136677					-1.9	0.0543	0.25	0.60206
Ppbp	-0.281	0.109	0.309	0.510042	-0.00352	0.984	1	0	-0.024	0.896	0.997	0.00130484	-0.00536	0.968	0.98	0.00877392	-0.807	0.0178	0.253	0.596879	0.0361	0.849	0.957	0.0190881	0.305	0.0073	0.067	1.17393	0.354	0.0963	0.401	0.396856	-0.345	0.0533	0.24	0.619789	0.0315	0.902	0.963	0.0163737	-0.0357	0.798	0.896	0.047692	-0.0369	0.876	0.92	0.0362122	0.381
Ppp2r5d	0.355	0.271	0.5	0.30103	0.0422	0.905	1	0	0.407	0.322	0.71	0.148742	0.473	0.224	0.574	0.241088	0.635	0.00639	0.253	0.596879	-0.264	0.154	0.594	0.226214	-0.0641	0.805	0.879	0.0560111	0.281	0.291	0.651	0.186419	-0.316	0.357	0.557	0.254145	-9e-16	1	1	0	0.111	0.709	0.835	0.0783135	0.171	0.285	0.452	0.344862	0.525
Prdm1
Prdx2	-0.138	0.383	0.605	0.218245	0.456	0.0903	1	0	0.49	0.086	0.368	0.434152	0.96	9.56e-06	0.000403	3.39469	-0.0697	0.62	0.76	0.119186	1.01	0.0293	0.423	0.37366	0.831	0.0291	0.137	0.863279	-0.0912	0.803	0.936	0.0287242	0.437	0.0543	0.241	0.617983	-0.0136	0.974	0.982	0.00788851	0.555	0.0186	0.183	0.737549	0.602	0.166	0.364	0.438899	-0.676
Prf1	-0.77	0.0593	0.217	0.66354	0.18	0.724	1	0	-0.318	0.615	0.905	0.0433514	-0.119	0.846	0.965	0.0154727	-0.321	0.167	0.395	0.403403	-0.0794	0.662	0.868	0.0614803	-0.392	0.183	0.354	0.450997	-0.231	0.325	0.66	0.180456	-0.969	0.0183	0.202	0.694649	0.662	0.0522	0.503	0.298432	0.359	0.204	0.462	0.335358	-0.279	0.316	0.486	0.313364
Prkcd	0.375	0.0185	0.102	0.9914	0.0898	0.553	1	0	-0.396	0.0302	0.225	0.647817	-0.29	0.0835	0.332	0.478862	0.275	0.155	0.392	0.406714	-0.115	0.468	0.794	0.100179	-0.317	0.109	0.253	0.596879	-0.12	0.194	0.539	0.268411	0.402	0.0655	0.263	0.580044	0.203	0.231	0.653	0.185087	-0.368	0.171	0.429	0.367543	-0.529	0.0301	0.214	0.669586	0.394
Prkcq	-0.546	0.0257	0.122	0.91364	0.00297	0.991	1	0	-0.29	0.727	0.927	0.0329203	0.296	0.52	0.847	0.0721166	-0.388	0.114	0.361	0.442493	-0.00374	0.984	0.992	0.00348833	0.371	0.151	0.322	0.492144	0.45	0.0462	0.344	0.463442	-0.611	0.0144	0.193	0.714443	0.0527	0.768	0.928	0.032452	0.177	0.328	0.589	0.229885	0.158	0.172	0.366	0.436519	-0.811
Prkdc	-0.416	0.18	0.413	0.38405	-0.137	0.656	1	0	-0.0434	0.934	0.997	0.00130484	-0.165	0.768	0.946	0.0241089	0.00959	0.965	0.975	0.0109954	-0.141	0.564	0.836	0.0777937	0.0118	0.965	0.975	0.0109954	0.202	0.473	0.771	0.112946	-0.428	0.0183	0.202	0.694649	-0.332	0.0509	0.503	0.298432	-0.186	0.284	0.547	0.262013	0.186	0.372	0.534	0.272459
Prmt5																	-0.777	0.102	0.347	0.459671																	-0.155	0.816	0.943	0.0254883	-0.078	0.927	0.962	0.0168249	0.112	0.876	0.92	0.0362122
Pros1	-0.227	0.155	0.375	0.425969	0.111	0.547	1	0	-0.171	0.404	0.78	0.107905	-0.0357	0.824	0.958	0.0186345	-0.673	0.0601	0.267	0.573489	0.00831	0.964	0.992	0.00348833	0.255	0.224	0.391	0.407823	0.328	0.188	0.539	0.268411	-0.265	0.165	0.38	0.420216	0.195	0.423	0.778	0.10902	0.0777	0.673	0.808	0.0925886	-0.0781	0.653	0.755	0.122053	0.235
Psip1	-0.215	0.215	0.447	0.349692	-0.193	0.368	1	0	0.354	0.155	0.515	0.288193	0.175	0.477	0.819	0.0867161	0.00207	0.99	0.99	0.00436481	-0.134	0.393	0.764	0.116907	0.232	0.208	0.372	0.429457	0.448	0.0282	0.333	0.477556	-0.239	0.138	0.342	0.465974	-0.261	0.201	0.626	0.203426	-0.00489	0.978	0.986	0.00612309	0.296	0.129	0.331	0.480172	-0.6
Psmb10	-0.149	0.454	0.655	0.183759	0.166	0.527	1	0	-0.629	0.121	0.442	0.354578	-0.461	0.221	0.574	0.241088	-0.122	0.627	0.762	0.118045	0.203	0.436	0.78	0.107905	-0.655	0.0737	0.202	0.694649	-0.798	0.0726	0.362	0.441291	0.0501	0.791	0.859	0.0660068	0.223	0.214	0.635	0.197226	-0.29	0.0716	0.318	0.497573	-0.473	0.0358	0.214	0.669586
Psmb8	-0.0307	0.785	0.897	0.0472076	0.0394	0.751	1	0	-0.246	0.123	0.442	0.354578	-0.189	0.239	0.583	0.234331	0.162	0.157	0.392	0.406714	-0.126	0.375	0.764	0.116907	-0.307	0.000732	0.0303	1.51856	-0.0992	0.589	0.843	0.0741724	-0.054	0.37	0.561	0.251037	0.0707	0.577	0.843	0.0741724	-0.216	0.12	0.394	0.404504	-0.247	0.157	0.354	0.450997	-0.283
Psmb9	0.156	0.198	0.429	0.367543	-0.0128	0.915	1	0	-0.156	0.222	0.624	0.204815	-0.143	0.233	0.581	0.235824	0.174	0.443	0.612	0.213249	-0.0144	0.949	0.992	0.00348833	-0.19	0.384	0.565	0.247952	-0.0973	0.688	0.89	0.05061	0.112	0.184	0.404	0.393619	-0.0876	0.63	0.87	0.0604807	-0.368	0.0276	0.219	0.659556	-0.239	0.261	0.436	0.360514	0.136
Pstpip1	-0.123	0.806	0.909	0.0414361	-0.301	0.568	1	0	0.127	0.793	0.962	0.0168249	-0.167	0.768	0.946	0.0241089	0.21	0.392	0.573	0.241845	-0.487	0.0593	0.462	0.335358	-0.392	0.161	0.329	0.482804	0.177	0.526	0.809	0.0920515	-0.0935	0.703	0.799	0.0974532	-0.178	0.477	0.807	0.0931265	-0.119	0.632	0.778	0.10902	0.0986	0.561	0.684	0.164944
Pten	0.258	0.0138	0.0852	1.06956	-0.0136	0.873	1	0	-0.177	0.215	0.617	0.209715	-0.173	0.256	0.599	0.222573	0.342	0.0774	0.3	0.522879	-0.132	0.193	0.636	0.196543	-0.168	0.353	0.534	0.272459	0.0456	0.785	0.934	0.0296531	0.208	0.329	0.528	0.277366	-0.0562	0.758	0.927	0.0329203	-0.246	0.31	0.572	0.242604	-0.146	0.353	0.519	0.284833	0.184
Ptger4	0.0401	0.939	0.972	0.0123337	-0.259	0.692	1	0									0.292	0.365	0.551	0.258848	-1.73	0.00734	0.423	0.37366	-2.48	1.2e-05	0.00298	2.52578					0.258	0.276	0.479	0.319664	0.364	0.165	0.626	0.203426	-1.41	0.021	0.196	0.707744
Ptgs2
Ptk2	-0.551	0.247	0.486	0.313364	-0.0456	0.935	1	0	-0.0605	0.927	0.997	0.00130484	-0.601	0.513	0.846	0.0726296	-0.573	0.0968	0.341	0.467246	-0.179	0.714	0.895	0.048177	0.0347	0.854	0.913	0.0395292	0.294	0.583	0.841	0.075204	-0.235	0.33	0.528	0.277366	0.164	0.248	0.655	0.183759	0.0125	0.928	0.962	0.0168249	-0.111	0.556	0.683	0.165579
Ptk2b	0.192	0.0139	0.0852	1.06956	0.0674	0.399	1	0	-0.293	0.00217	0.0469	1.32883	-0.208	0.0105	0.0763	1.11748	0.161	0.3	0.515	0.288193	-0.0445	0.762	0.919	0.0366845	-0.324	0.0676	0.194	0.712198	-0.197	0.0493	0.344	0.463442	0.118	0.486	0.646	0.189767	0.0822	0.457	0.792	0.101275	-0.416	0.0325	0.238	0.623423	-0.458	0.0024	0.214	0.669586	0.272
Ptpn11	-0.211	0.209	0.438	0.358526	0.21	0.179	1	0	-0.376	0.0593	0.302	0.519993	-0.141	0.287	0.637	0.195861	-0.597	0.0382	0.253	0.596879	0.194	0.338	0.738	0.131944	0.0355	0.809	0.882	0.0545314	-0.0634	0.76	0.923	0.0347983	-0.199	0.0761	0.279	0.554396	0.182	0.0457	0.503	0.298432	-0.0716	0.163	0.423	0.37366	-0.214	0.0272	0.214	0.669586	0.18
Ptpn18	-0.0137	0.901	0.95	0.0222764	0.0266	0.85	1	0	0.0583	0.644	0.905	0.0433514	0.11	0.37	0.733	0.134896	-0.327	0.0134	0.253	0.596879	-0.0535	0.686	0.885	0.0530567	0.123	0.453	0.623	0.205512	0.25	0.241	0.601	0.221126	-0.186	0.106	0.326	0.486782	0.0605	0.633	0.87	0.0604807	0.0209	0.846	0.924	0.034328	0.000478	0.996	1	0	0.419
Ptpn22	-0.277	0.297	0.518	0.28567	-0.143	0.612	1	0	0.244	0.561	0.901	0.0452752	0.119	0.77	0.946	0.0241089	-0.0741	0.762	0.861	0.0649968	-0.186	0.409	0.768	0.114639	0.117	0.63	0.765	0.116339	0.378	0.0946	0.401	0.396856	-0.382	0.0162	0.202	0.694649	-0.213	0.222	0.642	0.192465	0.199	0.171	0.429	0.367543	0.457	0.0552	0.25	0.60206	-0.562
Ptpn6	0.454	0.00343	0.0319	1.49621	0.0619	0.627	1	0	-0.377	0.0346	0.228	0.642065	-0.3	0.11	0.377	0.423659	0.63	0.0172	0.253	0.596879	-0.0925	0.563	0.836	0.0777937	-0.305	0.105	0.251	0.600326	-0.131	0.0736	0.362	0.441291	0.391	0.115	0.326	0.486782	0.128	0.504	0.812	0.090444	-0.363	0.172	0.429	0.367543	-0.457	0.02	0.214	0.669586	0.288
Ptprc	0.149	0.209	0.438	0.358526	-0.0438	0.702	1	0	-0.131	0.41	0.782	0.106793	-0.158	0.328	0.688	0.162412	0.161	0.308	0.52	0.283997	-0.0958	0.151	0.586	0.232102	-0.152	0.0655	0.192	0.716699	0.0257	0.762	0.923	0.0347983	0.15	0.291	0.487	0.312471	-0.0164	0.916	0.963	0.0163737	-0.209	0.179	0.441	0.355561	-0.142	0.239	0.425	0.371611	0.0909
Pvr
Pycard
Rac1	-0.138	0.267	0.498	0.302771	0.00831	0.939	1	0	-0.0385	0.763	0.95	0.0222764	-0.00884	0.933	0.97	0.0132283	-0.485	0.0467	0.253	0.596879	0.0283	0.855	0.96	0.0177288	0.152	0.134	0.293	0.533132	0.206	0.217	0.57	0.244125	-0.2	0.17	0.386	0.413413	0.0342	0.792	0.928	0.032452	-0.0139	0.921	0.961	0.0172766	-0.00661	0.965	0.978	0.00966115	0.285
Rag2
Rap1a	0.102	0.0912	0.279	0.554396	0.187	0.00999	0.402	0.395774	-0.126	0.0449	0.265	0.576754	0.0791	0.0929	0.341	0.467246	0.0206	0.887	0.935	0.0291884	0.198	0.23	0.644	0.191114	0.125	0.217	0.383	0.416801	0.0168	0.867	0.954	0.0204516	0.0879	0.458	0.628	0.20204	0.193	0.131	0.608	0.216096	-0.068	0.508	0.715	0.145694	-0.22	0.0244	0.214	0.669586	0.165
Rarres1
Rassf5	0.145	0.193	0.427	0.369572	0.047	0.705	1	0	-0.178	0.314	0.702	0.153663	-0.117	0.48	0.819	0.0867161	0.291	0.0953	0.341	0.467246	-0.0714	0.523	0.823	0.0846002	-0.149	0.184	0.354	0.450997	0.00451	0.961	0.985	0.00656377	0.126	0.399	0.583	0.234331	0.121	0.439	0.778	0.10902	-0.0905	0.586	0.757	0.120904	-0.171	0.17	0.364	0.438899	-0.0405
Rb1	-0.177	0.154	0.375	0.425969	0.118	0.546	1	0	0.302	0.114	0.427	0.369572	0.437	0.000747	0.0112	1.95078	-0.191	0.27	0.493	0.307153	0.61	0.0643	0.462	0.335358	0.563	0.0112	0.0814	1.08938	0.0466	0.826	0.945	0.0245682	0.158	0.396	0.583	0.234331	-0.257	0.411	0.778	0.10902	0.0965	0.564	0.743	0.129011	0.387	0.181	0.373	0.428291	-0.511
Rbpj	0.266	0.275	0.502	0.299296	-0.0221	0.932	1	0	0.225	0.362	0.726	0.139063	0.228	0.375	0.738	0.131944	0.0369	0.882	0.934	0.0296531	0.0928	0.599	0.843	0.0741724	0.246	0.198	0.366	0.436519	0.235	0.029	0.333	0.477556	-0.199	0.316	0.515	0.288193	-0.0455	0.766	0.928	0.032452	0.0888	0.565	0.743	0.129011	0.175	0.102	0.298	0.525784	0.681
Rela	-0.00444	0.979	0.989	0.00480371	-0.071	0.761	1	0	-0.0282	0.921	0.997	0.00130484	-0.0821	0.767	0.946	0.0241089	0.294	0.0821	0.314	0.50307	-0.159	0.312	0.713	0.14691	-0.251	0.125	0.278	0.555955	-0.00994	0.962	0.985	0.00656377	0.179	0.262	0.468	0.329754	-0.0937	0.593	0.857	0.0670192	-0.0239	0.835	0.921	0.0357404	0.11	0.563	0.685	0.164309	-0.736
Relb	0.417	0.112	0.312	0.505845	-0.0646	0.786	1	0	-0.53	0.0689	0.324	0.489455	-0.577	0.0601	0.267	0.573489	0.572	0.0244	0.253	0.596879	-0.442	0.0989	0.513	0.289883	-0.622	0.0262	0.129	0.88941	-0.124	0.598	0.844	0.0736576	0.434	0.0976	0.314	0.50307	0.0252	0.88	0.951	0.0218195	-0.687	0.0991	0.37	0.431798	-0.669	0.119	0.321	0.493495
Rhoa	0.0892	0.151	0.373	0.428291	0.103	0.198	1	0	-0.0528	0.472	0.849	0.0710923	0.0674	0.212	0.566	0.247184	-0.0357	0.737	0.847	0.0721166	0.203	0.252	0.659	0.181115	0.059	0.523	0.686	0.163676	-0.0469	0.748	0.923	0.0347983	0.172	0.042	0.233	0.632644	0.0469	0.733	0.917	0.0376307	-0.0887	0.141	0.409	0.388277	-0.0955	0.474	0.613	0.21254	0.1
Ripk1	-0.332	0.558	0.735	0.133713													0.473	0.32	0.525	0.279841	-1.11	0.0037	0.423	0.37366	-0.397	0.307	0.491	0.308919					-0.472	0.196	0.409	0.388277	0.453	0.452	0.788	0.103474	-0.518	0.537	0.73	0.136677	-0.888	0.371	0.534	0.272459
Ripk2	0.264	0.444	0.652	0.185752	0.00437	0.992	1	0	-0.639	0.224	0.624	0.204815	-0.639	0.178	0.5	0.30103	0.778	0.0296	0.253	0.596879	-0.192	0.217	0.644	0.191114	-0.676	0.0324	0.14	0.853872	-0.403	0.109	0.423	0.37366	0.276	0.332	0.529	0.276544	0.0473	0.831	0.943	0.0254883	-0.694	0.126	0.402	0.395774	-0.7	0.0544	0.25	0.60206
Ripk3																	-0.25	0.562	0.706	0.151195	-1.34	0.217	0.644	0.191114									-0.645	0.232	0.438	0.358526	0.787	0.0923	0.583	0.234331	0.331	0.5	0.709	0.149354	-0.456	0.109	0.313	0.504456
Rnaseh2a
Rnf126	-0.324	0.512	0.7	0.154902	-0.288	0.787	1	0	0.463	0.647	0.905	0.0433514	0.195	0.726	0.946	0.0241089	0.101	0.674	0.804	0.094744	-0.011	0.957	0.992	0.00348833	0.114	0.614	0.758	0.120331	0.206	0.283	0.646	0.189767	-0.381	0.0474	0.233	0.632644	0.108	0.447	0.788	0.103474	0.0775	0.633	0.778	0.10902	0.00981	0.912	0.946	0.0241089
Rock1	-0.0636	0.577	0.751	0.12436	-0.241	0.0425	0.869	0.0609802	-0.0191	0.928	0.997	0.00130484	-0.241	0.268	0.614	0.211832	-0.0209	0.908	0.946	0.0241089	-0.237	0.232	0.644	0.191114	-0.205	0.292	0.475	0.323306	0.107	0.6	0.845	0.0731433	-0.009	0.89	0.928	0.032452	-0.303	0.00497	0.179	0.747147	-0.136	0.0158	0.173	0.761954	0.207	0.0032	0.214	0.669586	-0.213
Rock2																	-1.1	0.0462	0.253	0.596879																	0.913	0.0878	0.583	0.234331					-0.66	0.0626	0.258	0.58838
Rora	0.368	0.358	0.582	0.235077	0.062	0.893	1	0	0.179	0.715	0.927	0.0329203	0.252	0.6	0.878	0.0565055	-0.283	0.455	0.626	0.203426	0.158	0.675	0.88	0.0555173	0.0181	0.958	0.973	0.0118872	-0.0614	0.856	0.954	0.0204516	-0.341	0.0222	0.202	0.694649	0.039	0.905	0.963	0.0163737	-0.0229	0.944	0.973	0.0118872	0.0227	0.953	0.973	0.0118872	0.903
Rorc
Rps6ka5																	0.0515	0.922	0.954	0.0204516	-0.941	0.25	0.659	0.181115									-0.339	0.268	0.474	0.324222	0.268	0.203	0.626	0.203426					-0.682	0.0157	0.214	0.669586
Rras2	-0.534	0.111	0.312	0.505845	-0.325	0.546	1	0	0.338	0.597	0.905	0.0433514	0.0426	0.938	0.97	0.0132283	-0.00919	0.972	0.98	0.00877392	-0.201	0.395	0.764	0.116907	0.0771	0.681	0.797	0.0985417	0.338	0.216	0.57	0.244125	-0.62	0.0249	0.203	0.692504	-0.312	0.26	0.662	0.179142	0.0319	0.871	0.933	0.0301184	0.361	0.146	0.343	0.464706	-1.66
Rsad2	0.159	0.45	0.652	0.185752	0.303	0.306	1	0	0.0716	0.81	0.969	0.0136762	0.389	0.0436	0.23	0.638272	-0.038	0.864	0.931	0.0310503	1.14	0.0286	0.423	0.37366	0.467	0.161	0.329	0.482804	-0.577	0.189	0.539	0.268411	0.882	0.00591	0.139	0.856985	-0.545	0.184	0.626	0.203426	-0.0315	0.855	0.929	0.0319843	0.545	0.148	0.343	0.464706	-0.21
S100a8	0.629	0.0729	0.241	0.617983	-0.103	0.576	1	0	0.277	0.122	0.442	0.354578	0.188	0.262	0.608	0.216096	1.61	0.00848	0.253	0.596879	0.274	0.113	0.536	0.270835	0.375	0.0885	0.226	0.645892	0.182	0.231	0.596	0.224754	0.866	0.0207	0.202	0.694649	-0.246	0.436	0.778	0.10902	0.0975	0.633	0.778	0.10902	0.384	0.262	0.436	0.360514	-0.115
S100a9	0.677	0.0318	0.143	0.844664	-0.0262	0.884	1	0	0.361	0.0581	0.302	0.519993	0.348	0.0631	0.271	0.567031	1.58	0.00779	0.253	0.596879	0.269	0.162	0.603	0.219683	0.481	0.0529	0.168	0.774691	0.292	0.101	0.407	0.390406	0.803	0.0232	0.202	0.694649	-0.153	0.576	0.843	0.0741724	0.3	0.176	0.437	0.359519	0.495	0.119	0.321	0.493495	-0.0541
S100b
S1pr1	-0.571	0.00778	0.0574	1.24109	-0.423	0.129	1	0	0.326	0.366	0.726	0.139063	-0.0691	0.839	0.964	0.015923	-0.144	0.331	0.531	0.274905	-0.468	0.127	0.543	0.2652	-0.237	0.329	0.515	0.288193	0.275	0.403	0.715	0.145694	-0.697	0.0135	0.187	0.728158	-0.511	0.203	0.626	0.203426	-0.0118	0.958	0.979	0.00921731	0.54	0.201	0.392	0.406714	-1.18
S1pr4	-0.513	0.204	0.435	0.361511	-0.258	0.622	1	0	0.0225	0.969	0.997	0.00130484	-0.232	0.682	0.925	0.0338583	0.0471	0.872	0.933	0.0301184	-0.29	0.249	0.659	0.181115	-0.415	0.157	0.325	0.488117	-0.0434	0.868	0.954	0.0204516	-0.537	0.00357	0.139	0.856985	-0.34	0.161	0.626	0.203426	-0.172	0.442	0.673	0.171985	0.222	0.394	0.551	0.258848
S1pr5	0.628	0.0982	0.299	0.524329	0.411	0.31	1	0									0.666	0.275	0.497	0.303644	-0.93	0.162	0.603	0.219683									0.497	0.36	0.557	0.254145	0.664	0.187	0.626	0.203426	-0.434	0.441	0.673	0.171985	-1.05	0.0205	0.214	0.669586
Sar1b	0.234	0.0722	0.241	0.617983	0.0391	0.828	1	0	0.213	0.304	0.702	0.153663	0.273	0.104	0.366	0.436519	0.178	0.119	0.364	0.438899	-0.235	0.385	0.764	0.116907	-0.0364	0.838	0.9	0.0457575	0.292	0.312	0.657	0.182435	-0.0289	0.892	0.928	0.032452	-0.0404	0.831	0.943	0.0254883	0.0768	0.743	0.865	0.0629839	0.153	0.469	0.61	0.21467	0.487
Sbno2	0.285	0.266	0.498	0.302771	0.0846	0.762	1	0	-0.418	0.418	0.79	0.102373	-0.312	0.549	0.86	0.0655015	0.311	0.246	0.466	0.331614	-0.196	0.415	0.768	0.114639	-0.406	0.19	0.358	0.446117	-0.12	0.718	0.903	0.0443122	0.399	0.119	0.326	0.486782	0.191	0.375	0.737	0.132533	-0.221	0.484	0.705	0.151811	-0.377	0.215	0.398	0.400117
Sdc1																																					1.79	0.0865	0.583	0.234331
Sele
Selenbp1	0.107	0.606	0.774	0.111259	-0.32	0.228	1	0	-0.423	0.361	0.726	0.139063	-0.727	0.105	0.366	0.436519	0.171	0.472	0.642	0.192465	0.122	0.619	0.847	0.0721166	-0.457	0.19	0.358	0.446117	-0.534	0.145	0.485	0.314258	0.862	0.0491	0.233	0.632644	-0.545	0.0964	0.583	0.234331	-0.595	0.0754	0.318	0.497573	6.51e-17	1	1	0
Sell	-0.0659	0.657	0.805	0.0942041	-0.148	0.396	1	0	0.178	0.35	0.726	0.139063	0.0459	0.812	0.951	0.0218195	0.189	0.343	0.538	0.269218	-0.0183	0.88	0.976	0.0105502	0.0986	0.339	0.523	0.281498	0.199	0.142	0.484	0.315155	-0.117	0.381	0.572	0.242604	-0.262	0.111	0.602	0.220404	-0.114	0.399	0.638	0.195179	0.188	0.0838	0.285	0.545155	-0.398
Serpina1a
Serpinf2
Serping1
Sgk1																	-0.103	0.821	0.898	0.0467237																	0.475	0.362	0.735	0.133713	-0.0931	0.876	0.935	0.0291884	-0.554	0.212	0.396	0.402305
Sh2d1a	-0.635	0.325	0.548	0.261219	0.0666	0.928	1	0									-0.0858	0.7	0.818	0.0872467	-0.342	0.547	0.823	0.0846002	-0.564	0.138	0.301	0.521434	-0.141	0.839	0.952	0.0213631	-1.2	0.0288	0.209	0.679854	0.666	0.12	0.603	0.219683	0.454	0.552	0.74	0.130768	-0.119	0.856	0.908	0.0419142
Sigirr	-0.336	0.597	0.768	0.114639	-0.349	0.636	1	0					-0.318	0.631	0.896	0.047692	0.0451	0.912	0.946	0.0241089	-0.652	0.429	0.777	0.109579	-0.531	0.376	0.56	0.251812	0.199	0.822	0.945	0.0245682	-0.572	0.115	0.326	0.486782	-0.0681	0.828	0.943	0.0254883	-0.204	0.57	0.745	0.127844	-0.0953	0.759	0.835	0.0783135
Siglec1
Siglecf																	-0.907	0.231	0.441	0.355561																	1.12	0.0214	0.395	0.403403					-0.154	0.632	0.742	0.129596
Sipa1
Sirt1	-0.424	0.365	0.59	0.229148	0.0232	0.96	1	0	0.124	0.821	0.975	0.0109954	0.173	0.788	0.951	0.0218195	-0.0446	0.788	0.88	0.0555173	0.0452	0.804	0.937	0.0282604	0.0838	0.761	0.847	0.0721166	0.0986	0.743	0.92	0.0362122	-0.162	0.451	0.626	0.203426	-0.239	0.264	0.663	0.178486	0.191	0.268	0.526	0.279014	0.47	0.0344	0.214	0.669586
Skil	-0.146	0.448	0.652	0.185752	-0.15	0.563	1	0	-0.0944	0.728	0.927	0.0329203	-0.23	0.341	0.698	0.156145	-0.188	0.29	0.505	0.296709	0.071	0.694	0.89	0.05061	-0.289	0.119	0.267	0.573489	-0.278	0.0686	0.361	0.442493	0.0454	0.809	0.867	0.0619809	-0.239	0.299	0.703	0.153045	-0.305	0.19	0.45	0.346787	-0.0258	0.898	0.935	0.0291884	-0.484
Skp1a	-0.192	0.108	0.309	0.510042	0.226	0.255	1	0	0.279	0.155	0.515	0.288193	0.52	0.000172	0.004	2.39794	-0.318	0.103	0.347	0.459671	0.734	0.0316	0.423	0.37366	0.588	0.0227	0.122	0.91364	-0.0544	0.807	0.937	0.0282604	0.271	0.118	0.326	0.486782	-0.271	0.357	0.735	0.133713	0.154	0.348	0.605	0.218245	0.461	0.129	0.331	0.480172	-0.519
Slamf6	0.306	0.0696	0.241	0.617983	-0.372	0.0871	1	0	0.34	0.167	0.538	0.269218	-0.0129	0.937	0.97	0.0132283	0.109	0.622	0.761	0.118615	-0.793	0.0597	0.462	0.335358	-0.237	0.34	0.523	0.281498	0.564	0.172	0.515	0.288193	0.0413	0.579	0.717	0.144481	-0.472	0.0446	0.503	0.298432	-0.271	0.0393	0.268	0.571865	0.241	0.26	0.436	0.360514	0.737
Slamf7																	0.561	0.164	0.392	0.406714	-1.32	0.165	0.607	0.216811	-2.78	0.0293	0.137	0.863279					-0.472	0.488	0.646	0.189767
Slc3a2	-0.215	0.0346	0.15	0.823909	0.00962	0.932	1	0	0.258	0.0308	0.225	0.647817	0.279	0.00419	0.0382	1.41794	-0.227	0.0208	0.253	0.596879	0.24	0.0794	0.471	0.326979	0.253	0.0713	0.198	0.703335	0.0944	0.365	0.687	0.163043	0.0814	0.309	0.509	0.293282	-0.323	0.0471	0.503	0.298432	0.0681	0.681	0.812	0.090444	0.432	0.0599	0.251	0.600326	-0.525
Slc7a5	-0.21	0.275	0.502	0.299296	0.198	0.402	1	0	0.28	0.213	0.617	0.209715	0.496	0.0026	0.0256	1.59176	-0.39	0.0589	0.267	0.573489	0.864	0.0217	0.423	0.37366	0.594	0.0164	0.0979	1.00922	-0.17	0.485	0.771	0.112946	0.399	0.119	0.326	0.486782	-0.324	0.422	0.778	0.10902	0.115	0.528	0.728	0.137869	0.472	0.208	0.392	0.406714	-0.532
Smad2	-0.121	0.648	0.8	0.09691	-0.357	0.454	1	0	0.0823	0.934	0.997	0.00130484	-0.224	0.645	0.908	0.0419142	0.105	0.509	0.669	0.174574	-0.374	0.198	0.636	0.196543	-0.056	0.784	0.86	0.0655015	0.358	0.269	0.639	0.194499	-0.171	0.227	0.437	0.359519	-0.224	0.211	0.633	0.198596	-0.226	0.232	0.497	0.303644	0.0385	0.827	0.884	0.0535477
Smad3	-0.25	0.264	0.498	0.302771	-0.168	0.592	1	0	0.0142	0.974	0.997	0.00130484	-0.136	0.73	0.946	0.0241089	0.0858	0.524	0.676	0.170053	-0.564	0.125	0.539	0.268411	-0.194	0.229	0.394	0.404504	0.427	0.16	0.502	0.299296	-0.288	0.159	0.371	0.430626	0.0645	0.786	0.928	0.032452	-0.0841	0.665	0.803	0.0952845	-0.124	0.572	0.691	0.160522
Smad4	-0.0607	0.833	0.921	0.0357404	-0.231	0.41	1	0	0.0328	0.942	0.997	0.00130484	-0.182	0.688	0.925	0.0338583	0.35	0.146	0.389	0.41005	-0.444	0.101	0.513	0.289883	-0.155	0.362	0.543	0.2652	0.336	0.16	0.502	0.299296	-0.347	0.0244	0.202	0.694649	-0.0816	0.246	0.655	0.183759	-0.149	0.32	0.58	0.236572	-0.027	0.82	0.881	0.0550241	-0.327
Smad5	-0.269	0.146	0.368	0.434152	-0.134	0.388	1	0	0.144	0.284	0.694	0.158641	0.0223	0.898	0.97	0.0132283	0.0266	0.934	0.963	0.0163737	-0.328	0.302	0.701	0.154282	-0.265	0.461	0.629	0.201349	0.167	0.539	0.82	0.0861861	-0.603	0.00675	0.145	0.838632	-0.187	0.386	0.746	0.127261	0.0328	0.844	0.924	0.034328	0.272	0.261	0.436	0.360514	-0.263
Smarca4	-0.255	0.203	0.434	0.36251	-0.0836	0.689	1	0	-0.148	0.628	0.905	0.0433514	-0.218	0.513	0.846	0.0726296	0.0396	0.811	0.898	0.0467237	-0.0409	0.799	0.937	0.0282604	-0.204	0.284	0.465	0.332547	-0.0817	0.618	0.859	0.0660068	-0.245	0.135	0.34	0.468521	-0.22	0.024	0.395	0.403403	-0.291	0.015	0.173	0.761954	-0.0305	0.726	0.817	0.0877779	-0.765
Smn1	-0.0548	0.907	0.952	0.0213631	-0.0269	0.959	1	0	-0.0566	0.932	0.997	0.00130484	-0.0674	0.917	0.97	0.0132283	0.355	0.16	0.392	0.406714	-0.235	0.447	0.784	0.105684	-0.158	0.555	0.716	0.145087	0.134	0.699	0.896	0.047692	-0.132	0.518	0.672	0.172631	0.13	0.468	0.799	0.0974532	0.0238	0.931	0.963	0.0163737	-0.0212	0.927	0.954	0.0204516
Snca	-0.182	0.424	0.64	0.19382	0.31	0.26	1	0	0.533	0.0681	0.324	0.489455	0.861	0.000291	0.00539	2.26841	-0.24	0.278	0.497	0.303644	1.07	0.0147	0.423	0.37366	0.913	0.0075	0.067	1.17393	-0.0685	0.804	0.936	0.0287242	0.423	0.098	0.314	0.50307	-0.333	0.404	0.77	0.113509	0.394	0.113	0.386	0.413413	0.759	0.0668	0.265	0.576754	-0.523
Socs1	-0.0473	0.909	0.953	0.0209071	-0.104	0.832	1	0									-0.0525	0.885	0.934	0.0296531	-0.524	0.527	0.823	0.0846002	-0.0671	0.895	0.943	0.0254883	0.509	0.545	0.824	0.0840728	0.0465	0.879	0.925	0.0338583	0.066	0.801	0.934	0.0296531	-0.243	0.504	0.711	0.14813	-0.269	0.462	0.607	0.216811
Socs3	0.982	0.0457	0.182	0.739929	0.0862	0.852	1	0	0.288	0.533	0.877	0.0570004	0.399	0.391	0.759	0.119758	0.993	0.0368	0.253	0.596879	-0.141	0.609	0.846	0.0726296	0.389	0.482	0.648	0.188425	0.609	0.283	0.646	0.189767	0.592	0.191	0.407	0.390406	0.261	0.47	0.799	0.0974532	0.237	0.563	0.743	0.129011	-0.00675	0.971	0.982	0.00788851	1.1
Socs5	-0.243	0.532	0.712	0.14752													-0.0418	0.848	0.919	0.0366845	-0.659	0.18	0.634	0.197911	-1.93	0.0216	0.118	0.928118					-0.348	0.374	0.565	0.247952	-0.154	0.789	0.928	0.032452					-0.37	0.485	0.626	0.203426
Sod1	-0.0193	0.795	0.903	0.0443122	0.156	0.2	1	0	0.228	0.1	0.393	0.405607	0.4	0.000217	0.00478	2.32057	-0.0701	0.0631	0.269	0.570248	0.432	0.0817	0.471	0.326979	0.28	0.123	0.275	0.560667	-0.0514	0.781	0.934	0.0296531	0.284	0.0244	0.202	0.694649	-0.0843	0.65	0.872	0.0594835	0.106	0.113	0.386	0.413413	0.227	0.24	0.425	0.371611	-0.271
Sp100	0.284	0.0221	0.11	0.958607	-0.0933	0.431	1	0	-0.377	0.0303	0.225	0.647817	-0.456	0.0135	0.09	1.04576	0.376	0.0534	0.263	0.580044	0.076	0.484	0.801	0.0963675	-0.361	0.0452	0.16	0.79588	-0.355	0.00874	0.323	0.490797	0.233	0.112	0.326	0.486782	-0.353	0.021	0.395	0.403403	-0.521	0.0138	0.173	0.761954	-0.128	0.16	0.357	0.447332	0.183
Sp3	-0.274	0.0273	0.125	0.90309	0.119	0.54	1	0	0.283	0.129	0.459	0.338187	0.418	0.01	0.076	1.11919	-0.169	0.276	0.497	0.303644	0.503	0.0527	0.462	0.335358	0.48	0.0308	0.139	0.856985	0.0665	0.666	0.875	0.0579919	-0.00688	0.964	0.979	0.00921731	-0.221	0.333	0.73	0.136677	0.112	0.499	0.709	0.149354	0.37	0.0831	0.285	0.545155	-0.738
Spi1	0.618	0.000238	0.00931	2.03105	0.238	0.0653	1	0	-0.428	0.00118	0.0335	1.47496	-0.174	0.149	0.44	0.356547	0.899	0.0133	0.253	0.596879	0.0506	0.826	0.943	0.0254883	-0.327	0.229	0.394	0.404504	-0.307	0.154	0.497	0.303644	0.597	0.0506	0.236	0.627088	0.345	0.164	0.626	0.203426	-0.296	0.246	0.508	0.294136	-0.598	0.00204	0.214	0.669586	0.385
Spib	0.103	0.448	0.652	0.185752	-0.58	0.000596	0.0564	1.24872	-0.886	0.0225	0.189	0.723538	-1.44	0.000745	0.0112	1.95078	0.422	0.127	0.376	0.424812	-0.441	0.0587	0.462	0.335358	-1.52	9.81e-05	0.0162	1.79048	-1.01	0.0147	0.323	0.490797	0.06	0.497	0.654	0.184422	-0.66	0.0197	0.395	0.403403	-1.33	0.000844	0.0638	1.19518	-0.636	0.0261	0.214	0.669586	-0.176
Sppl2b	-0.148	0.762	0.885	0.0530567	-0.0137	0.981	1	0	-0.237	0.705	0.925	0.0338583	-0.217	0.701	0.933	0.0301184	-0.273	0.379	0.563	0.249492	0.254	0.417	0.768	0.114639	-0.349	0.206	0.371	0.430626	-0.521	0.164	0.504	0.297569	0.364	0.237	0.443	0.353596	-0.228	0.418	0.778	0.10902	-0.231	0.6	0.762	0.118045	0.0732	0.872	0.92	0.0362122
Sptan1	-0.0772	0.722	0.856	0.0675262	-0.129	0.557	1	0	-0.39	0.209	0.617	0.209715	-0.506	0.112	0.377	0.423659	-0.0542	0.818	0.898	0.0467237	-0.444	0.0659	0.462	0.335358	-0.583	0.0239	0.125	0.90309	-0.0617	0.802	0.936	0.0287242	-0.0388	0.816	0.873	0.0589858	0.0107	0.946	0.973	0.0118872	-0.406	0.0732	0.318	0.497573	-0.384	0.0312	0.214	0.669586	-0.284
Sqstm1	0.138	0.27	0.5	0.30103	-0.00731	0.961	1	0	-0.00674	0.965	0.997	0.00130484	0.00429	0.969	0.98	0.00877392	-0.0672	0.137	0.382	0.417937	0.42	0.0894	0.479	0.319664	-0.0617	0.619	0.76	0.119186	-0.389	0.0943	0.401	0.396856	0.514	0.0035	0.139	0.856985	-0.388	0.0692	0.551	0.258848	-0.188	0.0464	0.271	0.567031	0.24	0.205	0.392	0.406714	-0.00449
Src																	-0.831	0.14	0.382	0.417937													0.159	0.652	0.768	0.114639	-0.38	0.00596	0.201	0.696804					-0.317	0.55	0.678	0.16877
Stat1	0.0576	0.714	0.852	0.0695604	-0.000757	0.996	1	0	-0.232	0.229	0.63	0.200659	-0.214	0.299	0.643	0.191789	0.0381	0.82	0.898	0.0467237	0.00347	0.98	0.992	0.00348833	-0.341	0.0677	0.194	0.712198	-0.262	0.0089	0.323	0.490797	0.173	0.229	0.437	0.359519	-0.0382	0.744	0.921	0.0357404	-0.148	0.0556	0.29	0.537602	-0.0699	0.449	0.597	0.224026	-0.128
Stat2	-0.0308	0.911	0.953	0.0209071	-0.0915	0.777	1	0	-0.334	0.475	0.849	0.0710923	-0.409	0.401	0.769	0.114074	0.295	0.14	0.382	0.417937	0.0547	0.621	0.847	0.0721166	-0.626	0.0635	0.191	0.718967	-0.596	0.0942	0.401	0.396856	-0.114	0.358	0.557	0.254145	-0.284	0.157	0.626	0.203426	-0.173	0.393	0.635	0.197226	0.151	0.486	0.626	0.203426
Stat3	0.223	0.00863	0.061	1.21467	0.0977	0.296	1	0	-0.198	0.0529	0.286	0.543634	-0.0826	0.279	0.63	0.200659	0.195	0.309	0.52	0.283997	-0.0928	0.488	0.801	0.0963675	-0.236	0.0357	0.146	0.835647	-0.0614	0.48	0.771	0.112946	0.123	0.463	0.631	0.199971	0.191	0.266	0.663	0.178486	-0.0727	0.643	0.785	0.10513	-0.215	0.144	0.343	0.464706	0.326
Stat4																																	-1.31	0.0344	0.223	0.651695
Stat5a	-0.0979	0.825	0.916	0.0381045	-0.193	0.834	1	0	-0.717	0.515	0.858	0.0665127	-0.896	0.392	0.759	0.119758	0.17	0.207	0.433	0.363512	-0.192	0.0726	0.471	0.326979	-0.429	0.176	0.347	0.459671	-0.122	0.665	0.875	0.0579919	0.129	0.521	0.674	0.17134	-0.0433	0.836	0.943	0.0254883	-0.318	0.24	0.505	0.296709	-0.228	0.337	0.51	0.29243
Stat5b	0.0885	0.604	0.774	0.111259	0.0168	0.9	1	0	-0.0993	0.544	0.886	0.0525663	-0.0659	0.733	0.946	0.0241089	0.24	0.151	0.392	0.406714	-0.202	0.079	0.471	0.326979	-0.186	0.28	0.459	0.338187	0.101	0.577	0.838	0.076756	0.0461	0.652	0.768	0.114639	-0.0411	0.62	0.867	0.0619809	-0.0834	0.384	0.632	0.199283	-0.00215	0.98	0.989	0.00480371	-0.131
Stat6	0.188	0.292	0.512	0.29073	-0.0546	0.775	1	0	-0.073	0.734	0.927	0.0329203	-0.112	0.617	0.886	0.0525663	0.264	0.163	0.392	0.406714	-0.0598	0.634	0.854	0.0685421	-0.135	0.0412	0.155	0.809668	0.00646	0.899	0.964	0.015923	0.24	0.171	0.386	0.413413	-0.0986	0.368	0.737	0.132533	-0.196	0.182	0.445	0.35164	-0.0571	0.468	0.61	0.21467	-0.0772
Stk11	-0.131	0.293	0.513	0.289883	0.262	0.159	1	0	0.255	0.196	0.601	0.221126	0.529	0.000854	0.012	1.92082	-0.0627	0.553	0.703	0.153045	0.708	0.0243	0.423	0.37366	0.491	0.0483	0.162	0.790485	-0.114	0.566	0.829	0.0814455	0.202	0.254	0.463	0.334419	-0.149	0.594	0.857	0.0670192	0.286	0.161	0.423	0.37366	0.474	0.138	0.338	0.471083	-0.556
Stk26	-0.312	0.118	0.323	0.490797	-0.124	0.656	1	0	0.162	0.645	0.905	0.0433514	0.0552	0.866	0.967	0.0145735	-0.102	0.627	0.762	0.118045	0.0169	0.917	0.983	0.00744648	0.0904	0.651	0.775	0.110698	0.155	0.485	0.771	0.112946	-0.261	0.0228	0.202	0.694649	-0.268	0.213	0.633	0.198596	0.0424	0.713	0.835	0.0783135	0.351	0.145	0.343	0.464706	-0.855
Stradb	-0.137	0.286	0.506	0.295849	-0.0072	0.966	1	0	-0.0124	0.942	0.997	0.00130484	0.00445	0.967	0.98	0.00877392	-0.622	0.00735	0.253	0.596879	0.254	0.245	0.656	0.183096	0.229	0.14	0.304	0.517126	0.0744	0.694	0.895	0.048177	-0.0671	0.612	0.736	0.133122	-0.133	0.493	0.812	0.090444	-0.00611	0.962	0.979	0.00921731	0.163	0.379	0.54	0.267606	0.3
Syk	0.193	0.0729	0.241	0.617983	-0.189	0.0487	0.904	0.0438316	-0.352	0.00704	0.0779	1.10846	-0.523	0.000389	0.00667	2.17587	0.174	0.342	0.538	0.269218	-0.143	0.277	0.683	0.165579	-0.501	0.00413	0.0553	1.25727	-0.276	0.0674	0.361	0.442493	0.16	0.348	0.548	0.261219	-0.233	0.164	0.626	0.203426	-0.591	0.025	0.215	0.667562	-0.321	0.0238	0.214	0.669586	0.216
Tab1	-0.389	0.372	0.598	0.223299	-0.0858	0.932	1	0	-0.471	0.638	0.905	0.0433514	-0.35	0.574	0.867	0.0619809	-0.152	0.561	0.706	0.151195	0.307	0.195	0.636	0.196543	-0.335	0.0659	0.192	0.716699	-0.56	0.105	0.414	0.383	-0.065	0.291	0.487	0.312471	-0.339	0.019	0.395	0.403403	-0.484	0.00613	0.13	0.886057	-0.105	0.346	0.512	0.29073
Tab2	-0.0172	0.805	0.909	0.0414361	0.104	0.297	1	0	-0.0537	0.647	0.905	0.0433514	0.0686	0.5	0.842	0.0746879	-0.0477	0.594	0.735	0.133713	0.419	0.0241	0.423	0.37366	0.177	0.0951	0.234	0.630784	-0.16	0.0348	0.338	0.471083	0.134	0.179	0.394	0.404504	-0.188	0.162	0.626	0.203426	-0.0327	0.755	0.875	0.0579919	0.196	0.242	0.428	0.368556	-0.169
Tab3	-0.263	0.189	0.424	0.372634	0.0414	0.872	1	0	0.0706	0.777	0.959	0.0181814	0.13	0.402	0.769	0.114074	-0.22	0.263	0.491	0.308919	0.541	0.0935	0.496	0.304518	0.0627	0.696	0.809	0.0920515	-0.395	0.147	0.485	0.314258	0.38	0.0971	0.314	0.50307	-0.467	0.2	0.626	0.203426	-0.105	0.547	0.737	0.132533	0.399	0.229	0.415	0.381952	-0.942
Tal1	-0.00845	0.962	0.979	0.00921731	0.254	0.307	1	0	-0.0367	0.849	0.982	0.00788851	0.244	0.196	0.535	0.271646	-0.482	0.0314	0.253	0.596879	0.29	0.168	0.609	0.215383	0.634	0.00612	0.0646	1.18977	0.448	0.0596	0.361	0.442493	-0.162	0.478	0.641	0.193142	0.321	0.311	0.714	0.146302	0.222	0.328	0.589	0.229885	-0.0629	0.77	0.843	0.0741724	0.407
Tank	0.0767	0.651	0.801	0.0963675	-0.0305	0.861	1	0	-0.178	0.399	0.779	0.108463	-0.191	0.342	0.698	0.156145	-0.0323	0.877	0.933	0.0301184	-0.0548	0.74	0.905	0.0433514	-0.138	0.417	0.59	0.229148	-0.00111	0.992	0.999	0.000434512	0.164	0.287	0.484	0.315155	0.00735	0.953	0.976	0.0105502	-0.269	0.217	0.477	0.321482	-0.243	0.283	0.45	0.346787	0.0387
Tapbp	0.0579	0.673	0.815	0.0888424	0.0334	0.808	1	0	-0.388	0.148	0.501	0.300162	-0.338	0.218	0.574	0.241088	0.25	0.171	0.396	0.402305	-0.185	0.309	0.713	0.14691	-0.32	0.03	0.139	0.856985	-0.0539	0.754	0.923	0.0347983	0.128	0.374	0.565	0.247952	0.012	0.916	0.963	0.0163737	-0.308	0.106	0.377	0.423659	-0.28	0.0697	0.269	0.570248	-0.322
Tatdn1	-0.293	0.281	0.506	0.295849	0.274	0.302	1	0	0.381	0.163	0.535	0.271646	0.674	0.022	0.129	0.88941	-0.089	0.514	0.672	0.172631	0.289	0.0258	0.423	0.37366	0.672	0.00127	0.0349	1.45717	0.464	0.000642	0.153	0.815309	-0.229	0.288	0.485	0.314258	0.201	0.529	0.82	0.0861861	0.515	0.0746	0.318	0.497573	0.326	0.264	0.436	0.360514
Tax1bp1	-0.0623	0.545	0.726	0.139063	-0.0707	0.673	1	0	0.00127	0.994	0.997	0.00130484	-0.0521	0.546	0.86	0.0655015	-0.13	0.313	0.521	0.283162	0.337	0.261	0.667	0.175874	-0.0438	0.76	0.847	0.0721166	-0.289	0.297	0.651	0.186419	0.315	0.0915	0.303	0.518557	-0.451	0.0697	0.551	0.258848	-0.191	0.199	0.459	0.338187	0.286	0.111	0.313	0.504456	-0.362
Tbk1	0.244	0.221	0.454	0.342944	-0.171	0.375	1	0	0.17	0.475	0.849	0.0710923	0.0217	0.926	0.97	0.0132283	0.0268	0.872	0.933	0.0301184	-0.207	0.244	0.656	0.183096	-0.143	0.487	0.651	0.186419	0.134	0.605	0.85	0.0705811	-0.0976	0.263	0.468	0.329754	-0.0549	0.592	0.857	0.0670192	-0.313	0.188	0.448	0.348722	-0.218	0.339	0.51	0.29243	0.646
Tbx21
Tcf4	-0.219	0.287	0.506	0.295849	-0.34	0.39	1	0	-0.435	0.634	0.905	0.0433514	-0.642	0.144	0.434	0.36251	0.0333	0.864	0.931	0.0310503	-0.12	0.602	0.843	0.0741724	-0.481	0.0393	0.154	0.812479	-0.286	0.301	0.651	0.186419	0.0512	0.563	0.707	0.150581	-0.443	0.0017	0.122	0.91364	-0.747	0.0144	0.173	0.761954	-0.263	0.197	0.39	0.408935
Tcf7l2																																	0.574	0.411	0.591	0.228413	0.456	0.472	0.799	0.0974532
Tcirg1	0.392	0.139	0.362	0.441291	0.129	0.498	1	0	-0.179	0.459	0.841	0.075204	-0.0304	0.888	0.968	0.0141246	0.197	0.138	0.382	0.417937	-0.116	0.402	0.767	0.115205	-0.425	0.023	0.122	0.91364	-0.227	0.0271	0.333	0.477556	0.04	0.836	0.887	0.0520764	0.125	0.492	0.812	0.090444	-0.306	0.388	0.634	0.197911	-0.383	0.252	0.435	0.361511	0.89
Tcl1
Tek
Telo2
Tg
Tgfb1	-0.00692	0.928	0.965	0.0154727	-0.0118	0.888	1	0	-0.164	0.0423	0.256	0.59176	-0.157	0.0385	0.207	0.68403	-0.21	0.227	0.441	0.355561	-0.0584	0.434	0.78	0.107905	-0.0987	0.164	0.331	0.480172	0.0413	0.595	0.843	0.0741724	-0.0638	0.58	0.717	0.144481	0.0178	0.827	0.943	0.0254883	-0.326	0.042	0.268	0.571865	-0.304	0.0276	0.214	0.669586	0.21
Tgfb3
Tgfbr1	0.314	0.0832	0.266	0.575118	0.0599	0.711	1	0	-0.463	0.0447	0.265	0.576754	-0.38	0.0979	0.354	0.450997	0.704	0.0112	0.253	0.596879	-0.201	0.387	0.764	0.116907	-0.47	0.0004	0.0228	1.64207	-0.187	0.354	0.679	0.16813	0.201	0.4	0.583	0.234331	0.0469	0.842	0.943	0.0254883	-0.38	0.159	0.423	0.37366	-0.383	0.0317	0.214	0.669586	0.0219
Tgfbr2	-0.286	0.0717	0.241	0.617983	-0.18	0.299	1	0	-0.139	0.618	0.905	0.0433514	-0.307	0.292	0.638	0.195179	-0.13	0.39	0.573	0.241845	-0.152	0.328	0.727	0.138466	-0.374	0.0217	0.118	0.928118	-0.15	0.385	0.701	0.154282	-0.254	0.0491	0.233	0.632644	-0.309	0.0837	0.583	0.234331	-0.295	0.000211	0.0539	1.26841	0.0543	0.7	0.798	0.0979971	-0.616
Thbd	0.0604	0.795	0.903	0.0443122	0.265	0.272	1	0	-1.07	0.026	0.215	0.667562	-0.795	0.114	0.381	0.419075	0.292	0.383	0.565	0.247952	-0.0444	0.901	0.983	0.00744648	-0.778	0.0712	0.198	0.703335	-0.657	0.107	0.419	0.377786	0.211	0.574	0.715	0.145694	0.249	0.499	0.812	0.090444	-0.575	0.164	0.423	0.37366	-0.748	0.0125	0.214	0.669586
Thbs1	-0.103	0.494	0.683	0.165579	0.0196	0.915	1	0	-0.134	0.434	0.811	0.0909791	-0.0915	0.458	0.809	0.0920515	-0.74	0.0167	0.253	0.596879	0.18	0.458	0.794	0.100179	0.271	0.04	0.154	0.812479	0.179	0.426	0.725	0.139662	-0.0908	0.437	0.615	0.211125	-0.0831	0.688	0.897	0.0472076	-0.206	0.131	0.402	0.395774	-0.0904	0.635	0.743	0.129011	0.503
Ticam1	0.748	0.287	0.506	0.295849	0.0705	0.922	1	0	0.11	0.874	0.987	0.00568285	0.214	0.756	0.946	0.0241089	-0.415	0.265	0.491	0.308919	0.415	0.323	0.727	0.138466									-0.0465	0.903	0.934	0.0296531	0.0875	0.811	0.94	0.0268721	0.781	0.0519	0.279	0.554396	0.747	0.0988	0.298	0.525784	1.09
Tigit
Tirap																	1.06	0.0566	0.266	0.575118	-0.463	0.473	0.796	0.0990869	-0.121	0.651	0.775	0.110698	0.245	0.631	0.864	0.0634863	-0.481	0.442	0.618	0.209012	0.485	0.429	0.778	0.10902	0.979	0.186	0.446	0.350665	0.482	0.168	0.364	0.438899
Tlr2																	0.729	0.212	0.436	0.360514	-0.737	0.193	0.636	0.196543													0.48	0.19	0.626	0.203426					-0.715	0.339	0.51	0.29243
Tlr4	0.867	0.0035	0.0319	1.49621	0.298	0.191	1	0	-0.217	0.331	0.715	0.145694	0.0962	0.672	0.923	0.0347983	0.914	0.152	0.392	0.406714	0.339	0.0894	0.479	0.319664	0.202	0.473	0.639	0.194499	-0.113	0.758	0.923	0.0347983	0.43	0.244	0.448	0.348722	0.13	0.655	0.876	0.0574959	-0.181	0.622	0.777	0.109579	-0.289	0.281	0.448	0.348722
Tlr5
Tlr7	0.612	0.0143	0.0852	1.06956	0.129	0.56	1	0	-1.02	0.00467	0.0604	1.21896	-0.881	0.0136	0.09	1.04576	0.544	0.12	0.366	0.436519	0.0107	0.967	0.992	0.00348833	-0.919	0.0123	0.086	1.0655	-0.826	0.0301	0.333	0.477556	0.666	0.199	0.412	0.385103	0.139	0.731	0.917	0.0376307	-0.935	0.0975	0.37	0.431798	-1.05	0.0121	0.214	0.669586
Tlr9	-0.0465	0.873	0.936	0.0287242													0.13	0.783	0.877	0.0570004	-0.943	0.201	0.636	0.196543									-0.00721	0.979	0.985	0.00656377	-0.546	0.119	0.603	0.219683	-0.705	0.24	0.505	0.296709	-0.0931	0.873	0.92	0.0362122
Tmem173	-0.388	0.299	0.518	0.28567	-0.549	0.549	1	0	-0.42	0.678	0.913	0.0395292	-0.452	0.449	0.805	0.0942041	0.15	0.54	0.694	0.158641	-0.29	0.18	0.634	0.197911	-0.39	0.181	0.354	0.450997	-0.019	0.954	0.985	0.00656377	-0.401	0.0489	0.233	0.632644	-0.117	0.644	0.87	0.0604807	-0.604	0.0372	0.26	0.585027	-0.447	0.12	0.321	0.493495
Tmem176a	0.889	0.09	0.278	0.555955	0.0215	0.972	1	0	0.313	0.646	0.905	0.0433514	0.375	0.57	0.867	0.0619809	-0.303	0.428	0.6	0.221849	0.102	0.778	0.926	0.033389									-0.0825	0.8	0.864	0.0634863	-0.105	0.751	0.922	0.0352691	-0.193	0.712	0.835	0.0783135	1.05e-15	1	1	0	1.56
Tnf	0.921	0.00106	0.0156	1.80688	0.2	0.461	1	0	-0.232	0.516	0.858	0.0665127	-0.0224	0.943	0.97	0.0132283	0.887	0.0458	0.253	0.596879	-0.45	0.203	0.636	0.196543	-0.409	0.256	0.429	0.367543	0.109	0.764	0.923	0.0347983	1.02	0.0811	0.282	0.549751	0.841	0.0932	0.583	0.234331	-0.458	0.568	0.744	0.128427	-1.27	0.102	0.298	0.525784
Tnfaip3	-0.0683	0.817	0.913	0.0395292	0.253	0.412	1	0	-0.245	0.588	0.905	0.0433514	0.0261	0.95	0.971	0.0127808	-0.0629	0.764	0.861	0.0649968	0.0753	0.765	0.919	0.0366845	0.102	0.688	0.803	0.0952845	0.108	0.205	0.552	0.258061	0.345	0.143	0.349	0.457175	0.456	0.061	0.539	0.268411	-0.0752	0.86	0.929	0.0319843	-0.507	0.266	0.438	0.358526
Tnfaip6																																																	1.15
Tnfrsf10b
Tnfrsf11a
Tnfrsf13b	-0.00926	0.957	0.979	0.00921731	-0.601	0.0125	0.403	0.394695	-0.376	0.295	0.702	0.153663	-0.984	0.00173	0.0182	1.73993	0.36	0.292	0.505	0.296709	-0.836	0.13	0.548	0.261219	-1.31	0.0111	0.0814	1.08938	-0.376	0.547	0.824	0.0840728	-0.105	0.572	0.714	0.146302	-0.47	0.0289	0.421	0.375718	-1.09	0.00349	0.0992	1.00349	-0.584	0.0574	0.25	0.60206	-0.301
Tnfrsf13c	0.323	0.195	0.429	0.367543	-1.12	0.0213	0.553	0.257275					-2.36	3.67e-05	0.00118	2.92812	0.656	0.0396	0.253	0.596879	-0.9	0.031	0.423	0.37366	-2.1	0.00354	0.0502	1.2993	-1.09	0.0476	0.344	0.463442	0.425	0.0111	0.172	0.764472	-0.894	0.000908	0.0979	1.00922	-2.42	0.00132	0.0638	1.19518	-1.48	0.00718	0.214	0.669586
Tnfrsf14	-0.16	0.27	0.5	0.30103	0.0156	0.944	1	0	0.21	0.319	0.707	0.150581	0.243	0.07	0.295	0.530178	-0.309	0.177	0.405	0.392545	0.617	0.017	0.423	0.37366	0.117	0.56	0.716	0.145087	-0.417	0.0472	0.344	0.463442	0.357	0.0864	0.291	0.536107	-0.423	0.0536	0.503	0.298432	0.0392	0.829	0.917	0.0376307	0.496	0.0316	0.214	0.669586	-0.562
Tnfrsf17
Tnfrsf1a	0.439	0.0024	0.0256	1.59176	0.108	0.423	1	0	0.00552	0.962	0.997	0.00130484	0.133	0.29	0.637	0.195861	0.197	0.31	0.52	0.283997	0.136	0.527	0.823	0.0846002	0.155	0.428	0.599	0.222573	0.089	0.65	0.874	0.0584886	0.389	0.129	0.338	0.471083	0.0624	0.716	0.91	0.0409586	-0.0764	0.704	0.834	0.0788339	-0.102	0.372	0.534	0.272459	0.643
Tnfrsf1b	0.624	0.000291	0.00962	2.01682	0.225	0.169	1	0	-0.621	0.00492	0.0604	1.21896	-0.378	0.0619	0.269	0.570248	0.719	0.0222	0.253	0.596879	-0.0603	0.813	0.939	0.0273344	-0.785	0.0242	0.125	0.90309	-0.636	0.0155	0.323	0.490797	0.551	0.101	0.319	0.496209	0.331	0.245	0.655	0.183759	-0.373	0.312	0.572	0.242604	-0.66	0.0346	0.214	0.669586	0.582
Tnfrsf4
Tnfrsf8
Tnfrsf9
Tnfsf10																	-0.91	0.0628	0.269	0.570248
Tnfsf11
Tnfsf13																																					0.746	0.354	0.735	0.133713
Tnfsf13b
Tnfsf4
Tns1																																									1.13	0.164	0.423	0.37366
Tollip	-0.177	0.148	0.369	0.432974	0.113	0.328	1	0	-0.00157	0.992	0.997	0.00130484	0.127	0.35	0.705	0.151811	-0.474	0.0292	0.253	0.596879	0.302	0.0855	0.471	0.326979	0.282	0.0276	0.132	0.879426	0.0617	0.716	0.903	0.0443122	-0.119	0.43	0.609	0.215383	-0.0412	0.761	0.928	0.032452	0.0632	0.683	0.812	0.090444	0.145	0.357	0.524	0.280669	0.0673
Tpo
Tpsab1
Tpsb2
Tradd	0.509	0.168	0.401	0.396856													0.0251	0.941	0.969	0.0136762	-0.209	0.597	0.843	0.0741724									-0.202	0.531	0.679	0.16813	0.0506	0.862	0.95	0.0222764	0.0329	0.924	0.961	0.0172766	-0.0478	0.676	0.772	0.112383
Traf1	0.0607	0.922	0.962	0.0168249	0.0436	0.951	1	0									0.452	0.149	0.392	0.406714	-0.441	0.341	0.74	0.130768	-0.786	0.0637	0.191	0.718967					-0.0146	0.968	0.979	0.00921731	0.268	0.431	0.778	0.10902	-0.585	0.346	0.605	0.218245	-0.842	0.131	0.334	0.476254
Traf2	-0.00621	0.976	0.988	0.00524306	-0.0732	0.708	1	0	-0.393	0.298	0.702	0.153663	-0.443	0.256	0.599	0.222573	-0.0661	0.686	0.81	0.091515	-0.0708	0.669	0.874	0.0584886	-0.35	0.19	0.358	0.446117	-0.215	0.418	0.722	0.141463	-0.0648	0.565	0.707	0.150581	-0.105	0.447	0.788	0.103474	-0.402	0.127	0.402	0.395774	-0.235	0.28	0.448	0.348722	0.107
Traf3	-6.87e-16	1	1	0	-0.11	0.796	1	0	-0.48	0.607	0.905	0.0433514	-0.381	0.414	0.78	0.107905	0.0344	0.872	0.933	0.0301184	-0.0887	0.73	0.9	0.0457575	-0.309	0.274	0.454	0.342944	-0.183	0.549	0.824	0.0840728	-0.0811	0.723	0.814	0.0893756	-0.0657	0.781	0.928	0.032452	-0.438	0.13	0.402	0.395774	-0.332	0.232	0.418	0.378824
Traf5	-0.559	0.53	0.712	0.14752	-0.548	0.61	1	0	-0.712	0.507	0.858	0.0665127	-1.23	0.252	0.598	0.223299	0.251	0.273	0.497	0.303644	-0.401	0.209	0.644	0.191114	-1.17	0.0193	0.108	0.966576	-0.702	0.0809	0.374	0.427128	-0.0319	0.782	0.856	0.0675262	-0.467	0.00679	0.203	0.692504	-0.854	0.00236	0.0755	1.12205	-0.347	0.0172	0.214	0.669586
Traf6	-0.268	0.592	0.764	0.116907	-0.192	0.852	1	0					-0.363	0.577	0.867	0.0619809	-0.0672	0.739	0.847	0.0721166	-0.61	0.0984	0.513	0.289883	-0.457	0.19	0.358	0.446117	0.16	0.742	0.92	0.0362122	0.156	0.599	0.731	0.136083	-0.274	0.431	0.778	0.10902	-0.397	0.209	0.467	0.330683	-0.0984	0.779	0.846	0.0726296
Trat1	-0.957	0.0691	0.241	0.617983	-0.131	0.831	1	0	0.618	0.311	0.702	0.153663	0.497	0.461	0.812	0.090444	-0.471	0.0746	0.293	0.533132	-0.169	0.594	0.843	0.0741724	0.259	0.349	0.529	0.276544	0.503	0.165	0.504	0.297569	-0.963	0.0167	0.202	0.694649	-0.183	0.601	0.857	0.0670192	0.569	0.0895	0.357	0.447332	0.796	0.0178	0.214	0.669586	-3.17
Trem1																																					0.608	0.137	0.608	0.216096	0.0214	0.958	0.979	0.00921731	-0.548	0.111	0.313	0.504456
Trem2
Trex1	0.385	0.0197	0.104	0.982967	0.132	0.566	1	0	-0.913	0.0707	0.324	0.489455	-0.783	0.0845	0.332	0.478862	0.803	0.0142	0.253	0.596879	-0.139	0.536	0.823	0.0846002	-1.15	0.0146	0.0915	1.03858	-0.934	0.0197	0.333	0.477556	0.12	0.717	0.81	0.091515	0.536	0.137	0.608	0.216096	-0.175	0.636	0.778	0.10902	-0.641	0.028	0.214	0.669586
Trim14	0.00883	0.943	0.974	0.011441	-0.183	0.157	1	0	0.0583	0.613	0.905	0.0433514	-0.113	0.326	0.686	0.163676	0.00545	0.977	0.981	0.00833099	-0.111	0.602	0.843	0.0741724	-0.248	0.298	0.482	0.316953	-0.0554	0.804	0.936	0.0287242	-0.241	0.231	0.438	0.358526	-0.343	0.231	0.653	0.185087	-0.121	0.549	0.738	0.131944	0.27	0.29	0.455	0.341989	0.257
Trim21	-0.146	0.806	0.909	0.0414361													0.549	0.129	0.378	0.422508	-1.1	0.0615	0.462	0.335358	-0.594	0.108	0.253	0.596879					-0.603	0.122	0.33	0.481486	0.377	0.49	0.812	0.090444					-0.645	0.201	0.392	0.406714
Trim25	0.0891	0.731	0.864	0.0634863	-0.256	0.447	1	0	0.0324	0.925	0.997	0.00130484	-0.209	0.517	0.846	0.0726296	0.315	0.151	0.392	0.406714	-6.48e-05	1	1	0	-0.2	0.0911	0.228	0.642065	-0.118	0.0965	0.401	0.396856	0.157	0.0328	0.223	0.651695	-0.435	0.0256	0.405	0.392545	-0.336	0.00854	0.149	0.826814	0.139	0.336	0.51	0.29243	-0.537
Trim26	0.0458	0.866	0.934	0.0296531	-0.236	0.38	1	0	-0.0874	0.828	0.976	0.0105502	-0.309	0.473	0.819	0.0867161	0.0678	0.433	0.607	0.216811	-0.211	0.0432	0.458	0.339135	-0.267	0.0346	0.143	0.844664	0.0253	0.591	0.843	0.0741724	0.121	0.393	0.581	0.235824	-0.389	0.0171	0.395	0.403403	-0.366	0.0186	0.183	0.737549	0.0632	0.619	0.733	0.134896	-0.264
Trim35	0.0171	0.961	0.979	0.00921731	-0.301	0.523	1	0	-0.177	0.69	0.913	0.0395292	-0.452	0.126	0.399	0.399027	0.106	0.695	0.817	0.0877779	0.258	0.289	0.687	0.163043	-0.815	0.077	0.208	0.681937	-0.991	0.0439	0.344	0.463442	0.13	0.473	0.639	0.194499	-0.695	0.102	0.583	0.234331	-0.824	0.00968	0.155	0.809668	-0.141	0.646	0.752	0.123782
Trim68	0.719	0.261	0.498	0.302771	0.0735	0.894	1	0									0.471	0.58	0.719	0.143271	-0.599	0.228	0.644	0.191114	-0.474	0.557	0.716	0.145087	0.356	0.712	0.903	0.0443122	-0.305	0.315	0.515	0.288193	-0.175	0.656	0.876	0.0574959	-0.694	0.241	0.505	0.296709	-0.491	0.459	0.606	0.217527
Trim8	-0.0567	0.677	0.815	0.0888424	0.0906	0.416	1	0	-0.192	0.345	0.726	0.139063	-0.0764	0.683	0.925	0.0338583	-0.316	0.23	0.441	0.355561	0.0109	0.956	0.992	0.00348833	0.132	0.508	0.669	0.174574	0.203	0.186	0.539	0.268411	-0.0602	0.687	0.788	0.103474	0.198	0.157	0.626	0.203426	0.00837	0.955	0.979	0.00921731	-0.15	0.197	0.39	0.408935	0.214
Trove2	-0.126	0.486	0.676	0.170053	0.194	0.298	1	0	-0.205	0.271	0.686	0.163676	0.0139	0.929	0.97	0.0132283	-0.689	0.0315	0.253	0.596879	0.176	0.417	0.768	0.114639	0.388	0.0268	0.13	0.886057	0.302	0.143	0.484	0.315155	-0.356	0.0893	0.299	0.524329	0.244	0.132	0.608	0.216096	0.157	0.362	0.619	0.208309	-0.0431	0.746	0.832	0.0798767	0.663
Trp53	-0.506	0.345	0.566	0.247184	-0.0428	0.946	1	0	-0.103	0.859	0.982	0.00788851					-0.203	0.482	0.647	0.189096	-0.447	0.328	0.727	0.138466	-0.575	0.28	0.459	0.338187	-0.0687	0.906	0.965	0.0154727	-0.441	0.348	0.548	0.261219	0.214	0.629	0.87	0.0604807	-0.0181	0.969	0.983	0.00744648	-0.17	0.387	0.547	0.262013
Trp53inp2
Tsc2																	-0.546	0.0834	0.315	0.501689													-0.639	0.108	0.326	0.486782	-0.253	0.538	0.82	0.0861861					-0.724	0.211	0.396	0.402305
Txn1	0.541	0.00049	0.0117	1.93181	0.287	0.0219	0.553	0.257275	-0.229	0.0337	0.228	0.642065	0.073	0.534	0.851	0.0700704	0.685	0.052	0.259	0.5867	0.168	0.542	0.823	0.0846002	0.223	0.394	0.573	0.241845	0.136	0.394	0.705	0.151811	0.563	0.043	0.233	0.632644	0.367	0.114	0.602	0.220404	-0.116	0.616	0.774	0.111259	-0.444	0.0373	0.214	0.669586	0.352
Txnip	-0.0161	0.866	0.934	0.0296531	-0.102	0.294	1	0	0.275	0.0342	0.228	0.642065	0.188	0.171	0.486	0.313364	0.224	0.124	0.372	0.429457	-0.12	0.358	0.757	0.120904	0.225	0.0641	0.191	0.718967	0.426	0.0418	0.344	0.463442	-0.132	0.366	0.561	0.251037	-0.181	0.112	0.602	0.220404	0.0148	0.764	0.879	0.0560111	0.236	0.0301	0.214	0.669586	-0.205
Tyk2	-0.454	0.464	0.66	0.180456													-0.385	0.42	0.594	0.226214	-0.157	0.648	0.864	0.0634863	-0.621	0.2	0.368	0.434152	-0.447	0.411	0.716	0.145087	-0.0924	0.584	0.72	0.142668	-0.0687	0.835	0.943	0.0254883	-0.368	0.249	0.509	0.293282	-0.251	0.512	0.645	0.19044
Tyrobp	0.54	0.000334	0.00987	2.00568	0.159	0.125	1	0	-0.147	0.0671	0.324	0.489455	0.0273	0.783	0.951	0.0218195	0.737	0.0484	0.253	0.596879	0.0726	0.765	0.919	0.0366845	0.00653	0.977	0.983	0.00744648	0.014	0.931	0.97	0.0132283	0.452	0.0677	0.266	0.575118	0.214	0.258	0.659	0.181115	-0.122	0.538	0.73	0.136677	-0.293	0.00916	0.214	0.669586	0.404
Uba52	-0.217	0.071	0.241	0.617983	0.292	0.177	1	0	0.517	0.0201	0.179	0.747147	0.825	3.34e-06	0.000193	3.71444	-0.235	0.197	0.425	0.371611	0.776	0.0162	0.423	0.37366	0.917	0.00194	0.0416	1.38091	0.228	0.228	0.593	0.226945	0.115	0.535	0.683	0.165579	-0.109	0.739	0.918	0.0371573	0.454	0.0732	0.318	0.497573	0.597	0.0884	0.285	0.545155	-0.554
Ube2l3	0.106	0.315	0.537	0.270026	0.0593	0.666	1	0	0.0385	0.803	0.967	0.0145735	0.116	0.371	0.733	0.134896	0.0327	0.836	0.912	0.0400052	-0.0387	0.642	0.86	0.0655015	-0.142	0.505	0.666	0.176526	-0.0218	0.921	0.966	0.0150229	-0.0125	0.943	0.966	0.0150229	0.0106	0.871	0.951	0.0218195	0.101	0.376	0.629	0.201349	0.131	0.153	0.35	0.455932	0.262
Ube2l6	-0.138	0.373	0.598	0.223299	0.183	0.442	1	0	0.371	0.11	0.423	0.37366	0.572	0.000263	0.00507	2.29499	-0.382	0.141	0.382	0.417937	0.854	0.0177	0.423	0.37366	0.725	0.00459	0.0568	1.24565	-0.0368	0.857	0.954	0.0204516	0.354	0.148	0.357	0.447332	-0.321	0.417	0.778	0.10902	0.214	0.341	0.603	0.219683	0.568	0.14	0.34	0.468521	-0.371
Ube2s	-0.179	0.178	0.413	0.38405	0.391	0.0832	1	0	0.727	0.00373	0.0564	1.24872	1.13	1.59e-07	3.31e-05	4.48017	-0.109	0.459	0.63	0.200659	0.782	0.0377	0.435	0.361511	1.03	0.00158	0.0401	1.39686	0.35	0.212	0.567	0.246417	0.192	0.223	0.437	0.359519	0.00901	0.976	0.982	0.00788851	0.636	0.0126	0.173	0.761954	0.669	0.0813	0.285	0.545155	-0.651
Unc93b1	0.317	0.00671	0.0539	1.26841	-0.136	0.0474	0.904	0.0438316	-0.309	0.00624	0.0708	1.14997	-0.414	0.00025	0.00504	2.29757	0.429	0.124	0.372	0.429457	-0.103	0.538	0.823	0.0846002	-0.445	0.047	0.16	0.79588	-0.256	0.237	0.598	0.223299	0.126	0.309	0.509	0.293282	-0.249	0.0681	0.551	0.258848	-0.706	0.0225	0.205	0.688246	-0.412	0.0803	0.284	0.546682	0.38
Usp21	0.81	0.14	0.362	0.441291	0.157	0.772	1	0	0.0308	0.957	0.997	0.00130484					0.276	0.522	0.676	0.170053	0.397	0.312	0.713	0.14691	-0.0328	0.925	0.958	0.0186345	-0.348	0.102	0.407	0.390406	0.149	0.624	0.749	0.125518	-0.469	0.124	0.606	0.217527	-0.169	0.445	0.675	0.170696	0.34	0.221	0.406	0.391474
Vamp2	-0.226	0.616	0.785	0.10513	-0.308	0.624	1	0	-0.326	0.782	0.962	0.0168249	-0.863	0.428	0.786	0.104577	0.0768	0.681	0.809	0.0920515	-0.202	0.43	0.777	0.109579	-0.165	0.156	0.325	0.488117	0.0704	0.754	0.923	0.0347983	-0.123	0.229	0.437	0.359519	-0.474	0.0222	0.395	0.403403	-0.362	0.00816	0.149	0.826814	0.152	0.314	0.485	0.314258
Vav1	0.0812	0.641	0.8	0.09691	-0.0126	0.938	1	0	-0.197	0.421	0.793	0.100727	-0.186	0.44	0.795	0.0996329	0.251	0.187	0.415	0.381952	-0.212	0.0618	0.462	0.335358	-0.227	0.0934	0.232	0.634512	0.0668	0.663	0.875	0.0579919	-0.0822	0.605	0.732	0.135489	0.097	0.531	0.82	0.0861861	-0.167	0.348	0.605	0.218245	-0.224	0.159	0.356	0.44855	0.0421
Vcam1
Vcl	-0.00579	0.968	0.982	0.00788851	-0.0509	0.734	1	0	-0.144	0.313	0.702	0.153663	-0.173	0.169	0.485	0.314258	-0.547	0.0616	0.269	0.570248	0.0552	0.816	0.939	0.0273344	0.178	0.171	0.343	0.464706	0.213	0.364	0.687	0.163043	0.0321	0.807	0.867	0.0619809	-0.0801	0.604	0.857	0.0670192	-0.289	0.0996	0.37	0.431798	-0.169	0.177	0.37	0.431798	0.488
Vwf	-0.0967	0.564	0.739	0.131356	0.048	0.786	1	0	-0.229	0.215	0.617	0.209715	-0.159	0.302	0.644	0.191114	-0.696	0.0424	0.253	0.596879	0.0942	0.699	0.891	0.0501223	0.215	0.107	0.253	0.596879	0.214	0.374	0.69	0.161151	-0.169	0.132	0.338	0.471083	0.0194	0.864	0.951	0.0218195	-0.176	0.137	0.404	0.393619	-0.155	0.266	0.438	0.358526	0.557
Wnt10b
Xbp1	0.506	0.00468	0.0385	1.41454	0.0283	0.878	1	0	-0.185	0.299	0.702	0.153663	-0.138	0.41	0.78	0.107905	0.245	0.23	0.441	0.355561	-0.147	0.428	0.777	0.109579	-0.331	0.119	0.267	0.573489	-0.118	0.203	0.55	0.259637	0.326	0.189	0.407	0.390406	0.146	0.512	0.817	0.0877779	-0.0507	0.819	0.912	0.0400052	-0.146	0.243	0.428	0.368556	0.812
Xcl1
Xcr1
Xiap	0.127	0.0695	0.241	0.617983	0.0424	0.611	1	0	-0.06	0.459	0.841	0.075204	-0.00465	0.944	0.97	0.0132283	-0.0613	0.675	0.804	0.094744	-0.0425	0.728	0.899	0.0462403	0.00558	0.948	0.971	0.0127808	0.13	0.0225	0.333	0.477556	0.0608	0.542	0.685	0.164309	0.0685	0.384	0.746	0.127261	-0.173	0.0736	0.318	0.497573	-0.202	0.00175	0.214	0.669586	0.351
Xrcc6	-0.527	0.376	0.599	0.222573	-0.498	0.452	1	0									-0.19	0.53	0.683	0.165579	-0.674	0.104	0.515	0.288193	-0.815	0.0749	0.204	0.69037	-0.0875	0.84	0.952	0.0213631	-0.367	0.224	0.437	0.359519	-0.485	0.186	0.626	0.203426	-0.119	0.766	0.879	0.0560111	0.339	0.501	0.639	0.194499
Yy1	-0.125	0.257	0.497	0.303644	-0.019	0.851	1	0	-0.118	0.515	0.858	0.0665127	-0.118	0.535	0.851	0.0700704	0.0349	0.762	0.861	0.0649968	-0.00308	0.968	0.992	0.00348833	-0.0601	0.656	0.777	0.109579	0.0247	0.847	0.954	0.0204516	-0.136	0.145	0.351	0.454693	-0.0913	0.00654	0.203	0.692504	-0.222	0.0297	0.23	0.638272	-0.0901	0.299	0.468	0.329754	-0.344
Zap70	-0.718	0.265	0.498	0.302771	-0.249	0.753	1	0					0.0337	0.964	0.98	0.00877392	-0.353	0.227	0.441	0.355561	-0.315	0.542	0.823	0.0846002	-0.311	0.428	0.599	0.222573	0.0875	0.875	0.955	0.0199966	-0.793	0.0288	0.209	0.679854	-0.141	0.737	0.917	0.0376307	0.258	0.408	0.646	0.189767	0.443	0.19	0.383	0.416801
Zbp1	0.394	0.0355	0.151	0.821023	0.182	0.3	1	0	-0.692	0.0115	0.116	0.935542	-0.49	0.0585	0.267	0.573489	0.568	0.0317	0.253	0.596879	-0.00412	0.984	0.992	0.00348833	-0.647	0.0169	0.0997	1.0013	-0.561	0.0101	0.323	0.490797	0.266	0.188	0.406	0.391474	0.268	0.163	0.626	0.203426	-0.327	0.149	0.417	0.379864	-0.554	0.02	0.214	0.669586	0.285
Zdhhc2
Zfp385a	0.833	0.0486	0.183	0.737549	-0.228	0.624	1	0	0.0269	0.954	0.997	0.00130484	-0.17	0.714	0.946	0.0241089	0.0352	0.902	0.945	0.0245682	-0.243	0.616	0.846	0.0726296	-0.459	0.00715	0.067	1.17393	-0.131	0.784	0.934	0.0296531	0.421	0.276	0.479	0.319664	0.0804	0.777	0.928	0.032452	-0.188	0.573	0.748	0.126098	-0.249	0.144	0.343	0.464706	1.28
[truncated: 15 more columns]
