# Supplementary material for: Comparative effects of human-equivalent low, moderate, and high dose oral prednisone intake on autoimmunity and glucocorticoid-related toxicity in a murine model of environmental-triggered lupus
Source: Front Immunol. 2022 Oct 19;13:972108. doi: 10.3389/fimmu.2022.972108 (PMC9627297; doi:10.3389/fimmu.2022.972108)
Supplement: Supplementary file 2 [file DataSheet_2.xlsx]

## Sheet: Lung normalized linear counts
ID	VEH.P0.1L	VEH.P0.2L	VEH.P0.3L	VEH.P0.4L	VEH.P0.7L	VEH.P0.8L	cSiO2.P0.18L	cSiO2.P0.19L	cSiO2.P0.20L	cSiO2.P0.21L	cSiO2.P0.22L	cSiO2.P0.24L	cSiO2.PL.35L	cSiO2.PL.36L	cSiO2.PL.37L	cSiO2.PL.38L	cSiO2.PL.39L	cSiO2.PL.40L	cSiO2.PL.41L	cSiO2.PL.42L	cSiO2.PM.52L	cSiO2.PM.53L	cSiO2.PM.54L	cSiO2.PM.55L	cSiO2.PM.56L	cSiO2.PM.57L	cSiO2.PM.58L	cSiO2.PM.59L
Treatment	VEH_P0	VEH_P0	VEH_P0	VEH_P0	VEH_P0	VEH_P0	cSiO2_P0	cSiO2_P0	cSiO2_P0	cSiO2_P0	cSiO2_P0	cSiO2_P0	cSiO2_PL	cSiO2_PL	cSiO2_PL	cSiO2_PL	cSiO2_PL	cSiO2_PL	cSiO2_PL	cSiO2_PL	cSiO2_PM	cSiO2_PM	cSiO2_PM	cSiO2_PM	cSiO2_PM	cSiO2_PM	cSiO2_PM	cSiO2_PM
Ace	14853.2	17743.2	17534.2	20987.9	23274.4	20637.9	12705.7	19489.2	7565.86	10263.7	6547.66	14587.4	18544.1	10731.4	11484.9	21578.5	20724.5	14700.5	14570.6	16730.1	16761.1	17197.2	21980.4	14152.8	18494.5	19595.8	12712.5	28865.2
Acin1	1552.03	1705.05	1665.69	1798.8	1759.39	1628.73	1530.47	1734.4	1650.89	1840.82	1712.75	1767.65	1450.67	1420.17	1608.39	1529.69	1609.18	1665.99	1566.33	1656.76	1514.8	1755.45	1682.93	1683.61	1491.74	1505.22	1614.29	1671.01
Acp5	3117.68	943.184	1175.22	994.598	1511.27	1847.67	4645.47	4823.73	6499.84	6199.66	6567.36	4618.78	3955.33	6035.46	5001.82	2169.53	4407.19	4617.37	2772.16	3508.93	3779.2	4097.55	2804.14	4325.05	3810.67	3004.88	3856.67	3307.75
Actr1b	490.116	543.144	532.403	590.128	508.27	500.426	455.11	454.343	378.389	406.503	362.446	440.483	503.633	471.666	407.678	545.975	456.483	467.789	516.14	470.478	445.53	430.793	515.666	495.782	529.776	506.941	460.413	533.398
Adam17	1784.99	1403.39	1292.49	1317.6	1596.99	1658.44	2319.78	2269.69	2418.23	2500.67	2467.19	2425.52	2083.07	2603.47	2558.66	1564.17	2257.24	2413.83	2307.52	2028.47	2431.59	2162.87	2132.32	2317.4	2158.6	2014.39	2265.12	1963.41
Adar	428.095	394.349	344.949	435.728	423.307	479.314	723.458	611.187	734.69	829.383	830.277	870.669	593.975	747.839	797.884	520.113	729.059	675.012	474.715	553.316	723.872	756.949	563.974	572.449	550.688	632.84	824.195	640.763
Adora2a	137.656	66.6734	68.4763	87.1457	106.015	106.341	122.87	90.0591	113.325	113.667	112.279	121.276	107.995	101.367	107.743	93.8694	121.51	115.921	73.8943	116.823	116.665	129.127	116.839	99.1563	108.046	86.9041	103.735	77.6682
Ager	57126.5	70407.9	67866	68322.2	61122.4	55234.5	37817.4	43658.4	22111.8	26946.7	20131.5	33442.4	40865.9	29349.8	31902.7	58710.5	44507.6	38006.9	46944.1	42559.6	42355.7	34782.9	52529.4	39057.4	43927.3	48231.8	36233.3	54175.9
Agt	32.5231	30.8974	33.3822	28.4171	28.5714	33.6224	22.6081	26.3094	18.2472	17.339	21.668	18.3058	33.2294	20.6871	15.5306	31.6091	37.2192	29.7498	16.7942	20.1785	40.4193	23.3764	41.5678	16.3557	51.1187	25.6256	11.3682	36.5497
Ahr	1157.98	1479.82	1408.9	1651.03	1132.33	1054.02	901.374	752.853	696.274	671.405	554.503	830.625	734.161	819.209	735.761	1323.75	736.722	830.942	920.32	905.908	847.886	774.76	1088.63	729.872	1015.4	920.292	836.985	945.725
Aicda	40.0867	10.5702	13.6953	21.7864	22.5563	39.8777	119.921	35.4165	139.255	118.483	296.457	152.167	36.3446	56.8895	186.367	38.314	54.7342	110.792	16.7942	73.2798	49.6055	111.316	21.3456	87.9118	37.1773	67.9635	72.4724	23.9858
Aim2	406.161	200.02	215.7	215.023	277.443	338.57	478.701	402.736	527.248	469.117	528.895	482.815	368.638	417.879	524.157	340.037	445.536	447.272	351.558	390.826	372.041	419.662	401.073	340.403	365.964	347.616	413.519	252.422
Aire	10.5889	12.1963	11.9833	16.103	10.5263	21.8936	24.574	19.2261	25.9302	19.2656	21.668	29.7469	15.5763	15.5153	22.3252	15.3256	17.5149	18.4654	13.4353	13.8063	13.7793	24.4895	10.1111	20.4446	13.9415	16.7123	14.2103	11.4218
Akt1	1732.05	1676.59	1704.2	1681.34	1796.24	1685.81	1671.03	1623.09	1509.72	1430.47	1416.3	1545.69	1632.39	1607.39	1415.22	1530.65	1628.89	1612.64	1858.55	1706.68	1655.35	1519.46	1791.91	1654.99	1781.02	1725.83	1605.76	1680.15
Akt2	403.892	460.209	430.545	457.515	442.856	389.394	413.826	407.796	338.053	372.789	372.295	343.233	384.215	369.265	330.996	418.581	360.151	344.687	467.997	364.275	394.088	378.475	405.567	399.692	407.788	410.009	396.466	429.459
Akt3	1235.12	1616.42	1572.39	1683.24	1594.73	1405.1	1010.48	1079.7	816.322	843.832	735.726	948.468	961.575	892.648	953.19	1531.6	1176.78	1036.11	881.133	1055.65	931.48	1037.47	1227.94	882.184	1073.49	1125.3	909.457	1276.96
Alas2	902.328	847.24	1112.74	835.462	1021.05	788.953	593.708	2219.1	193.036	495.125	180.238	14.8734	807.889	439.601	270.815	873.56	839.622	440.091	1299.87	771.031	438.181	465.301	1184.12	491.693	756.325	405.553	719.039	5439.06
Alox15	80.9297	91.8791	133.529	109.879	92.481	118.069	93.3812	74.8806	53.7812	52.9803	62.0492	50.3409	39.4599	130.329	34.9438	101.532	75.5331	57.4478	54.8609	93.4583	422.565	89.0529	76.3949	49.067	133.606	94.7032	66.7882	59.3933
Alox5	274.556	236.609	273.905	259.543	255.639	229.883	192.66	208.451	135.413	101.144	97.5058	115.555	158.878	166.531	110.655	287.355	175.149	181.576	268.707	206.033	130.444	173.653	229.185	177.868	221.902	231.744	120.787	171.327
Angpt1	541.548	645.593	690.754	777.681	700.75	599.729	273.263	368.332	155.581	199.399	142.812	233.399	255.451	200.665	269.844	599.615	378.76	232.869	198.171	303.74	212.201	262.706	358.382	249.424	305.551	343.16	217.417	382.63
Anxa1	8197.35	9548.93	8016	7555.15	8260.13	7427.42	6656.6	7514.37	4581.97	5104.41	4001.68	6005.44	8720.63	7573.55	5805.53	7615.87	7969.29	8336.09	10946.4	8353.9	10332.6	7036.29	9965.04	9870.65	9408.17	8733.86	8561.68	10707.9
Ap1b1	557.432	538.265	558.938	586.339	556.39	504.336	581.912	573.747	630.969	566.408	545.639	489.68	473.518	579.239	579.485	544.059	568.141	615.512	604.59	639.34	566.788	516.507	584.196	577.56	530.938	528.11	524.359	491.137
Ap1m1	1244.2	1106.62	1045.12	1100.69	1121.8	1190.08	1183.48	1136.36	1126.52	1006.63	1134.61	1058.3	1071.65	1043.66	1007.55	1152.29	1111.1	1142.8	1043.48	1239.38	1148.27	1114.27	1188.61	961.918	1037.48	1013.88	1070.03	1024.54
Ap1s1	277.581	238.235	239.667	252.912	257.894	243.176	314.547	276.249	300.599	294.763	295.472	295.181	290.757	349.612	260.137	236.589	271.481	297.498	367.232	285.685	293.04	259.367	277.493	315.869	289.286	268.511	309.784	291.256
Ap2a1	814.591	840.735	825.139	830.726	760.149	714.671	812.908	783.21	680.908	678.148	638.22	719.646	746.622	786.11	715.378	830.457	793.645	832.993	829.631	725.364	831.351	776.986	772.937	789.162	848.106	809.991	768.775	810.947
Ap2a2	1126.21	1239.96	1168.38	1306.24	1282.7	1223.7	1038.01	1111.07	875.865	924.747	875.582	949.612	1033.23	1058.15	934.747	1196.36	1082.64	986.871	1089.38	1042.91	1052.74	1021.88	1151.54	1037.56	1144.36	1105.24	1034.51	1233.55
Ap2m1	533.985	595.182	512.716	578.761	553.382	556.724	511.139	526.188	431.21	454.667	406.767	491.968	514.017	508.903	488.243	510.534	545.152	544.728	544.131	529.951	566.788	496.47	515.666	542.804	573.924	512.511	571.253	548.246
Apc	1511.19	1886.37	1881.39	2102.86	1984.21	1764.78	1422.34	1695.94	1295.55	1525.83	1313.87	1808.84	1833.85	1562.91	1748.16	2044.05	1865.34	1885.52	1871.99	1905.28	1966.76	1827.81	1997.5	1754.15	1885.58	1897.41	1585.87	1956.55
App	15704.1	19653.2	18081.2	19277.2	18597	16784.6	14800.4	15834.2	11012.7	12797.2	10698.1	15313.9	17679.1	13610	14045.5	17536.3	17741.5	16125.4	20276.1	15759.4	18360.4	15353.8	18182	16078.7	17849.7	17332.9	14349.5	21672.9
Aqp4	127.067	152.048	186.598	178.08	189.473	132.144	101.245	146.725	118.127	113.667	110.31	102.97	104.88	114.813	74.7409	167.624	190.475	113.87	118.679	168.862	130.444	138.032	122.457	86.8895	92.9432	157.096	125.05	119.929
Aqp9	15.127	10.5702	15.4072	9.47236	17.2932	7.81916	30.4717	23.2737	24.0095	23.1187	12.8038	26.3146	28.0373	24.8245	24.2665	13.4099	26.2724	19.4912	26.8707	22.3026	32.1517	26.7159	17.9753	13.289	17.4268	22.2831	19.8944	23.9858
Arf1	7500.75	7822.74	7639.38	7980.46	7828.55	7589.27	6977.05	6957.82	6170.43	5827.83	5820.8	6780	7077.85	6908.46	6602.44	7196.33	7258.84	7324.6	7618.95	7198.41	7238.72	6670.06	7392.33	7119.83	7474.95	7315.54	7265.71	7677.73
Arhgef1	1107.3	1014.74	947.54	991.756	1004.51	1056.37	998.687	1026.07	924.845	1060.57	943.541	958.765	913.808	949.538	1025.02	1070.88	953.469	827.864	848.665	928.211	817.571	1030.79	1011.11	855.606	996.815	911.379	984.771	847.497
Arrb2	1373.54	930.175	956.1	891.349	1011.28	1054.8	1608.12	1639.28	1810.31	1680.92	1755.1	1565.14	1273.1	1741.85	1666.63	1026.82	1438.41	1627	1483.48	1321.16	1378.85	1437.09	1334.66	1292.1	1403.44	1276.82	1538.97	1239.26
Atf2	509.025	509.807	574.345	649.804	603.758	544.213	457.076	498.867	450.418	455.631	418.586	520.571	511.94	409.605	406.707	555.553	523.259	471.893	497.107	528.889	515.346	510.941	550.493	483.515	446.127	495.799	423.466	540.251
Atg101	435.659	465.087	447.664	446.148	470.676	453.511	431.519	455.355	371.667	384.348	387.069	433.618	424.713	456.151	409.619	421.454	472.903	401.109	489.27	468.354	403.274	417.435	479.715	404.803	419.406	415.58	419.203	468.294
Atg4b	783.581	902.53	825.139	888.507	886.464	856.98	724.441	754.877	636.731	611.682	595.869	654.432	711.316	666.125	630.93	809.384	721.396	717.072	726.627	750.853	756.024	726.894	826.862	709.428	713.339	757.626	757.407	738.99
Atg5	1277.48	1266.79	1323.3	1326.13	1309.02	1296.42	1438.07	1399.46	1354.13	1316.8	1313.87	1481.62	1322.94	1451.2	1392.9	1340.99	1411.05	1469.02	1519.31	1314.79	1383.44	1307.96	1362.75	1401.48	1387.18	1325.84	1367.03	1303.23
Atg9a	649.707	702.51	653.948	787.153	689.472	645.862	579.946	673.925	471.546	526.913	498.363	568.623	653.165	571.998	571.72	681.032	687.461	615.512	744.541	657.394	680.697	581.07	668.455	602.093	604.13	633.954	586.884	744.701
Atm	253.378	287.021	282.465	305.957	260.15	272.107	259.501	289.403	328.449	376.642	334.868	328.36	260.643	266.864	351.379	301.723	332.784	296.472	282.142	279.313	290.284	329.496	297.715	282.135	298.58	296.365	296.995	298.109
Atp6v0a1	779.043	888.707	801.172	882.824	810.524	800.682	951.505	1059.46	767.343	996.03	920.888	1034.28	1165.1	1136.76	1013.37	986.586	1014.77	1189.99	1514.83	1068.4	1291.58	1089.78	1229.06	1328.9	1273.32	1121.95	1131.14	1267.82
Atp6v0c	8957.48	8103.25	7748.95	7961.52	8240.58	8038.88	12527.8	12181.2	12290.9	12152.7	11673.1	13609.2	16176.5	15847.4	13670.8	8779.66	13082.6	16288.5	20425.1	13448.4	18718.7	12881.5	14847.6	17354.4	15752.7	13849	14683.5	16486.2
Atp6v1c2	1282.77	1649.76	1556.12	1706.92	1484.21	1394.16	1099.93	1287.14	682.829	761.953	588.974	860.372	1360.33	953.675	1031.81	1458.81	1151.61	1187.94	1788.02	1351.96	1256.67	1070.86	1343.65	1297.21	1452.24	1448.4	1249.08	1819.49
Atp6v1h	2776.57	2914.11	2949.62	3046.31	3030.07	3001.77	2810.28	2956.77	2634.32	2672.13	2528.26	3009.01	3695.73	3358.55	3033.32	3072.79	3300.47	3518.68	4019.4	3271.04	3890.35	3097.93	3489.45	3672.87	3520.22	3360.29	3301.04	3885.69
Bad	679.961	713.893	713.009	738.844	689.472	635.698	634.009	684.044	600.237	526.913	554.503	585.785	666.664	604.063	562.984	599.615	626.159	627.823	742.302	648.898	656.813	544.336	656.097	658.316	688.941	655.123	622.41	688.734
Bax	682.986	584.612	601.735	628.017	635.337	687.304	751.964	699.223	713.561	674.295	748.529	824.904	855.656	885.408	800.796	613.024	791.456	850.433	913.602	786.961	925.05	778.1	839.22	801.428	715.662	755.397	798.617	815.516
Bcl10	1469.59	1209.88	1203.47	1351.71	1551.12	1537.25	1458.71	1582.61	1441.53	1412.17	1398.57	1582.31	1483.9	1472.92	1452.11	1460.72	1596.05	1512.11	1565.22	1444.36	1329.24	1502.77	1461.61	1552.77	1485.93	1433.92	1504.87	1434.58
Bcl2	242.789	230.104	234.531	238.703	281.954	253.341	256.552	301.546	282.351	329.441	283.653	315.775	241.951	237.902	297.022	289.271	276.955	219.533	182.497	261.258	210.364	297.214	259.518	228.98	295.095	277.425	265.732	246.711
Bcl2a1a	7167.19	2440.9	2796.4	2416.4	5006.76	6059.85	9822.71	8737.75	10962.7	10379.3	10545.4	10654	8902.35	11021.1	9528.01	5961.66	9789.75	8972.12	8057.84	8807.38	8286.87	8661.51	7612.53	7548.15	8684.38	7071.54	8294.53	6834.8
Bcl2l1	1009.73	1237.52	1187.21	1531.68	1487.21	1312.05	1132.37	1602.85	839.371	1073.09	886.416	1273.4	1399.79	1149.17	1110.44	1354.4	1516.14	1318.22	1501.4	1331.78	1393.55	1245.63	1444.76	1311.52	1410.41	1294.65	1250.5	2060.49
Bcl6	460.619	359.386	371.484	459.409	543.608	577.054	415.792	465.474	348.617	418.063	368.355	411.88	366.561	414.776	371.763	523.944	465.24	372.385	338.122	481.098	379.39	460.849	484.209	361.869	490.275	453.461	369.467	346.08
Bclaf1	878.125	985.465	964.659	1024.91	943.607	990.687	866.97	927.912	873.945	987.36	959.3	933.595	821.388	849.205	1023.08	989.46	908.587	913.01	884.492	912.281	923.213	935.055	959.43	897.518	928.27	923.635	960.614	823.511
Bdnf	353.217	464.274	454.511	576.867	438.345	433.963	223.132	254.999	127.73	164.721	113.264	215.093	237.798	160.325	178.602	426.244	309.795	211.326	233.999	292.057	265.481	243.782	280.864	218.757	299.742	306.393	238.732	309.531
Birc2	822.155	790.323	778.062	796.625	766.164	839.778	881.715	997.733	1066.02	1164.6	1156.28	1070.89	925.23	864.721	1081.32	854.403	1096.87	863.769	710.953	759.349	751.431	991.826	806.64	895.473	821.385	840.073	926.509	896.611
Birc3	1033.93	609.817	660.796	711.374	944.359	982.086	1417.43	1394.4	1368.54	1497.9	1320.76	1538.83	1381.1	1348.8	1458.9	1082.37	1489.86	1285.39	1222.61	1391.25	1324.65	1531.71	1313.32	1351.39	1365.1	1261.22	1317.29	1313.51
Blk	195.139	70.7388	118.978	92.8291	112.782	175.149	246.723	203.392	309.242	283.204	352.597	195.643	103.842	114.813	251.401	146.551	149.972	152.852	86.21	124.257	97.3737	154.729	70.7776	168.668	124.311	100.274	171.944	78.8104
Blnk	921.993	326.862	474.198	386.472	433.082	652.118	1693.64	1489.52	2781.26	2821.44	3108.37	2363.73	1505.71	2642.78	2739.21	823.752	1675.96	2249.7	1049.07	1288.24	1297.09	1894.6	818.998	1690.77	1253.57	1099.67	2174.17	901.18
Bmp8a	7.56352	4.06545	5.99167	6.63065	6.01502	7.81916	4.9148	8.0952	8.64341	17.339	10.834	6.86467	11.4226	16.5497	9.70662	8.62066	6.5681	21.5429	11.1961	6.37216	12.8607	14.4711	8.98763	5.11115	6.97074	5.57078	2.84205	9.13744
Bmper	619.452	810.651	738.688	806.098	958.644	770.969	528.832	546.426	385.112	373.752	314.185	446.203	616.82	423.051	622.194	742.334	585.655	571.401	609.068	542.695	637.522	662.331	733.616	632.76	634.337	857.9	618.147	717.289
Braf	549.112	647.219	621.422	663.065	657.893	579.4	469.855	615.235	486.912	543.289	493.438	551.462	561.784	558.552	580.456	669.538	585.655	582.685	574.36	606.417	657.732	563.259	701.035	607.205	708.692	612.785	566.99	678.455
Brwd1	698.869	853.744	825.139	947.236	883.457	857.762	687.089	744.758	628.088	789.888	651.024	775.707	741.43	706.464	750.321	847.698	759.71	720.149	781.488	731.736	768.884	852.681	842.591	743.161	803.958	892.438	731.829	917.17
Bst2	847.115	791.949	751.527	861.037	751.878	896.076	2031.78	1422.73	2081.14	2021.92	2348.02	1932.4	1426.79	2237.31	2340.27	1031.61	1786.52	1787.04	1068.11	1443.29	2153.24	1776.6	1395.33	1398.41	1358.13	1711.34	2506.69	1602.48
Btk	682.23	403.293	388.603	383.63	448.871	635.698	895.476	816.603	1093.87	1046.12	1168.1	911.857	715.47	977.465	1004.63	578.542	787.077	856.588	663.929	724.302	640.278	817.06	605.542	845.384	733.089	635.069	845.511	636.194
Btla	437.172	248.805	289.312	275.646	226.315	366.719	523.917	578.807	709.72	818.787	749.514	582.353	402.906	411.673	637.725	351.531	466.335	351.868	171.3	326.042	243.434	429.68	220.197	366.981	261.403	248.457	349.573	196.455
C1qa	2487.64	748.856	906.455	822.201	1085.71	1904.75	6323.38	6428.6	9153.37	9017.25	9099.56	6336.09	3664.58	7011.89	6520.9	1977	4928.26	5694.52	5761.52	4626.19	3741.54	5652.63	3315.31	4902.61	4363.68	3060.58	5530.64	3146.7
C1qb	3029.95	815.529	1034.85	995.545	1264.66	2287.1	7558.96	8213.59	11581.2	11325.3	11277.2	8001.91	4475.58	8531.36	8239.95	2571.83	6175.11	7128.66	6303.41	5689.27	4450.71	6962.82	3726.5	6138.49	5442.98	3683.4	6545.25	3966.79
C1ra	1271.43	1238.34	1184.64	1417.06	1388.72	1382.43	2305.04	2385.05	2056.17	2298.38	2142.17	2750.44	2246.1	2161.8	2470.33	1395.59	2594.4	2467.18	2525.84	2446.91	2700.74	2544.69	2357.01	2183.48	2402.58	2577.04	2685.74	2437.41
C1s1	2117.79	2097.77	1959.28	2281.89	2294.73	2349.66	3338.13	3524.45	3418.95	3351.25	3059.12	3924.3	3291.78	2931.36	4036.98	2491.37	3831.39	3786.43	3638.73	3525.93	4051.11	3686.79	3427.66	3267.05	3431.93	3704.57	3612.25	3680.1
C2	804.002	759.426	773.782	904.61	899.246	849.161	989.84	1029.1	775.986	826.493	853.915	1105.21	847.349	870.927	1079.38	909	1296.1	1013.54	815.076	1023.79	1072.03	974.016	1056.05	805.517	972.418	998.283	1145.35	1159.31
C3	6668.76	4886.67	4716.3	5120.76	5988.71	6706.49	13296.5	18092.8	12542.5	15280.5	14227	15248.7	15617.8	16361.4	14235.7	7524.88	17394.5	14767.2	16641.9	16134.3	17671.5	15440.7	15587.9	14755.9	15475	14609.9	14693.4	19404.5
C4a	2218.38	1881.49	1808.63	2154.96	2266.16	2556.08	3642.85	4294.5	3546.68	3794.35	4252.83	4026.13	3599.16	3657.48	4200.05	2534.47	4230.95	4028.53	4266.84	3997.47	5046.9	4304.59	4065.78	3427.54	3699.14	3790.36	4368.24	4066.16
C5ar1	574.828	487.854	516.14	449.937	640.6	698.251	505.241	651.663	329.41	411.32	430.404	520.571	556.592	546.139	463.976	680.074	666.662	692.451	668.407	729.612	585.161	654.539	704.406	425.248	595.998	627.269	578.358	641.905
C6	958.298	961.885	823.427	1022.07	848.87	844.469	1512.77	2042.01	1089.07	1604.82	1294.17	1570.86	2740.38	1702.55	2038.39	960.724	2015.31	2132.75	3139.39	1988.11	3119.63	1916.86	2263.76	2426.77	2106.32	2042.25	2083.22	2919.41
C7	2327.3	2371.78	2442.04	3192.18	2928.56	2679.63	2180.2	2547.96	1214.88	1491.15	1035.14	1789.39	1775.69	1975.62	2267.47	2602.48	2691.83	2037.35	1833.92	2584.97	2172.53	2417.79	3263.63	2249.93	2390.96	2822.16	2141.49	2523.07
C8a	11.3453	6.50472	5.13572	4.73618	6.01502	15.6383	13.7614	15.1785	21.1283	15.4125	17.7283	13.7293	15.5763	13.4466	20.3839	10.5364	7.66278	15.3878	3.35883	14.8684	17.4538	6.67897	16.8518	8.17784	5.80895	10.0274	9.94719	6.85308
C8b	7.56352	5.69163	8.55953	3.78894	4.51127	5.47341	6.88072	6.0714	13.4453	6.74295	5.90944	5.72056	11.4226	7.24048	7.76529	6.70496	4.37873	6.15512	6.71766	8.49621	11.0234	7.79213	12.358	3.06669	8.13253	3.34247	7.10513	11.4218
C8g	21.9342	26.0189	18.831	24.6281	19.5488	23.4575	31.4547	18.2142	24.0095	16.3757	31.517	26.3146	23.8836	25.8589	23.2959	25.862	26.2724	21.5429	19.0334	15.9304	26.64	22.2632	21.3456	17.3779	31.3683	16.7123	24.1575	25.1279
C9	9.07623	13.0094	10.2714	13.2613	9.02254	13.2926	16.7103	18.2142	14.4057	13.4859	12.8038	12.5852	16.6147	9.30919	16.5012	16.2835	14.2309	14.362	12.3157	13.8063	13.7793	13.3579	15.7284	14.3112	5.80895	3.34247	12.7892	6.85308
Camk2d	1801.63	1699.36	1704.2	1823.43	1793.98	1717.09	1701.5	1811.3	1702.75	1687.66	1675.33	1843.16	1826.58	1727.37	1786.99	1917.62	1935.4	2029.14	1899.98	1937.14	1901.54	1773.27	1967.17	1796.06	2076.12	1937.52	2012.17	1983.97
Camk2g	939.389	996.035	926.142	1060.9	896.99	853.852	751.964	739.699	630.008	645.396	588.974	756.257	754.93	765.423	752.263	992.333	821.012	837.097	931.516	805.016	853.397	750.27	944.825	805.517	916.652	876.84	824.195	870.341
Camp	45.3811	20.3272	38.5179	55.8869	48.8721	36.75	61.9265	65.7735	34.5736	35.6413	42.351	29.7469	107.995	325.822	30.0905	40.2297	63.4916	49.241	45.904	64.7836	34.9075	21.1501	33.7036	35.778	53.4423	36.7671	24.1575	49.1137
Capn1	719.291	713.893	686.475	693.377	687.968	709.198	751.964	678.985	662.661	688.744	644.129	693.331	708.201	797.488	721.202	739.461	718.112	746.822	744.541	682.883	692.639	701.291	721.258	738.05	702.883	675.178	719.039	773.256
Card11	718.535	432.564	512.716	436.676	424.811	469.931	719.526	498.867	924.845	853.465	1029.23	618.964	328.14	617.51	757.116	614.94	449.915	485.229	283.261	444.989	293.958	544.336	358.382	510.093	469.363	392.183	478.886	248.995
Card9	45.3811	36.589	34.2381	27.4698	32.3308	44.5692	41.2843	40.476	38.4151	29.8616	21.668	38.8998	36.3446	43.4429	26.2079	42.1454	48.1661	35.9049	53.7413	32.9228	49.6055	34.508	58.4196	33.7336	42.9862	38.9954	28.4205	26.2701
Casp1	776.017	482.975	442.528	476.46	674.435	784.262	1011.47	879.341	1134.21	1177.13	1240.98	1023.98	896.154	1068.49	1062.87	763.407	962.226	970.458	806.12	964.32	961.795	984.034	905.504	887.296	908.519	842.301	1067.19	766.402
Casp3	407.674	325.236	343.237	348.583	368.42	392.522	570.117	487.736	744.293	621.315	674.661	660.152	484.941	663.022	675.58	400.382	586.75	669.883	469.117	481.098	478.601	513.167	384.221	414.003	457.745	437.863	633.778	375.777
Casp4	785.094	533.387	539.251	528.558	687.216	807.719	1176.6	1092.85	1221.6	1247.45	1203.56	1136.1	1125.64	1271.22	1299.72	809.384	1166.93	1335.66	821.794	1103.45	1370.58	1211.12	1078.52	1014.05	1082.79	1098.56	1276.08	971.995
Casp8	1345.55	1261.92	1219.73	1248.46	1318.04	1293.29	1491.15	1413.62	1734.44	1686.7	1628.05	1686.42	1430.94	1769.78	1790.87	1450.19	1609.18	1747.03	1620.08	1497.46	1765.59	1480.5	1506.55	1585.48	1583.52	1399.38	1709.49	1600.19
Cbl	1055.11	988.717	997.186	1119.63	1227.06	1214.32	1243.44	1246.66	1116.92	1364.97	1177.95	1490.78	1292.83	1529.81	1489.97	1344.82	1515.04	1313.09	1092.74	1298.86	1529.5	1411.49	1463.86	1137.74	1373.24	1363.73	1118.35	1327.21
Ccl19	344.897	163.431	233.675	178.08	212.03	296.346	574.048	442.2	1070.82	1166.53	1398.57	830.625	483.903	519.246	1015.31	357.278	665.567	709.891	241.836	504.462	301.307	819.286	289.851	462.048	431.024	543.708	582.621	270.697
Ccl2	470.451	118.711	138.664	119.352	208.27	283.054	3683.15	2541.89	3447.76	3495.74	4182.9	4251.52	6238.81	5966.16	5781.26	484.672	3791.98	7566.7	5252.09	3457.96	12823.9	4847.82	4716.26	5260.4	4422.93	5091.69	6714.35	4462.5
Ccl20	335.064	132.534	275.617	93.7763	193.233	548.123	527.849	320.772	1095.79	735.945	1604.41	616.676	281.411	307.203	823.121	598.657	436.779	478.048	96.2865	526.765	863.502	963.997	275.246	900.585	557.659	431.178	433.413	202.166
Ccl21a	6862.38	8373.2	7355.21	8431.35	7173.67	6806.58	5507.52	8711.45	4597.33	8849.64	8750.9	6655.29	5826.56	8394.82	6395.69	6562.24	7901.42	8180.16	8704.97	8041.66	7427.96	8295.28	7181.12	8912.82	9657.96	6407.51	8881.42	5311.13
Ccl3	229.931	43.9068	42.7977	42.6256	72.9322	75.8458	675.293	581.842	670.344	584.71	617.537	685.323	707.162	802.659	595.016	127.394	592.224	663.728	817.316	478.974	945.259	664.557	529.147	620.494	575.086	551.507	652.251	660.18
Ccl4	133.874	28.4581	27.3905	24.6281	50.3758	58.6437	271.297	225.654	354.38	291.873	292.517	220.813	179.646	397.192	300.905	67.0496	195.948	243.127	108.602	143.374	248.027	251.574	138.185	160.49	152.194	170.466	215.996	121.071
Ccl5	2672.19	1747.33	1671.68	1881.21	1983.45	2434.89	3112.05	2167.49	3430.47	2484.29	3637.26	3066.22	1704.04	2596.23	1958.8	2061.29	2363.42	2027.09	1135.28	1817.13	1604.83	1667.52	2037.95	1665.21	1654.39	1107.47	2486.8	1281.53
Ccl7	126.311	36.589	47.9334	28.4171	59.3984	92.2661	1030.14	691.128	896.994	1051.9	1184.84	1104.07	1391.48	1796.67	1319.13	166.666	976.457	1771.65	1159.92	934.583	2904.67	1154.35	1212.21	1353.43	1037.48	1156.49	1997.96	1042.81
Ccl8	882.663	97.5708	281.609	180.922	282.706	1222.13	3637.93	3659.03	5314.74	5597.61	5827.7	5121.04	2344.75	7970.74	3448.76	1936.77	4539.65	6160.25	2497.85	4318.2	2087.1	3666.75	2355.88	2518.77	2927.71	2710.74	4895.44	1152.46
Ccr1	167.154	144.73	157.495	122.193	105.263	116.505	347.968	459.402	373.587	369.899	332.899	438.195	605.398	524.418	431.944	187.739	454.293	479.074	838.588	360.027	769.803	364.004	395.456	525.426	465.878	396.639	473.202	612.208
Ccr7	528.69	449.639	506.724	515.296	465.412	620.841	487.548	611.187	587.752	627.094	498.363	591.505	461.057	342.371	550.365	457.853	521.069	380.592	304.534	427.997	327.947	397.398	312.32	318.936	450.774	493.571	410.677	339.227
Ccr9	121.016	87.0006	124.969	68.201	90.9772	91.4841	97.313	51.6069	115.245	97.2911	95.536	128.14	69.574	96.195	136.863	89.0801	95.2374	96.4303	36.9471	91.3343	185.561	102.411	78.6418	42.9337	79.0017	139.269	112.261	59.3933
Cd14	403.892	340.685	379.187	362.791	409.774	498.862	1051.77	1137.38	958.458	1128.96	964.224	1364.92	1294.91	1081.94	1140.53	544.059	1168.03	1572.63	1990.67	1276.56	1992.49	1266.78	1289.73	1385.12	1422.03	1064.02	1301.66	1239.26
Cd163	81.686	103.262	109.562	119.352	111.278	113.378	58.9776	141.666	63.385	41.421	54.1699	58.3497	63.3435	108.607	33.0025	93.8694	129.173	84.12	89.5688	88.1482	44.0937	62.337	95.4936	41.9114	61.5748	81.3333	78.1565	83.3791
Cd164	6239.15	6857.6	6765.46	7013.33	6636.83	6009.02	5502.61	5150.57	4510.9	4482.13	4548.3	4970.02	4722.72	5001.11	4979.49	6450.17	5556.61	5623.73	5135.65	5425.89	5243.48	4959.13	5797.02	5495.51	5732.27	5942.9	5243.59	5527.01
Cd177	36.3049	34.9629	41.0858	35.995	38.3458	52.3884	130.734	115.357	101.8	82.8419	128.038	156.743	72.6892	171.703	120.362	60.3446	158.729	94.3786	115.32	138.063	138.712	84.6002	52.8024	79.7339	108.046	102.502	127.892	85.6635
Cd19	928.044	317.105	428.833	407.311	310.526	675.575	1177.59	977.495	1814.16	1852.38	2019.06	1101.78	492.21	690.949	1284.19	644.634	677.609	708.865	315.73	570.308	393.169	819.286	222.444	930.229	444.965	386.612	790.091	261.559
Cd209e	16.6397	20.3272	21.3988	24.6281	16.5413	17.9841	17.6933	30.357	23.0491	20.2288	21.668	13.7293	19.7299	24.8245	16.5012	7.66281	20.799	25.6463	17.9138	24.4266	23.8841	27.829	35.9505	7.15561	15.1033	11.1416	26.9995	18.2749
Cd22	184.55	78.0566	79.6037	98.5125	204.511	237.702	230.995	181.13	221.847	202.288	212.74	160.176	123.572	145.844	149.482	181.034	175.149	109.766	71.6551	194.351	105.641	207.048	185.37	124.712	132.444	129.242	143.524	95.9431
Cd244	62.7772	47.9723	40.2298	23.6809	45.1127	57.8618	56.0287	80.952	40.3359	49.1272	39.3963	38.8998	41.5367	40.3398	45.6211	53.6396	62.3969	43.0859	32.4687	43.5431	49.6055	55.658	60.6665	34.7558	56.9277	36.7671	45.4728	53.6824
Cd24a	3633.52	4342.71	4712.88	4136.58	4410.52	3875.17	3838.46	3687.36	3578.37	3384	3374.29	3551.32	3258.55	4207.76	3251.72	4513.39	4290.06	4136.24	3321.88	3891.26	3655.19	3657.85	3150.17	3452.07	3939.63	3554.16	4034.29	4107.28
Cd27	186.819	148.795	148.08	138.296	126.316	151.692	195.609	172.023	246.817	285.13	253.121	263.146	161.993	174.806	237.812	134.099	153.256	166.188	96.2865	145.498	133.2	183.672	143.802	154.357	142.9	135.927	161.997	153.052
Cd274	1164.78	578.92	558.082	547.502	911.276	867.145	1465.59	957.257	1297.47	1247.45	1494.1	1763.08	1401.86	1774.95	1686.04	915.705	1302.67	1529.55	1023.32	1248.94	1623.2	1499.43	1352.64	1129.56	1313.98	1489.63	1524.76	1053.09
Cd276	117.991	141.478	118.978	134.507	93.2329	111.814	180.865	179.106	198.798	168.574	184.178	199.075	179.646	229.627	208.692	113.984	213.463	275.955	349.318	219.839	276.504	202.595	256.148	270.891	232.358	200.548	257.206	222.725
Cd28	225.393	190.263	209.709	174.291	151.879	222.064	351.9	302.558	491.714	539.436	505.257	477.094	306.333	387.883	521.245	224.137	336.068	416.497	137.712	254.886	241.597	345.08	205.592	237.157	245.138	259.598	386.519	172.469
Cd34	2725.14	2819.8	2725.36	3055.78	3930.82	3286.39	2659.89	2605.64	2279.94	1966.05	1823.06	2339.71	2688.46	2130.77	2086.92	2481.79	2483.84	3211.95	3980.22	3005.53	3447.58	3055.63	3416.42	2824.42	2974.18	3192.06	3087.89	3945.09
Cd3d	587.686	384.591	413.425	366.58	327.819	384.703	819.788	549.462	853.777	872.73	913.009	716.214	548.285	553.38	875.537	434.864	588.94	535.496	287.74	465.168	424.402	623.37	396.579	481.47	534.423	460.146	667.882	308.388
Cd3e	372.882	252.058	247.371	218.811	218.045	286.963	533.747	457.379	751.016	847.685	756.409	672.737	398.752	474.769	645.49	288.313	430.21	440.091	287.74	322.856	377.553	469.754	301.086	395.603	388.038	379.927	463.255	231.862
Cd3g	913.674	561.845	591.464	531.399	464.661	566.889	1457.73	858.091	1435.77	1440.1	1578.81	1276.83	804.774	1039.53	1406.49	685.821	1008.2	948.915	518.38	840.063	808.385	1035.24	708.9	904.674	853.915	766.539	1023.14	456.872
Cd4	238.251	115.459	136.097	130.719	120.3	145.436	366.644	302.558	526.287	543.289	513.137	457.644	267.912	320.65	488.243	185.823	322.932	342.635	194.812	263.383	237.004	316.138	204.469	244.313	253.27	187.178	315.468	182.749
Cd40	728.367	646.406	606.871	744.527	666.164	663.847	666.447	561.604	712.601	648.286	656.933	665.873	511.94	582.342	734.791	733.714	568.141	646.288	447.844	553.316	480.438	617.804	584.196	495.782	520.482	606.101	537.148	509.412
Cd40lg	86.9805	71.5519	52.2132	37.8894	45.1127	48.4788	85.5175	88.0353	113.325	113.667	110.31	82.376	66.4587	58.9582	110.655	47.8925	75.5331	67.7064	47.0236	79.652	56.0358	92.3924	52.8024	57.2449	58.0895	55.7078	73.8934	39.9763
Cd44	71.0971	65.0472	64.1965	65.3593	74.4359	60.2075	85.5175	88.0353	72.9888	85.7318	90.6115	80.0878	82.035	77.5766	87.3595	68.9653	97.4268	83.0942	105.243	90.2722	108.397	105.75	97.7405	85.8673	116.179	94.7032	109.419	74.2417
Cd46	21.9342	24.3927	30.8143	18.9447	19.5488	27.3671	23.591	23.2737	21.1283	39.4944	30.5321	35.4674	22.8452	35.1681	27.1785	20.1149	38.3139	24.6205	31.3491	33.9848	22.9655	32.2817	29.2098	29.6447	33.6919	14.484	19.8944	30.8388
Cd5	207.241	139.038	137.808	121.246	104.511	146.218	312.581	227.677	406.24	451.778	403.812	395.862	223.26	267.898	413.502	158.045	269.292	280.058	145.549	243.204	225.062	292.761	193.234	246.357	248.623	200.548	308.363	138.204
Cd52	6900.2	2602.7	3046.34	2828.45	3525.56	5279.5	9649.71	7399.01	13376.2	11710.6	13188.9	9422.9	5695.72	10213.2	10788.9	4999.02	7664.97	8121.69	4438.14	7149.56	5512.64	7875.61	4934.21	7084.05	6306.19	5540.69	8143.9	3978.21
Cd55	841.064	896.838	873.928	854.407	727.066	790.517	736.237	772.08	584.871	629.984	535.79	641.846	634.473	626.819	669.757	882.181	822.107	671.934	707.594	797.582	792.769	642.294	829.109	723.739	740.06	669.607	801.459	728.711
Cd59a	1235.88	1435.1	1516.75	1578.09	1418.04	1319.87	1008.52	1033.15	617.523	805.301	589.959	953.045	1272.06	786.11	906.598	1199.23	981.931	1138.7	1408.47	1250	1185.94	966.224	1139.18	1015.07	1075.82	1230.03	1062.93	1443.71
Cd6	184.55	106.515	106.138	92.8291	83.4585	108.686	249.672	161.904	328.449	305.359	301.382	276.875	152.647	234.799	328.084	159.003	213.463	192.861	108.602	203.909	158.921	207.048	124.703	165.601	219.578	166.009	230.206	87.9478
Cd68	1966.52	1035.88	1062.24	1058.06	1417.29	1535.68	3385.31	2987.13	3299.86	3198.08	3212.77	3393.43	4103.83	5245.21	3769.08	1765.32	3497.51	4135.22	5413.32	3421.85	5017.5	3172.51	3644.49	4697.15	4180.12	3518.5	3906.4	4299.16
Cd7	180.012	175.627	213.988	169.555	190.977	202.516	182.83	122.44	186.313	121.373	161.525	151.023	101.765	160.325	165.012	192.528	137.93	108.741	79.4923	157.18	104.723	134.692	125.827	96.0896	146.385	129.242	180.47	109.649
Cd70	29.4977	21.1403	19.6869	27.4698	28.5714	29.7128	37.3525	38.4522	29.7717	44.3108	42.351	46.9086	39.4599	39.3055	41.7384	21.0727	47.0714	36.9307	41.4256	33.9848	37.6634	37.8475	25.8394	32.7114	27.8829	35.653	38.3677	31.981
Cd74	49449.6	32549.6	30823.7	33762.3	32408.9	42666.8	90466.7	60108.9	97135.6	103324	97855.5	101385	61996.7	73705	94077.5	44416.5	63174.2	75541.8	61552.8	63858.6	66170.9	70802.6	44898.9	68885	58198.7	49388.3	68455.1	45716.9
Cd79a	29.4977	14.6356	17.975	17.0502	17.2932	19.5479	37.3525	40.476	52.8208	39.4944	34.4718	26.3146	14.5378	26.8932	31.0612	33.5248	27.3671	18.4654	11.1961	14.8684	19.291	33.3948	13.4815	25.5557	17.4268	14.484	31.2626	12.564
Cd80	115.722	76.4304	89.8751	89.0402	91.7291	124.325	184.796	242.856	242.976	267.791	236.378	316.919	197.299	224.455	245.577	157.088	220.031	236.972	210.487	190.103	206.689	247.122	180.876	218.757	198.666	186.064	257.206	196.455
Cd81	11130.5	12580.1	11918.3	12861.6	12274.4	10731.8	9681.17	10310.2	8305.35	9274.44	8577.56	9743.25	9734.13	8598.59	9038.8	11229.8	10308.6	10259.6	10363.1	9677.18	9338.69	9110.11	10353.8	9787.85	10055.3	10117.6	9185.52	10543.5
Cd83	539.279	271.572	322.694	355.213	402.255	666.974	919.067	742.734	1143.81	1274.42	1101.13	837.489	558.669	784.041	853.212	584.289	619.591	706.813	656.092	677.573	573.219	729.12	442.641	771.784	583.218	503.598	630.936	438.597
Cd84	1485.48	986.278	1124.72	928.291	981.201	1083.74	2153.66	1969.16	2078.26	2206.87	2159.9	2420.94	2449.63	3384.41	2501.39	1353.44	2033.92	2565.66	3516.7	2007.23	3115.04	2117.23	2246.91	2715.04	2525.73	2104.64	2364.59	2582.47
Cd86	290.439	147.169	162.631	158.188	207.518	259.596	514.088	489.759	625.206	649.25	657.918	719.646	510.901	534.762	657.138	308.428	456.483	499.591	489.27	437.555	426.239	497.583	380.851	454.892	449.612	426.722	524.359	407.758
Cd8a	75.6352	60.9817	68.4763	43.5728	45.8646	61.7713	112.057	49.5831	102.761	67.4295	112.279	85.8083	39.4599	48.6147	74.7409	61.3024	50.3554	70.7839	30.2295	52.0393	65.222	69.016	68.5307	51.1115	42.9862	53.4795	92.3667	36.5497
Cd8b1	65.0463	53.6639	52.2132	37.8894	51.1277	78.9735	58.9776	55.6545	61.4642	70.3193	69.9284	67.5026	57.113	45.5116	57.269	66.0917	49.2607	47.1893	34.7079	49.9152	45.931	54.5449	71.9011	52.1337	42.9862	61.2785	61.1041	51.3981
Cd96	53.701	43.0938	41.0858	31.2588	40.6014	39.8777	65.8583	45.5355	51.8604	51.0538	55.1548	65.2143	41.5367	52.7521	58.2397	38.314	36.1245	36.9307	33.5883	33.9848	31.2331	43.4133	32.5802	35.778	47.6334	38.9954	49.7359	23.9858
Cdc42	25552.6	24687.8	23965	25026.9	26224.8	25685.2	24744	23336.4	22418.1	20992.7	20839.7	23338.7	23790.1	25194.8	23941.4	24976	25048.5	25556.1	24807.2	25152	25093.9	23516.6	25731.6	25042.6	26029.9	25006.1	25008.6	24714.5
Cdh2	85.4678	118.711	92.443	123.141	133.834	110.25	74.7049	56.6664	88.3548	78.9888	80.7624	81.2319	65.4203	68.2674	76.6823	83.333	43.7873	82.0683	40.306	86.0241	62.4661	91.2792	75.2714	66.4449	80.1635	66.8493	62.5252	51.3981
Cdk8	785.85	942.371	851.674	1004.07	873.682	864.799	818.805	884.4	844.173	888.143	821.413	1106.36	984.42	1017.81	1073.55	977.008	995.067	1104.84	1071.47	997.243	1040.8	1017.43	1067.28	1062.1	1044.45	1003.85	1054.4	1065.65
Cdk9	1441.61	1352.98	1273.66	1293.92	1271.43	1285.47	1323.06	1432.85	1298.43	1292.72	1265.61	1321.45	1240.91	1366.38	1360.87	1364.94	1336.61	1240.26	1379.36	1331.78	1223.6	1244.51	1366.12	1298.23	1291.91	1312.48	1271.82	1306.65
Cdkn1a	648.194	700.07	628.27	894.191	1110.52	1147.07	803.078	1411.6	584.871	842.869	717.012	1183.01	1226.37	1060.21	860.006	818.962	1261.07	1153.06	1467.81	1031.23	1191.45	972.903	1215.58	1157.16	937.564	937.005	1040.19	1360.34
Ceacam3	13.6143	18.7011	23.9667	21.7864	12.7819	17.2021	18.6762	30.357	19.2076	16.3757	25.6076	25.1704	14.5378	20.6871	18.4426	19.157	18.6096	21.5429	29.1099	23.3646	31.2331	30.0553	21.3456	12.2668	17.4268	20.0548	18.4733	9.13744
Cfb	1501.36	496.798	510.148	589.181	859.397	1039.95	2912.51	2442.73	3314.27	2990.02	3902.2	3783.58	2261.67	3484.74	3657.45	1159	3342.07	3460.21	2304.16	2980.05	3578.94	3140.23	2058.17	2429.84	2359.59	2640.55	3293.94	2770.93
Cfd	267.749	639.089	769.502	630.859	768.419	699.033	190.694	355.177	223.768	292.837	141.827	226.534	138.11	282.379	91.2422	331.416	236.452	407.264	129.875	608.541	214.038	536.544	212.333	99.1563	321.816	910.265	692.04	63.9621
Cfh	2449.07	2900.29	3012.1	3159.98	3221.05	2871.19	2134.99	2661.3	1753.65	1982.43	1606.38	2203.56	2058.14	2474.18	2284.94	2976.04	3039.94	2320.48	2783.35	2778.26	2878.95	2470.1	3038.94	2418.6	2849.87	2889	2685.74	3495.07
Cflar	2599.58	2978.35	3059.18	3455.52	3433.07	3131.57	2568.47	2802.96	2356.77	2459.25	2270.21	2944.94	2786.07	2610.71	2863.45	3225.08	3157.07	3090.9	2420.6	2887.65	2952.44	3107.95	3264.76	2538.2	2923.06	2956.97	2482.53	3217.52
Cfp	590.711	272.385	448.52	395.945	371.428	558.288	1118.61	943.091	1294.59	1361.11	1708.81	1054.87	804.774	1168.82	1161.88	564.174	1062.94	1146.9	787.086	858.117	1166.65	1002.96	780.801	1099.92	948.02	817.79	1178.03	680.739
Chuk	1027.88	1104.18	1077.65	1108.27	1143.61	1043.08	1053.73	1138.39	994.952	1020.11	954.375	1096.06	1090.34	1041.6	1174.5	1158.04	1266.55	1211.53	1189.03	1106.63	1188.69	1129.86	1145.92	984.407	1037.48	1136.44	1133.98	1055.37
Ciita	208.753	152.861	139.52	134.507	125.564	144.654	321.428	211.487	366.865	417.1	453.057	343.233	176.531	205.837	322.26	186.781	192.664	282.11	148.908	235.77	214.957	266.045	182	261.691	203.313	186.064	238.732	150.768
Clec4e	1114.11	212.216	225.116	245.334	1153.38	1201.8	886.629	918.805	636.731	574.114	853.915	1287.13	1771.54	1268.12	1289.04	840.993	1099.06	1527.5	875.535	1221.33	1492.76	1305.74	1432.4	682.85	1030.51	1315.82	933.614	1093.07
Clu	4083.55	4080.9	4076.05	3964.18	4541.34	4786.89	7992.44	6661.34	10434.5	12499.5	14351.1	11174.5	10816.2	7989.36	12911.7	4753.81	8513.35	11910.2	10073.1	8282.74	15160.9	10677.4	8238.29	10809.1	8546.12	9077.02	10961.8	10181.4
Cmklr1	2030.81	2257.95	2284.54	2337.78	2384.96	2059.57	1538.33	1779.93	993.031	1234.92	945.511	1450.73	1577.36	1340.52	1420.08	2419.53	2095.22	1503.9	1508.12	1707.74	1701.28	1531.71	2068.28	1288.01	1713.64	2126.92	1361.34	1842.34
Cpa3	37.0613	48.7854	80.4596	58.7286	69.1728	61.7713	42.2673	32.3808	25.9302	25.0452	25.6076	76.6554	38.4215	38.2711	23.2959	42.1454	45.9767	35.9049	94.0473	67.9697	104.723	45.6396	43.8147	57.2449	81.3253	63.5069	65.3672	35.4076
Cr2	43.8684	26.832	24.8226	21.7864	21.0526	36.75	57.9946	52.6188	120.047	81.8787	101.445	61.782	37.383	24.8245	84.4476	37.3562	35.0299	46.1634	19.0334	35.0469	27.5586	58.9975	16.8518	53.156	26.7212	23.3973	26.9995	19.4171
Crcp	173.961	168.31	186.598	180.922	175.939	162.638	183.813	193.273	167.106	160.867	186.147	175.049	172.377	194.459	177.631	157.088	200.327	172.343	188.095	180.544	190.154	188.124	192.111	142.09	198.666	191.635	153.471	182.749
Creb1	692.819	803.333	748.103	814.623	931.577	813.974	659.566	715.413	604.078	727.275	625.416	816.895	693.663	608.201	693.052	788.311	865.894	676.038	594.513	691.379	677.023	753.61	801.023	686.939	637.822	697.461	606.778	686.45
Creb3	542.305	592.742	522.132	601.495	595.487	532.485	471.821	530.235	437.933	486.456	359.491	488.535	565.938	510.971	451.358	557.469	537.489	509.849	578.839	494.904	522.694	480.886	542.628	495.782	564.63	584.932	517.254	569.948
Creb3l2	414.481	512.247	551.234	538.03	501.503	436.309	434.468	499.878	460.982	566.408	508.212	558.326	490.133	424.086	459.123	505.745	456.483	526.263	391.864	477.912	434.507	504.262	472.974	401.736	379.905	450.119	527.201	510.554
Creb3l4	39.3303	41.4676	42.7977	47.3618	36.0901	29.7128	56.0287	38.4522	30.7321	39.4944	29.5472	51.485	44.652	53.7865	41.7384	42.1454	30.6511	51.2927	53.7413	53.1013	51.4427	42.3001	39.3209	52.1337	52.2805	56.8219	44.0518	63.9621
Crebbp	1465.05	1696.11	1708.48	1788.38	1808.27	1656.88	1544.23	1677.73	1314.76	1652.99	1431.07	1912.95	1714.43	1650.83	1682.16	1813.21	1821.55	1804.48	1766.75	1735.35	1777.53	1830.04	1936.84	1583.43	1534.72	1628.9	1415.34	1705.27
Crp	15.127	29.2712	27.3905	30.3115	21.8045	17.9841	24.574	27.3213	18.2472	24.082	16.7434	25.1704	26.9989	19.6527	22.3252	23.9463	29.5564	33.8532	19.0334	18.0544	26.64	32.2817	20.2222	14.3112	13.9415	16.7123	21.3154	29.6967
Csf1	469.695	602.5	564.073	656.434	603.758	620.059	837.482	889.46	682.829	789.888	623.446	867.236	878.501	781.972	829.916	692.526	970.984	955.07	999.812	921.839	1007.73	932.829	1053.8	788.139	931.755	963.744	854.037	1179.87
Csf2	96.8131	98.3839	97.5787	106.09	118.797	117.287	309.632	280.296	201.68	246.599	189.102	354.674	244.028	244.108	222.282	161.877	303.227	259.541	354.917	358.965	393.169	401.851	337.036	318.936	356.669	291.909	269.995	269.554
Csf2ra	414.481	255.31	236.243	254.806	326.315	347.953	534.73	500.89	511.882	518.244	488.514	474.806	575.283	736.461	510.568	389.845	499.176	452.402	819.555	505.525	531.881	476.433	531.394	608.227	563.468	491.343	471.781	592.791
Csf3r	260.185	232.544	257.642	234.914	240.601	301.819	306.683	416.903	265.064	357.376	276.759	297.469	318.794	436.498	312.553	313.217	354.677	274.929	210.487	362.151	359.18	337.288	334.789	205.468	313.683	367.671	235.89	424.891
Csk	2168.46	1504.22	1552.7	1537.36	1793.98	2022.82	2360.09	2311.18	2862.89	2911.03	2929.11	2521.62	1857.73	2405.91	2445.1	1866.85	2216.73	2060.94	1532.75	2116.62	1693.02	2353.22	1784.05	1975.97	2156.28	1905.21	2117.33	1609.33
Ctla4	102.864	52.8508	76.1799	71.9899	45.8646	105.559	236.893	204.404	363.983	433.475	350.627	429.042	208.722	278.241	378.558	131.226	230.978	308.782	151.147	160.366	213.12	283.856	141.555	222.846	214.931	159.324	285.626	156.479
Ctnnb1	14962.2	17544.9	16535.3	17795.7	17406.7	15178.5	13958	13234.6	10551.7	11223.2	9892.41	13961.6	16197.2	14902	13776.6	17472.2	15577.3	16542.9	19118.5	16120.5	18478.9	14218.4	17377.6	16166.6	16721.6	16569.7	14220.2	16545.6
Ctnnd1	2125.35	2851.51	2692.83	2907.07	2593.98	2413.77	1742.79	2056.18	1245.61	1475.74	1143.48	1708.16	1963.65	1639.45	1475.41	2436.77	2130.25	1838.33	2091.43	2092.19	2026.47	2024.84	2455.87	1861.48	2353.79	2355.32	1888.54	2681.84
Ctps	872.074	927.735	835.411	971.864	1002.25	928.134	1419.39	1412.61	1295.55	1342.81	1300.08	1691	1779.85	1560.84	1582.18	1157.08	1533.65	1948.1	2043.29	1633.4	2256.13	1638.57	2108.72	2011.75	1956.45	1765.94	1924.07	1739.54
Ctsa	31.0104	26.832	30.8143	18.9447	30.827	27.3671	29.4888	46.5474	22.0887	36.6046	36.4416	38.8998	38.4215	38.2711	32.0318	28.7355	43.7873	40.0083	34.7079	28.6747	43.1751	30.0553	35.9505	40.8892	41.8244	37.8813	22.7364	44.545
Ctsc	10790.9	9553.81	8067.36	9503.62	9229.3	9671.52	22825.3	20152	21457.7	22777.7	20854.4	23281.5	23192	23477.8	24736.3	11210.7	21641.9	26924.6	30543	20920.9	31295.5	22484.7	21728.7	24928.1	23551.8	20143.9	26534.8	22807
Ctso	1243.44	1276.55	1277.94	1382.02	1422.55	1340.2	1187.42	1177.85	1156.3	1138.6	1175.98	1140.68	1084.11	1300.18	1254.09	1356.32	1275.31	1188.96	1130.81	1293.55	1199.72	1155.46	1294.22	1230.76	1319.79	1320.27	1375.55	1322.64
Ctsw	146.732	136.599	111.274	122.193	130.075	135.271	169.069	132.559	136.374	145.455	153.646	149.879	98.6497	129.294	142.687	150.383	106.184	123.102	57.1001	115.761	114.827	153.616	123.58	92.0007	144.062	99.1598	133.576	100.512
Cul1	2002.82	2252.26	2136.46	2265.79	2084.96	2002.49	1808.65	1974.22	1534.69	1630.83	1429.1	1757.35	1826.58	1676.69	1806.4	2094.82	1992.32	1658.81	1885.42	1742.79	1867.55	1728.74	2003.12	1846.15	2058.69	1959.8	1791.91	2041.07
Cx3cl1	217.073	195.955	227.684	222.6	248.872	196.261	179.882	185.178	159.423	158.941	164.479	144.158	177.569	155.153	144.629	205.938	180.623	178.499	143.31	187.979	172.7	202.595	196.605	135.957	203.313	218.374	150.629	213.588
Cxcl1	129.336	87.0006	75.3239	100.407	127.067	107.122	562.253	635.473	452.338	455.631	323.05	621.252	766.352	504.765	520.275	183.907	709.355	547.806	706.474	698.813	820.327	764.742	870.677	839.251	658.735	636.183	656.514	580.227
Cxcl10	285.145	39.0283	47.9334	66.3065	63.1578	137.617	769.657	279.284	713.561	670.442	689.435	693.331	349.947	756.113	798.854	129.31	446.631	640.133	236.238	298.429	742.245	632.275	405.567	318.936	242.814	500.256	768.775	267.27
Cxcl12	2298.55	2796.22	2608.95	3032.1	3299.24	2832.88	4018.34	5681.82	4150.76	4733.55	4607.4	4682.85	5776.72	4203.62	4663.06	3038.3	5645.28	6138.71	6179.13	5569.27	6270.5	5700.5	4869.05	6202.89	6185.37	5411.45	6351.99	5890.22
Cxcl13	2426.38	191.889	783.197	601.495	624.059	1593.54	4028.17	7511.33	7120.25	7408.57	7125.8	3774.42	3525.43	4798.37	5575.48	2510.53	6367.77	4926.15	1942.52	2614.71	2050.36	3193.66	1689.68	3514.43	2363.08	1553.13	4882.65	1442.57
Cxcl5	39.3303	43.9068	41.9417	31.2588	41.3533	42.2235	1074.37	1116.13	737.571	770.623	483.589	802.022	913.808	1118.14	961.926	148.467	1444.98	870.95	955.028	1601.54	1199.72	1047.48	1156.03	1270.63	1207.1	735.343	883.879	363.213
Cxcl9	392.547	36.589	85.5953	57.7814	81.9547	260.378	1352.55	708.33	2125.32	2041.19	1807.3	1783.67	800.62	1342.59	2039.36	348.658	909.682	1494.67	510.542	668.015	609.045	1084.22	376.357	794.273	501.893	569.333	1267.56	413.469
Cxcr1	110.427	73.9912	51.3572	44.5201	75.1878	46.9149	113.04	154.821	53.7812	86.6951	58.1095	76.6554	127.725	94.1263	70.8583	107.279	137.93	153.878	195.932	129.567	34.9075	100.184	197.728	200.357	145.224	143.726	71.0513	165.616
Cxcr4	1342.53	1104.18	1313.03	1733.44	1853.38	2819.59	1638.59	2252.49	2416.31	3074.78	2271.2	2949.52	1821.38	2087.33	2529.54	1860.15	1970.43	2286.63	1734.28	2183.53	1414.67	1853.41	1308.82	1714.28	1476.63	1673.46	1891.39	1854.9
Cxcr5	356.242	132.534	195.157	186.605	158.646	301.819	448.23	355.177	568.544	622.278	543.669	359.251	205.607	236.867	431.944	280.65	252.872	241.076	132.114	215.591	162.596	300.553	97.7405	350.625	185.886	149.297	272.837	135.919
Cxcr6	297.246	245.553	243.947	193.236	211.278	207.208	601.571	275.237	415.844	373.752	408.736	459.933	254.412	351.681	346.526	204.98	307.606	430.859	230.64	354.717	316.924	316.138	288.728	303.602	334.595	282.995	417.782	190.744
Cyba	10477	6245.34	6722.66	6582.34	8390.96	9210.97	13278.8	11158.2	13387.7	12452.3	12436.4	14031.4	13711.3	16375.9	13417.5	8707.82	12315.2	13725.9	14240.3	13099	15665.2	12579.8	12570.3	13961.6	13473.3	12020.6	13550.9	12977.4
Cybb	6865.41	3002.74	2957.32	2530.07	5340.59	5883.92	6776.52	5976.28	5926.5	5817.24	6768.28	6759.41	5494.27	6797.78	5943.36	5727.95	6931.53	7071.21	5248.73	5764.68	5533.76	6449.65	6331.79	5391.24	6251.59	5622.03	5429.74	5280.3
Cyld	1105.03	1124.5	1072.51	1082.69	1003.01	1120.49	1228.7	1306.36	1326.28	1427.58	1399.55	1467.89	1302.18	1278.46	1368.63	1106.32	1289.54	1274.11	1092.74	1195.84	1151.95	1255.65	1144.8	1132.63	1198.97	1175.43	1359.92	1219.85
Dab2ip	1723.73	2211.6	2276.84	2322.62	2045.11	1864.09	1162.84	1358.98	838.411	929.564	710.118	1157.84	1334.37	970.225	1075.49	2015.32	1525.99	1219.74	1447.66	1341.34	1368.74	1263.44	1622.27	1194.99	1463.85	1541.99	1155.29	1649.31
Daxx	192.113	185.384	171.191	164.819	178.947	186.096	239.842	194.285	242.015	235.04	265.925	250.56	178.608	250.314	242.665	175.287	201.422	183.628	162.344	191.165	259.051	224.859	194.358	190.135	178.916	201.662	269.995	191.886
Ddit4	250.353	282.142	334.678	471.723	545.112	760.804	280.143	558.569	332.291	520.17	375.25	562.903	322.948	291.688	330.025	445.401	379.855	393.928	408.658	446.051	266.4	259.367	251.654	366.981	304.389	288.566	296.995	691.019
Ddx24	832.744	883.016	797.749	823.148	780.449	821.012	933.812	879.341	891.231	959.425	981.952	855.795	821.388	971.259	916.305	892.717	943.617	896.596	773.651	815.636	994.865	905	876.294	790.184	800.473	862.356	929.351	882.905
Ddx58	1709.36	1598.53	1439.71	1666.19	1623.3	1721.78	2747.37	2307.13	2683.3	2911.99	2940.93	2971.26	2233.64	2928.26	3275.01	2011.49	2882.3	2877.52	1776.82	2234.5	3226.19	2825.2	2423.29	2476.86	2279.43	2678.43	3410.46	2730.95
Diablo	835.769	871.632	874.784	894.191	912.78	864.017	775.555	824.698	751.016	782.182	717.997	771.131	823.465	725.083	790.119	818.005	808.971	841.2	920.32	849.621	825.839	743.592	822.369	830.051	791.179	870.155	787.249	858.919
Dll1	266.236	282.142	301.296	333.427	403.758	380.011	210.353	252.975	182.472	263.938	201.906	282.595	236.759	183.081	194.132	312.259	274.765	209.274	253.032	254.886	228.736	274.951	319.061	252.491	275.344	270.74	252.943	412.327
Dll4	604.325	662.668	660.796	780.522	560.901	541.086	352.882	528.212	281.391	257.195	214.71	361.539	396.676	280.31	267.903	553.638	350.299	272.877	463.519	304.802	237.004	328.382	352.765	223.868	391.523	436.749	261.469	683.023
Dnmt1	306.323	289.46	295.304	305.957	281.954	303.383	368.61	333.927	444.655	447.924	497.378	451.924	325.025	425.12	424.179	341.953	383.139	456.505	354.917	367.461	399.599	361.777	355.012	407.87	355.508	363.215	396.466	326.663
Dnmt3a	51.432	56.1032	50.5013	65.3593	42.857	63.3352	57.9946	52.6188	72.9888	90.5482	78.7926	86.9524	53.9977	68.2674	85.4182	71.8388	59.1129	65.6547	63.8178	56.2874	68.8965	73.4686	53.9258	69.5116	52.2805	64.621	59.6831	52.5403
Dtx3l	881.15	754.547	738.688	806.098	878.193	979.741	1565.85	1184.93	1584.62	1655.88	1696.01	1719.6	1257.52	1681.86	1876.29	1096.74	1637.65	1592.13	955.028	1230.89	1713.23	1611.86	1341.4	1260.41	1243.11	1384.9	1772.02	1351.2
Dvl2	132.362	136.599	161.775	178.08	137.594	154.819	132.7	151.785	122.928	148.345	125.083	101.826	115.264	129.294	135.893	134.099	124.794	134.387	133.234	137.001	109.316	124.674	130.321	114.49	144.062	142.612	134.998	131.351
Dynll2	1501.36	1942.47	1831.74	1968.36	1833.83	1647.5	1304.39	1284.1	1045.85	1168.46	957.33	1166.99	1248.18	1011.6	1103.64	1668.58	1434.03	1139.72	1242.77	1400.81	1315.46	1258.99	1491.95	1278.81	1253.57	1404.95	1286.03	1509.96
E2f4	530.203	569.976	457.935	465.093	525.563	457.421	506.224	482.676	507.08	536.546	555.488	584.641	485.979	487.181	542.6	520.113	558.288	582.685	511.662	504.462	549.334	552.128	523.53	482.493	541.394	515.854	549.937	484.284
Ebi3	398.598	157.739	149.792	176.186	352.631	361.245	407.928	376.427	445.616	382.422	393.963	342.089	281.411	369.265	336.82	374.52	435.684	360.075	255.271	461.981	362.855	377.362	416.802	283.158	334.595	288.566	366.625	253.564
Egf	20.4215	13.0094	23.9667	14.2085	21.8045	15.6383	20.6422	20.238	24.0095	16.3757	21.668	18.3058	16.6147	15.5153	17.4719	11.4942	18.6096	8.20683	8.95688	30.7988	16.5352	21.1501	14.6049	14.3112	6.97074	10.0274	17.0523	11.4218
Egr2	41.5994	24.3927	26.5346	29.3643	27.8195	30.4947	69.7901	42.4998	57.6227	59.7233	64.019	78.9437	60.2282	100.332	64.0637	35.4405	43.7873	58.4737	53.7413	53.1013	65.222	67.9028	50.5554	69.5116	65.0602	47.9087	58.2621	45.6872
Eif4a2	12352	14746.2	14388.6	15601.9	13786.4	12980.6	10660.2	10059.3	7728.17	9214.72	7407.49	9220.39	8307.34	8337.94	9019.39	13558.4	10182.7	9282.95	8701.61	10271.9	8844.47	9646.65	11381.7	9446.43	9240.87	10301.5	8979.47	10332.2
Eif4ebp1	1763.06	1736.76	1806.92	1810.17	1948.12	1864.87	1472.47	1719.22	1223.52	1296.57	1252.8	1438.15	1685.35	1649.8	1483.17	1712.64	1631.08	1604.44	1562.98	1693.93	1443.15	1576.24	1767.19	1443.39	1627.67	1680.15	1547.5	1589.91
Elane	12.1016	14.6356	9.41549	15.1558	14.2857	15.6383	13.7614	13.1547	19.2076	22.1554	18.7132	16.0176	20.7684	46.546	7.76529	12.4521	19.7043	25.6463	11.1961	20.1785	14.6979	16.6974	12.358	11.2445	8.13253	12.2557	21.3154	6.85308
Elavl1	229.931	309.787	289.312	303.115	255.639	273.671	175.95	203.392	134.453	172.427	132.962	193.355	156.801	149.981	200.927	259.578	197.043	177.473	164.583	207.095	163.514	185.898	189.864	147.201	202.151	183.836	129.313	190.744
Elk1	23.4469	34.9629	34.2381	42.6256	26.3157	44.5692	33.4206	45.5355	39.3755	47.2006	47.2755	40.0439	36.3446	27.9276	33.0025	31.6091	54.7342	36.9307	27.9903	41.419	34.9075	45.6396	44.9382	41.9114	36.0155	44.5662	38.3677	49.1137
Eno1	840.307	665.107	641.109	679.168	757.893	824.921	1077.32	990.65	1273.46	1228.18	1532.52	1170.43	1120.45	1319.84	1329.81	770.112	1053.09	1254.62	1260.68	1130	1443.15	1242.29	1009.99	1216.45	1097.89	1061.79	1192.24	1135.33
Eomes	139.925	109.767	103.57	112.721	108.27	153.255	202.49	112.321	208.402	161.831	189.102	211.661	106.957	193.424	167.924	144.635	148.877	143.62	62.6982	103.017	113.909	112.429	119.086	104.267	92.9432	95.8174	136.419	87.9478
Ep300	872.831	988.717	895.327	1044.8	1030.82	1009.45	997.704	1132.32	951.735	1148.23	1028.24	1240.22	1071.65	1021.94	1079.38	1057.47	1252.32	1162.29	1087.14	1063.09	1188.69	1164.37	1212.21	984.407	944.535	1011.65	959.193	1167.31
Ero1l	673.91	727.715	759.231	728.424	775.938	731.091	687.089	701.247	609.84	681.038	625.416	821.472	876.425	783.007	833.798	825.667	873.557	918.139	774.77	790.148	904.84	801.476	844.838	852.54	795.826	809.991	889.563	960.573
Ets1	4961.67	5251.75	5125.45	6015.89	5416.53	5315.46	4499.99	3616.53	4120.98	4234.57	3913.04	4051.3	3280.36	3086.52	3969.04	5310.32	3839.05	4255.24	2908.75	3736.21	3799.41	3994.02	4251.15	3495	4338.12	4283.93	3730.19	3143.28
Ezh2	378.176	322.797	311.567	313.535	356.39	394.867	628.111	558.569	825.926	757.137	856.869	692.187	492.21	689.915	810.502	408.044	591.129	679.115	467.997	487.47	500.648	652.312	525.777	553.026	476.334	551.507	633.778	416.896
F13a1	579.366	623.64	589.752	694.324	693.232	737.347	414.809	833.805	392.795	241.783	256.076	402.727	706.124	631.991	492.125	760.534	721.396	748.873	660.57	589.425	677.023	457.509	784.171	374.136	586.704	725.315	534.306	902.322
F8	42.3557	43.9068	35.95	29.3643	28.5714	41.4415	41.2843	42.4998	44.1774	48.1639	75.8379	40.0439	28.0373	45.5116	49.5037	27.7777	36.1245	46.1634	34.7079	32.9228	43.1751	40.0738	35.9505	33.7336	36.0155	34.5388	41.2098	28.5545
Fadd	186.063	204.899	181.462	204.603	201.503	185.314	181.848	197.32	174.789	161.831	184.178	195.643	208.722	181.012	191.22	206.896	206.895	202.093	198.171	175.234	176.375	211.501	189.864	199.335	209.122	179.379	204.628	182.749
Fam129c	64.2899	47.9723	53.0691	60.6231	45.1127	50.0426	65.8583	60.714	71.068	72.2459	65.9888	64.0702	48.8056	43.4429	71.829	57.471	50.3554	43.0859	45.904	58.4114	28.4772	56.7712	43.8147	71.5561	53.4423	51.2511	61.1041	41.1185
Fas	766.185	856.997	892.759	986.072	1060.9	1039.95	813.89	1026.07	665.542	760.027	726.861	950.756	904.462	698.19	830.886	1006.7	1050.9	871.976	725.508	957.948	787.257	887.189	969.541	896.496	873.666	872.384	780.144	1057.66
Fasl	40.0867	52.8508	45.3655	38.8367	49.6239	50.8245	46.1991	42.4998	57.6227	44.3108	42.351	48.0527	31.1525	41.3742	38.8265	57.471	50.3554	29.7498	29.1099	41.419	40.4193	41.187	46.0616	29.6447	38.339	32.3105	29.8416	42.2606
Fbxo7	147.489	164.244	154.072	167.661	130.827	136.835	128.768	131.547	133.493	153.161	130.008	152.167	126.687	116.882	135.893	153.256	142.309	137.464	141.071	118.947	128.607	124.674	131.444	141.068	138.253	140.384	153.471	163.332
Fbxw11	1948.36	2122.98	2073.98	2124.65	2118.04	1958.7	1957.07	2051.12	1777.66	1852.38	1641.84	2045.67	2003.11	1929.07	2053.92	2019.15	2192.65	2165.58	2045.53	1970.06	2223.06	2015.93	2259.27	1933.04	2151.63	2134.72	2205.43	2266.08
Fcer1a	41.5994	44.7199	57.3489	40.7311	42.857	78.9735	29.4888	25.2975	19.2076	25.0452	20.6831	32.0351	29.0757	25.8589	16.5012	47.8925	33.9352	27.6981	24.6314	25.4886	30.3144	33.3948	43.8147	15.3334	32.5301	28.968	25.5785	33.1232
Fcgr1	473.477	266.693	260.21	308.799	278.195	433.963	1231.65	1103.98	1903.47	1705	1672.37	1520.52	858.771	1977.69	2022.86	546.933	1112.2	1433.12	810.598	925.025	1576.35	1147.67	756.085	979.296	835.327	931.434	1726.55	881.763
Fcgr2b	776.774	574.041	599.167	628.017	569.924	731.873	2328.63	2285.88	2099.39	2305.13	1762	3007.87	3130.83	4487.03	2499.45	809.384	2195.93	2987.29	4559.05	2308.85	4081.43	2087.18	2081.76	2695.62	2418.85	1843.93	2663	3005.07
Fcgr4	2128.38	448.826	535.827	550.344	1381.2	1856.27	2695.28	5268.96	4805.73	4625.66	4854.61	3092.53	2510.89	4380.49	2971.2	1820.87	3670.47	3050.89	2172.04	2733.66	1907.05	3013.33	2359.25	3076.91	3175.17	1397.15	2583.43	3112.44
Fcgrt	1679.1	1592.03	1622.89	1586.62	1716.54	1791.37	1438.07	1598.8	1470.34	1317.76	1427.13	1502.22	1140.18	1627.04	1201.68	1673.37	1599.33	1481.33	1462.21	1487.9	1100.51	1412.6	1418.92	1370.81	1641.61	1364.84	1475.03	1351.2
Fcnb	12.858	8.1309	9.41549	12.3141	12.7819	17.9841	22.6081	15.1785	23.0491	16.3757	19.6981	21.7381	23.8836	21.7215	19.4132	9.57851	17.5149	15.3878	8.95688	24.4266	22.9655	16.6974	15.7284	6.13338	10.4561	14.484	28.4205	13.7062
Fcrl1	238.251	46.3461	77.8918	77.6733	70.6765	166.548	310.615	256.011	552.218	503.795	521.016	298.613	166.147	195.493	392.147	143.678	163.108	200.042	86.21	168.862	100.13	218.18	61.79	209.557	109.208	125.9	211.733	70.8151
Fcrl5	156.565	13.0094	23.9667	14.2085	24.0601	62.5533	226.081	337.975	527.248	417.1	531.85	209.372	115.264	316.513	303.817	72.7967	225.505	146.697	48.1432	161.428	52.3613	198.143	42.6913	220.802	200.99	62.3927	171.944	105.081
Fcrlb	29.4977	18.7011	12.8393	11.3668	13.5338	17.2021	67.8242	61.7259	42.2567	66.4662	50.2303	64.0702	87.2271	95.1607	67.9463	22.9884	44.882	67.7064	109.722	69.0317	73.4896	47.8659	50.5554	81.7784	41.8244	62.3927	58.2621	77.6682
Fcrls	112.696	110.58	99.2906	107.038	121.804	110.25	232.961	280.296	309.242	241.783	284.638	270.01	173.416	504.765	243.636	136.015	290.091	325.196	372.83	227.274	215.876	213.727	170.765	276.002	277.668	181.607	284.205	132.493
Fes	1212.43	885.455	834.555	827.884	976.69	1086.86	1300.46	1205.17	1159.18	1124.15	1141.51	1197.88	1109.03	1348.8	1208.47	1108.23	1188.83	1131.52	1116.25	1179.91	1104.18	1196.65	1213.33	1008.94	1302.37	1081.84	1142.51	1069.08
Fgr	1014.27	413.05	385.179	378.894	860.148	1035.26	882.698	867.198	872.024	790.852	809.594	870.669	922.115	1148.13	891.067	797.89	950.185	865.821	757.976	1042.91	875.444	1027.45	1148.17	741.117	1011.92	965.973	873.931	710.436
Flt1	614.158	808.211	829.419	862.932	816.539	753.767	461.991	596.009	247.778	436.365	242.287	505.697	624.089	388.917	430.974	852.487	699.503	388.799	461.279	556.502	530.962	655.652	827.986	493.737	647.117	675.178	488.833	889.758
Flt4	415.994	618.761	643.677	677.274	641.352	543.431	406.945	569.7	409.121	374.715	422.525	376.413	399.791	319.616	366.91	604.404	514.501	479.074	446.725	499.152	469.415	448.604	529.147	418.092	562.306	483.543	419.203	571.09
Foxp1	1097.47	1261.92	1338.71	1371.6	1167.67	1193.99	982.96	987.614	852.816	903.555	778.077	995.377	921.076	775.766	915.334	1270.11	1015.87	916.088	865.459	935.645	836.862	967.337	1092	944.54	1070.01	1027.25	856.879	1071.36
Foxp3	78.6606	31.7105	34.2381	26.5226	24.812	38.3139	161.205	87.0234	228.57	216.738	242.287	227.678	104.88	165.497	205.78	56.5132	145.593	143.62	68.2962	124.257	150.654	174.766	96.6171	138.001	128.959	125.9	198.944	77.6682
Fpr1	682.986	430.125	315.847	297.432	848.87	735.783	435.451	518.093	349.578	375.679	565.337	443.915	374.869	589.582	352.35	642.718	512.312	579.607	291.099	664.828	315.086	647.86	734.739	332.225	540.232	491.343	412.098	320.952
Furin	2296.29	2536.84	2370.99	2494.07	2433.08	2341.84	2607.79	3081.23	1962.05	2310.9	2036.79	2989.56	3905.49	2961.36	2894.51	2557.46	3174.58	3437.64	4169.43	3015.09	4568.29	2967.69	3597.3	3452.07	3593.41	3261.13	3207.26	4108.42
Gata3	244.302	247.179	243.091	295.538	205.263	184.532	192.66	178.094	189.195	168.574	119.174	180.77	136.033	164.462	147.541	238.505	217.842	146.697	89.5688	194.351	126.769	149.164	182	132.89	180.077	208.347	180.47	211.303
Gbp2	1955.17	1692.04	1532.16	2199.48	1971.42	2233.93	2762.12	1906.42	2476.82	2369.66	2448.48	2665.78	1979.22	2182.49	2412.09	2162.83	2089.75	2682.61	1567.45	2075.2	2543.66	2250.81	2327.8	1834.9	1791.48	2101.3	2600.48	2178.14
Gbp2b	40.0867	32.5236	34.2381	35.0477	31.5789	39.0958	59.9605	45.5355	104.681	117.52	102.43	92.673	36.3446	50.6834	67.9463	37.3562	64.5863	48.2151	23.5118	45.6671	39.5006	60.1107	32.5802	40.8892	45.3098	27.8539	59.6831	29.6967
Gbp5	470.451	318.731	271.337	401.628	442.856	550.469	881.715	651.663	842.252	951.719	935.662	996.521	666.664	808.866	1017.25	565.132	815.539	923.269	461.279	672.263	761.536	922.81	771.813	621.516	556.497	740.913	943.562	614.493
Gclc	1447.66	1771.72	1658.84	1576.2	1491.73	1357.41	2012.12	1532.02	1341.65	1433.36	1274.47	1636.08	1890.96	2157.66	1657.89	1707.85	1692.38	1967.59	2287.36	2109.18	2585.91	2182.91	2362.62	2735.49	2374.7	2087.93	2046.28	1756.67
Ghdc	111.184	125.216	102.714	120.299	103.007	108.686	134.665	132.559	95.0775	116.557	99.4756	121.276	149.532	108.607	107.743	119.731	126.983	131.309	171.3	103.017	143.305	122.448	116.839	116.534	112.694	115.872	123.629	151.91
Gmpr	77.1479	85.3744	87.3072	89.9874	95.4885	75.0639	70.7731	79.9401	42.2567	56.8334	53.185	53.7732	91.3808	68.2674	51.4451	84.2909	70.0597	74.8873	146.669	97.7064	91.8619	85.7134	80.8887	92.0007	80.1635	89.1324	98.0508	124.498
Grb2	2352.26	1934.34	1895.08	1935.2	2143.6	2226.9	2527.19	2283.86	2912.83	2654.8	2761.68	2568.53	2176.52	2724.49	2657.67	2242.33	2432.39	2328.69	1943.64	2315.22	2324.11	2407.77	2151.41	2383.84	2511.79	2157	2407.22	2066.2
Grk2	2207.79	1646.51	1649.42	1730.6	2024.81	2220.64	2570.44	2436.65	2805.27	2752.09	2965.56	2716.12	2192.1	2665.53	2691.64	2095.78	2428.01	2427.17	1799.21	2275.92	1898.79	2589.21	2253.65	2074.1	2212.05	2093.5	2439.9	1827.49
Grk6	741.982	529.321	554.658	535.188	595.487	677.921	771.623	771.068	872.984	844.795	838.156	713.925	577.36	634.06	775.559	640.802	715.923	666.805	506.064	634.03	546.579	714.649	568.468	544.849	608.778	592.731	649.409	555.099
Grn	4520.72	3648.33	3676.32	3861.88	3896.98	4216.87	8296.18	8122.52	9687.34	9515.26	9878.62	10283.3	10016.6	12088.5	10896.6	4750.94	9378.15	10745.8	12455.7	8313.54	12941.5	9122.35	8724.75	10520.8	9698.62	8653.64	10896.4	10319.6
Gsdmd	267.749	222.787	200.293	204.603	252.631	270.543	281.126	250.951	239.134	258.159	241.302	248.272	198.338	249.28	268.873	262.451	245.209	205.171	198.171	253.824	228.736	268.272	224.691	189.113	271.859	256.256	267.153	241
Gsk3b	1598.93	1902.63	1897.65	1977.83	1860.15	1623.26	1589.45	1602.85	1246.57	1411.2	1270.53	1665.83	1687.43	1560.84	1528.79	1782.56	1797.47	1641.37	1686.13	1657.82	1839.08	1744.32	2025.59	1600.81	1903.01	1817.19	1614.29	2022.8
Gstp1	9349.27	10780.8	11231	10805.1	12594	10955.4	7170.69	7279.61	5508.73	5781.6	5255.46	5718.27	5968.82	5939.27	5898.71	9592.88	6929.34	6143.84	6023.5	8259.38	6051.86	6674.51	7008.11	6271.38	7622.5	8283.75	7322.55	7187.74
Gucy1b1	1541.45	1812.38	1694.79	2242.11	1921.05	1862.52	990.823	992.674	626.167	629.021	528.895	745.96	793.351	595.788	712.466	1533.52	912.966	794.011	792.684	875.11	728.465	940.621	1161.65	901.607	1130.42	1236.71	761.67	957.146
Gzma	1722.97	2222.99	1843.72	2098.13	1889.47	1921.95	1096.98	1108.03	854.737	660.809	587.005	1059.45	604.359	877.133	801.766	1485.63	958.942	655.521	384.026	986.622	489.624	721.328	1250.4	524.404	895.74	795.507	925.088	765.26
Gzmb	55.9701	67.4865	53.0691	57.7814	60.1502	64.1171	84.5345	56.6664	64.3454	51.0538	68.9435	60.6379	51.9209	56.8895	70.8583	69.9231	52.5448	70.7839	39.1864	72.2178	65.222	58.9975	88.7529	55.2004	60.413	47.9087	88.1036	49.1137
Gzmg	18.9088	18.7011	19.6869	13.2613	16.5413	23.4575	20.6422	26.3094	24.0095	33.7147	27.5774	30.891	20.7684	28.9619	26.2079	21.0727	29.5564	19.4912	31.3491	28.6747	27.5586	13.3579	37.074	21.4668	19.7504	25.6256	31.2626	25.1279
Gzmm	38.574	35.776	38.5179	35.0477	35.3383	40.6596	33.4206	35.4165	37.4548	34.678	30.5321	19.4499	23.8836	20.6871	25.2372	20.1149	22.9883	23.5946	23.5118	29.7367	18.3724	28.9422	32.5802	18.4001	25.5594	25.6256	34.1046	34.2654
H2-Aa	32964.1	20835.4	20784.3	21366.8	20111.2	26839.3	49783	33942.2	53713	54272.1	48707.6	56842.9	32989.5	41089.8	48420.5	28067.9	34474.9	38821.4	30983	35440.9	31155.9	37356.6	22991.5	32883.1	30773.5	25451.8	34536.6	23660.2
H2-Ab1	4112.29	2952.33	2662.02	3027.37	2677.44	3470.14	6931.83	4507	7237.41	7650.36	7262.71	7795.97	4814.1	5794.46	7025.65	3671.44	4687.43	5374.45	4039.55	4854.52	4449.79	5316.46	3286.1	4796.3	4390.4	3697.88	4993.49	3306.61
H2-D1	23448.4	18527.1	17409.2	19651.4	20521.8	23416	40598.2	33212.6	37822.6	39144.7	40712.1	42643.3	36964.6	40263.3	41837.5	24176.2	38305.2	39609.2	32935.6	32246.3	41743	36414.8	34676.5	35515.3	32417.4	30328.4	40988.1	33977.6
H2-DMa	1566.41	1043.19	1028.86	1083.64	1073.68	1245.59	2011.14	1502.67	2182.94	2109.58	2136.26	2101.73	1360.33	1753.23	1859.79	1300.76	1480.01	1456.71	1386.08	1412.49	1268.61	1484.96	1041.44	1388.19	1431.32	1172.09	1523.34	1089.64
H2-DMb1	415.237	295.152	283.321	303.115	320.3	311.202	533.747	398.689	500.357	551.958	510.182	535.444	359.293	435.463	447.475	323.754	414.885	455.479	433.289	469.416	433.588	434.133	313.444	437.514	401.979	350.959	409.256	291.256
H2-DMb2	2265.27	646.406	981.779	821.253	722.555	1474.69	3033.41	2117.91	4190.13	3880.09	4709.83	2891.17	1509.86	1911.49	3210.95	1456.89	1845.64	1896.8	853.143	1469.84	1265.86	2172.89	767.319	2031.17	1381.37	1232.26	1881.44	788.104
H2-Eb1	8639.81	4549.24	4571.65	4676.5	4522.55	6539.94	13346.6	8087.1	15782.9	16003.9	14850.4	14441	7647.95	10524.6	12357.5	6709.74	8346.96	8791.57	6479.19	8384.7	6744.5	9369.48	4646.61	7917.17	7348.32	5620.91	8740.73	4599.56
H2-K1	43.1121	40.6545	33.3822	45.4673	37.5939	38.3139	77.6538	72.8568	69.1473	104.034	88.6416	81.2319	59.1898	79.6453	96.0955	53.6396	79.9119	74.8873	64.9374	62.6596	74.4082	67.9028	57.2962	71.5561	58.0895	64.621	110.84	61.6777
H2-M3	676.935	457.77	462.215	523.821	553.382	659.155	1048.82	770.056	1199.51	1163.64	1213.41	1186.44	791.274	1078.83	1192.94	667.622	923.913	939.682	676.245	802.892	871.77	974.016	678.566	823.917	762.134	733.114	1001.82	671.602
H2-Ob	546.843	259.376	274.761	294.59	245.864	445.692	769.657	545.414	1021.84	1140.52	1166.13	617.82	315.679	392.021	782.353	399.424	405.033	413.419	144.43	378.081	221.387	478.659	194.358	488.626	295.095	305.279	376.572	179.322
H2-Pa	11.3453	10.5702	14.5512	14.2085	10.5263	8.60107	12.7785	24.2856	14.4057	16.3757	23.6378	13.7293	30.1141	24.8245	13.5893	9.57851	14.2309	15.3878	14.5549	19.1165	18.3724	12.2448	13.4815	13.289	11.6179	16.7123	11.3682	13.7062
H2-Q1	72.6098	46.3461	72.756	83.3567	62.4059	61.7713	44.2332	45.5355	33.6133	35.6413	33.4868	33.1792	51.9209	50.6834	41.7384	59.3867	50.3554	48.2151	30.2295	37.1709	29.3958	30.0553	37.074	36.8003	45.3098	37.8813	19.8944	52.5403
H2-Q10	52.1883	83.7483	100.147	79.5678	93.2329	71.9363	116.972	130.535	75.8699	78.9888	46.2906	90.3848	91.3808	80.6797	79.5943	115.9	95.2374	96.4303	94.0473	103.017	180.968	85.7134	98.864	77.6895	112.694	110.301	71.0513	142.772
H2-Q2	44.6248	39.0283	43.6536	56.8341	49.6239	63.3352	110.091	84.9996	87.3945	132.932	126.068	88.0966	92.4192	113.779	122.303	65.1339	77.7225	88.2234	62.6982	75.4039	79.9199	97.9582	68.5307	60.3116	59.2513	82.4475	105.156	76.526
H2-T23	898.546	689.5	689.042	839.251	706.765	911.714	1640.56	1213.27	1620.16	1669.36	1841.78	1804.26	1206.64	1638.42	1691.86	941.567	1361.79	1346.95	977.42	1124.69	1354.05	1380.32	1090.87	1167.39	1054.9	1107.47	1676.81	1142.18
H2afy2	124.042	175.627	136.953	163.872	179.699	150.128	107.143	109.285	80.6718	78.9888	65.9888	109.835	114.226	87.9202	92.2129	134.099	144.498	98.482	138.832	133.815	97.3737	89.0529	111.222	92.0007	117.341	155.982	125.05	134.777
Havcr2	119.504	72.365	84.7394	76.7261	109.022	116.505	150.393	155.833	151.74	165.684	118.189	145.302	185.877	163.428	148.511	124.521	160.918	183.628	190.334	159.304	168.107	115.769	167.395	180.935	189.372	139.269	164.839	155.336
Hc	1172.35	1262.73	1013.45	1217.2	1115.04	888.256	1584.53	1432.85	963.26	1490.19	902.175	1414.12	1903.42	1479.13	1475.41	1139.84	1314.71	1756.26	3405.85	1863.86	2359.01	1546.18	1712.14	2160.99	1707.83	1648.95	1683.92	2248.95
Hdc	493.142	660.229	538.395	588.233	584.961	476.187	640.89	477.617	329.41	326.551	357.521	314.631	556.592	654.747	501.832	569.921	372.192	609.357	649.374	595.797	725.709	589.975	727.998	959.874	785.37	732	687.777	636.194
Herc6	99.0821	83.7483	74.4679	77.6733	65.4134	81.3192	203.473	123.452	187.274	173.39	215.695	161.32	140.186	209.974	213.546	91.9537	156.54	194.912	88.4492	125.319	238.841	191.464	120.21	132.89	125.473	157.096	244.417	143.915
Hif1a	3182.73	2777.51	2803.25	2963.9	3080.44	2975.19	3916.11	3408.08	4200.7	4013.02	4223.28	4204.61	3777.76	4149.83	4436.89	3153.24	3752.57	4569.15	4183.98	3773.38	4955.03	4041.89	3705.15	4395.59	4132.48	3892.86	4081.19	3722.36
Hist1h2ao	53.701	46.3461	46.2215	72.9372	51.1277	76.6277	121.887	103.214	149.819	144.492	159.555	139.582	97.6113	109.642	159.189	68.9653	103.995	126.18	72.7747	106.203	79.9199	113.542	82.0122	108.356	65.0602	83.5617	117.945	69.6729
Hist1h2be	106.646	221.16	179.75	271.857	184.21	179.059	130.734	111.309	114.285	95.3646	92.5813	66.3584	92.4192	115.848	104.831	205.938	159.824	80.0166	61.5786	113.637	58.7916	115.769	102.234	90.9785	91.7814	139.269	125.05	115.36
Hist1h2bk	13292.1	8065.04	8679.37	9948.82	8701.48	12690.5	28183.4	22959	42740.7	37558.2	50940.4	34823.3	21877.4	33650.7	38175.1	14272.9	26925.9	31975.9	18340.3	22318.5	18701.3	26447.6	18042.7	25262.4	18903.5	20635.3	36142.4	13437.7
Hist1h3b	8898.48	4218.31	4757.39	5489.23	4683.45	8088.14	22513.7	17430	34361.4	31066.7	42089	27331.7	16034.2	27070.1	27527	8897.48	19531.3	24347.6	13177.8	16739.7	13564.3	20525.6	13075.9	18750.8	14692	15622.7	27839.3	8972.96
Hist1h4k	2825.73	1643.25	1824.04	1973.09	1810.52	2750	7028.16	5490.57	10411.5	9470.95	12728	8329.13	5242.97	7945.91	8869.91	3087.15	6444.4	7854.96	3840.26	5247.47	4122.76	6395.11	3989.39	5344.22	4219.62	4759.67	8337.16	2955.96
Hist2h3c2	64.2899	67.4865	63.3406	70.0954	52.6315	58.6437	58.9776	89.0472	84.5133	93.438	104.4	85.8083	73.7277	75.5079	76.6823	68.0074	84.2906	84.12	58.2197	62.6596	56.9544	75.6949	64.0369	69.5116	72.0309	72.4201	85.2616	94.8009
Hist3h2ba	316.912	203.272	218.268	233.02	215.037	324.495	668.412	532.259	991.111	902.592	1184.84	822.616	561.784	753.01	885.243	355.363	639.295	720.149	409.777	507.649	442.775	606.673	415.678	585.738	422.891	471.288	817.09	319.81
Hmgb1	3573.76	4254.09	4092.31	4380.02	4043.6	3865.01	3154.32	3428.32	2925.31	3165.33	2821.76	3110.84	3180.67	2922.05	3148.83	3801.71	3480	3252.98	3047.58	3082	2824.75	2975.48	3089.5	3086.11	3157.74	3268.93	3090.73	3503.06
Hmgb2	27.2287	32.5236	35.0941	24.6281	31.5789	31.2766	39.3184	40.476	39.3755	41.421	47.2755	35.4674	30.1141	49.649	39.7971	34.4826	36.1245	58.4737	34.7079	45.6671	42.2565	42.3001	35.9505	31.6891	34.8537	36.7671	32.6836	34.2654
Hras	1499.09	1667.65	1652.85	1476.74	1632.33	1376.95	1253.27	1250.71	921.963	962.315	944.526	1157.84	1244.02	1087.11	1038.61	1309.38	1251.22	1296.68	1551.78	1481.53	1384.36	1199.99	1553.74	1346.28	1338.38	1414.98	1409.66	1546.51
Hsd11b1	11014	12414.3	12098	12875.8	12867.6	11021.1	5418.07	7563.95	3971.17	3828.07	3123.14	4584.45	4984.4	4439.45	5017.35	11511.5	7317.96	4948.72	3253.59	6353.04	3878.41	5158.39	7299.08	4647.06	6511.83	7751.18	5057.43	7194.59
Hsp90ab1	11523.8	13254.2	12242.7	14159.3	12651.1	12685	13871.5	11918.2	12986.2	14376	12917.1	12276.3	12003.1	11985.1	13377.7	14855.3	12824.2	11872.2	11165.9	12054	12575	12801.4	12176	13726.5	12134.9	11705.3	13026.6	12701
Hsp90b1	7779.08	8046.34	7630.82	8479.65	8065.4	8130.36	14366.9	13616.1	19269	22773.8	23106.9	21667.2	15457.9	21025.3	22384.4	10114.9	16880	22342.1	10688.9	13235	13656.2	17282.9	11279.5	14615.8	10877.8	12118.7	19497.9	12337.8
Hspb1	887.958	1276.55	1163.24	1378.23	1166.91	1032.91	807.993	712.377	481.15	576.04	352.597	473.662	588.783	474.769	573.661	1386.97	664.473	573.452	554.207	720.054	737.651	716.876	978.529	773.828	741.222	853.443	724.724	981.132
Icam1	3817.31	4317.51	4025.55	4290.03	4354.13	3951.02	4221.81	3719.74	3107.79	3437.94	3023.67	3870.53	4383.16	3751.61	3990.39	4321.82	4080.98	4616.34	4564.65	4435.02	5067.1	4415.91	5707.15	4914.88	5085.15	4822.06	4707.86	4933.07
Icos	217.073	139.851	164.343	143.98	154.135	200.17	440.366	357.201	605.039	679.111	628.371	667.017	399.791	486.147	704.7	236.589	460.862	516.005	209.367	324.98	364.692	555.467	271.876	424.225	378.743	392.183	497.359	225.009
Icosl	486.334	407.358	374.908	392.156	369.172	465.24	563.236	501.902	580.069	619.388	533.82	478.238	315.679	339.268	508.627	445.401	406.127	389.825	307.893	386.578	366.529	455.283	376.357	342.447	414.759	412.237	363.783	370.066
Id1	2741.02	3268.62	3095.98	3849.57	3887.96	3403.68	1911.86	2423.5	1220.64	1535.47	1199.62	2078.85	2260.64	1517.4	1214.3	3033.51	2501.35	1815.76	2323.19	2125.11	1485.41	1852.3	1967.17	1828.77	2529.22	2324.13	1858.7	3610.43
Ido1	15.8834	18.7011	11.9833	16.103	21.0526	25.0213	31.4547	25.2975	23.0491	25.0452	25.6076	21.7381	17.6531	13.4466	21.3546	16.2835	20.799	18.4654	8.95688	18.0544	27.5586	14.4711	12.358	20.4446	5.80895	11.1416	14.2103	12.564
Ifi27	3623.68	3720.7	3428.95	3830.62	3603.75	3786.82	5165.45	5943.9	3914.5	4877.08	3774.16	4594.75	5288.66	4266.71	4399.04	4039.26	5652.94	5157.99	5658.51	4684.6	5907.64	4543.92	4873.54	5249.15	4443.84	4386.43	5225.11	6060.4
Ifi30	4355.08	2219.74	2576.42	2409.77	2600.75	3471.71	6847.3	5741.52	8345.69	7532.84	7837.89	6521.43	6217.01	7312.89	6966.44	3769.14	5897.06	5802.23	6334.76	5166.76	5816.7	5438.9	4308.45	6521.83	5042.17	4562.47	5752.32	5183.21
Ifi35	2016.44	2113.22	2174.98	2039.4	2191.72	2054.09	2491.8	2028.86	1967.82	2046.97	2139.22	2218.43	1861.88	2327.3	2402.39	2181.98	2248.48	2254.83	1618.96	2047.59	2470.17	2147.29	2098.61	1688.72	1842.6	2179.29	2461.22	2113.03
Ifi44	334.308	265.88	206.285	265.226	285.714	433.963	1541.28	979.519	1436.73	1682.85	1594.56	1416.41	653.165	1564.98	1851.05	551.722	1394.63	1300.78	492.629	961.134	1680.15	1362.51	865.06	794.273	618.072	1106.36	1895.65	1086.21
Ifi44l	10.5889	8.94399	15.4072	6.63065	9.02254	4.69149	14.7444	7.0833	11.5245	7.70623	6.89435	11.4411	14.5378	8.27484	9.70662	7.66281	8.75746	10.2585	8.95688	18.0544	12.8607	4.45264	10.1111	10.2223	3.48537	5.57078	11.3682	7.99526
Ifih1	1337.23	1304.2	1204.33	1351.71	1308.27	1391.81	1958.06	1675.71	1856.41	2013.25	1861.47	2057.11	1598.12	2129.74	2357.74	1786.39	2088.66	2015.8	1380.48	1731.1	2336.97	2042.65	1809.88	1506.77	1772.89	1953.11	2435.64	1982.82
Ifit1	481.04	350.442	303.863	326.796	328.571	455.857	1323.06	900.591	1055.46	1387.12	1213.41	1264.24	706.124	1458.44	1483.17	599.615	1220.57	1295.65	473.595	775.279	1925.43	1411.49	930.22	745.206	722.633	1021.68	1786.23	1080.5
Ifit3	2779.59	2084.76	2168.99	2293.26	1988.72	2272.25	5761.13	4012.18	4449.43	5716.09	4954.08	5494.02	3593.96	6183.37	6686.89	3241.37	5671.55	5605.27	2662.43	3609.83	7677.82	5729.44	4693.79	3502.16	3325.04	5313.41	8170.9	5484.75
Ifitm1	2240.32	2011.58	2334.18	2387.03	2520.3	2530.28	4363.36	5047.36	3724.35	4228.79	3576.2	3652	3074.75	3945.03	3498.26	2729.87	4612.99	3558.69	4244.44	4546.53	4221.06	3790.31	3086.13	4004.07	4075.56	3850.52	4631.13	4332.29
Ifitm3	22542.3	21020.8	20179.1	23644	25124	28076.3	34274.8	32798.7	28178.5	28646.9	27880.8	32338.3	27628.1	33592.7	33581	27195.3	37284.9	32458	22547.8	31293.7	37037.8	31570.4	32821.7	26647.5	27939.9	33270.9	40968.2	34170.6
Ifna1	4.53811	7.31781	5.99167	6.63065	6.01502	15.6383	13.7614	7.0833	6.72265	10.5961	18.7132	11.4411	20.7684	12.4123	11.6479	8.62066	8.75746	15.3878	12.3157	11.6823	16.5352	6.67897	4.49382	8.17784	6.97074	7.79909	14.2103	17.1327
Ifnar1	1699.52	1644.88	1723.89	1762.81	1743.61	1758.53	1797.83	1800.17	1841.05	1783.99	1725.56	2150.93	2045.68	2066.64	2138.37	1749.99	2044.87	2157.37	2154.13	1846.86	2286.44	1893.49	2113.22	1881.93	2044.75	2042.25	1985.17	1950.84
Ifnar2	1447.66	1306.64	1387.5	1380.12	1512.03	1447.33	1650.39	1755.65	1654.73	1715.6	1575.85	1726.46	1794.39	1704.62	1758.84	1534.48	1764.63	1784.99	1683.89	1816.06	1998	1710.93	1915.49	1784.81	1837.95	1751.45	2024.96	1843.48
Ifnb1	8.31987	15.4487	8.55953	12.3141	7.51878	9.38299	13.7614	12.1428	10.5642	13.4859	4.92454	12.5852	12.461	14.481	7.76529	9.57851	10.9468	11.2844	17.9138	10.6203	10.1048	4.45264	3.37036	11.2445	3.48537	8.91324	17.0523	11.4218
Ifng	11.3453	15.4487	19.6869	14.2085	12.7819	8.60107	24.574	21.2499	27.851	24.082	21.668	24.0263	19.7299	21.7215	22.3252	10.5364	7.66278	16.4137	13.4353	20.1785	21.1282	22.2632	22.4691	14.3112	15.1033	13.3699	21.3154	18.2749
Ifngr1	4780.9	4238.64	4329.41	4494.63	5216.53	5463.25	4339.77	5553.31	3766.6	3946.55	3446.19	4228.63	4388.35	3831.25	3693.37	4931.97	5273.09	3965.95	3924.23	4592.2	3894.03	4225.56	4487.08	3742.38	4378.78	4215.96	3792.72	5066.71
Ikbkb	1443.88	1248.91	1242.84	1186.89	1365.41	1373.83	1362.38	1361.01	1163.02	1231.07	1144.46	1339.75	1234.68	1244.33	1223.03	1362.06	1340.99	1219.74	1119.61	1261.69	1094.08	1231.16	1348.15	1133.65	1312.82	1303.56	1210.71	1246.12
Ikbke	270.774	113.019	138.664	127.877	251.879	268.979	295.871	281.308	360.142	339.074	398.887	319.207	296.987	449.944	351.379	221.264	299.943	347.764	233.999	404.632	395.006	436.359	403.32	255.557	439.156	394.411	360.941	226.152
Ikbkg	371.369	451.265	482.758	458.462	448.119	448.038	366.644	360.236	311.163	358.34	283.653	334.08	304.256	300.997	364.969	474.136	378.76	348.79	366.113	379.143	363.773	358.438	376.357	334.269	385.714	410.009	360.941	429.459
Ikzf1	816.86	514.686	542.674	449.937	660.149	824.139	932.829	949.162	1243.69	1103.92	1316.82	1090.34	806.851	1038.49	1062.87	737.545	1011.49	876.079	569.882	847.497	695.395	1030.79	770.69	750.317	770.266	750.941	913.72	622.488
Ikzf3	921.237	365.89	439.96	460.357	404.51	666.192	1246.39	1046.3	1843.93	1696.33	2034.82	1418.7	703.009	1034.35	1575.38	795.016	964.416	1119.21	378.428	857.055	734.896	1203.33	574.085	1027.34	733.089	670.722	1121.19	451.161
Il10	74.1225	8.94399	9.41549	10.4196	52.6315	46.133	62.9094	40.476	70.1076	62.6131	106.37	50.3409	67.4971	94.1263	70.8583	37.3562	73.3438	81.0425	19.0334	75.4039	45.931	94.6187	74.148	35.778	70.8692	51.2511	63.9462	25.1279
Il10ra	764.672	382.965	410.002	542.766	764.66	1118.92	895.476	899.579	1115.96	1118.37	953.39	983.936	673.933	994.015	922.129	945.399	815.539	748.873	642.656	871.924	623.743	902.774	761.702	724.761	809.767	660.694	788.67	684.166
Il10rb	3491.32	3346.68	3437.51	3308.69	3531.57	3342.69	3811.92	4171.05	3472.73	3724.03	3211.78	4079.9	4438.2	4293.61	4036.01	3442.52	4265.98	4314.74	4675.49	4112.17	4945.85	4021.85	4426.41	4420.12	4615.79	4278.36	4128.08	4991.32
Il12a	106.646	111.393	119.833	101.354	76.6916	82.8831	61.9265	78.9282	91.236	68.3928	75.8379	58.3497	44.652	55.8552	55.3277	65.1339	61.3023	45.1376	55.9805	64.7836	42.2565	60.1107	61.79	35.778	37.1773	50.137	28.4205	46.8294
Il12b	86.2242	30.8974	41.0858	25.5754	35.3383	61.7713	165.137	115.357	277.549	203.252	178.268	216.237	105.919	161.359	190.25	72.7967	136.835	143.62	82.8512	147.622	149.735	162.522	112.345	111.423	97.5903	132.584	152.05	83.3791
Il12rb1	13.6143	14.6356	17.1191	13.2613	9.02254	14.8564	19.6592	26.3094	30.7321	30.8249	39.3963	33.1792	16.6147	35.1681	30.0905	25.862	14.2309	26.6722	16.7942	28.6747	21.1282	17.8106	13.4815	15.3334	19.7504	20.0548	25.5785	17.1327
Il13	18.9088	23.5796	18.831	13.2613	21.0526	20.3298	24.574	22.2618	17.2868	22.1554	22.6529	22.8822	24.922	46.546	23.2959	13.4099	19.7043	27.6981	24.6314	36.1089	24.8027	28.9422	29.2098	11.2445	18.5886	17.8265	22.7364	29.6967
Il15	108.915	78.8697	103.57	95.6708	89.4735	94.6118	81.5856	83.9877	89.3152	87.6583	105.385	99.5377	84.1118	85.8515	88.3302	87.1644	78.8172	74.8873	58.2197	69.0317	76.2454	73.4686	90.9998	61.3338	67.3838	83.5617	82.4195	74.2417
Il17a	19.6652	13.8225	17.1191	19.892	23.3082	17.2021	32.4377	23.2737	19.2076	21.1921	16.7434	22.8822	11.4226	13.4466	23.2959	18.1992	19.7043	20.5171	27.9903	26.5507	15.6165	15.5843	14.6049	16.3557	10.4561	10.0274	17.0523	18.2749
Il17c	6.05082	10.5702	8.55953	13.2613	13.5338	13.2926	25.5569	16.1904	18.2472	14.4492	24.6227	11.4411	20.7684	15.5153	17.4719	13.4099	13.1362	14.362	16.7942	19.1165	15.6165	17.8106	13.4815	10.2223	11.6179	10.0274	22.7364	23.9858
Il17f	8.31987	14.6356	15.4072	11.3668	6.7669	8.60107	8.84664	15.1785	14.4057	16.3757	11.8189	10.297	15.5763	7.24048	19.4132	10.5364	8.75746	11.2844	5.59805	8.49621	10.1048	14.4711	11.2345	12.2668	3.48537	10.0274	14.2103	11.4218
Il17rc	139.169	173.188	163.487	173.344	148.12	118.069	146.461	138.63	86.4341	103.071	69.9284	108.691	112.149	118.951	107.743	145.593	139.025	128.232	150.028	141.249	135.037	144.711	152.79	117.556	130.12	147.069	127.892	145.057
Il18	1271.43	1155.4	1103.32	1032.49	1009.77	938.299	739.186	613.211	662.661	466.227	714.058	511.418	418.482	559.586	533.864	1180.07	610.833	690.4	677.364	617.037	368.366	490.904	675.196	700.228	578.571	685.206	498.78	571.09
Il18r1	3858.15	4704.54	4339.68	4484.21	4412.77	3865.01	2943.96	3331.17	1879.46	2351.36	1887.08	3142.87	3372.78	2553.82	2941.1	4022.97	3762.43	3335.05	3805.56	3734.08	3866.47	2877.52	3971.41	3317.14	3306.45	3672.26	3218.63	3772.62
Il18rap	105.889	118.711	118.122	125.982	113.534	121.197	112.057	147.737	78.751	111.74	92.5813	138.437	110.072	117.916	138.805	126.436	124.794	123.102	100.765	143.374	129.525	102.411	125.827	104.267	138.253	105.845	143.524	164.474
Il1a	164.885	85.3744	98.4346	49.2563	93.9847	75.8458	227.064	149.761	172.868	157.978	181.223	229.966	251.297	277.207	208.692	129.31	228.789	292.368	270.946	200.723	288.447	208.161	240.419	270.891	270.697	166.009	218.838	261.559
Il1b	435.659	226.039	292.736	330.585	573.683	758.458	541.611	658.747	971.903	1070.2	727.846	724.222	481.826	882.305	835.74	717.43	602.076	834.019	492.629	842.187	444.612	721.328	868.43	681.827	678.485	625.041	652.251	583.654
Il1r1	693.575	772.435	775.494	826.937	783.457	727.182	775.555	806.484	691.473	779.292	679.586	813.463	1055.03	787.144	816.326	714.557	874.652	921.217	1050.19	937.769	1159.3	837.097	924.603	934.318	1093.24	971.543	963.456	948.009
Il1rn	837.282	386.218	361.212	368.475	523.307	546.559	2214.61	1784.99	2112.83	2490.07	2243.62	3063.93	2831.77	3912.96	3267.25	746.166	2426.91	3516.63	3062.13	2464.96	3868.31	2342.09	2459.24	2886.78	2905.64	2640.55	3502.83	2587.04
Il2	16.6397	13.0094	16.2631	14.2085	12.7819	15.6383	17.6933	18.2142	24.0095	26.0085	18.7132	25.1704	21.8068	24.8245	25.2372	14.3678	20.799	19.4912	19.0334	29.7367	14.6979	14.4711	22.4691	14.3112	15.1033	18.9406	14.2103	22.8436
Il21	15.8834	8.94399	8.55953	9.47236	8.27066	16.4202	48.165	35.4165	64.3454	82.8419	93.5662	52.6291	39.4599	35.1681	62.1223	20.1149	32.8405	46.1634	17.9138	32.9228	13.7793	56.7712	15.7284	36.8003	22.074	27.8539	53.999	23.9858
Il21r	137.656	38.2152	46.2215	47.3618	48.1202	88.3565	250.655	179.106	411.042	407.467	451.087	255.137	146.417	254.451	302.846	96.7429	188.285	226.714	80.612	145.498	135.956	229.311	113.469	202.402	128.959	99.1598	161.997	74.2417
Il22	13.6143	15.4487	14.5512	8.52512	12.7819	11.7287	19.6592	19.2261	20.168	23.1187	21.668	13.7293	13.4994	17.584	14.5599	10.5364	19.7043	13.3361	16.7942	23.3646	19.291	21.1501	17.9753	15.3334	9.29432	5.57078	12.7892	13.7062
Il23a	15.8834	14.6356	17.1191	17.0502	10.5263	16.4202	20.6422	24.2856	13.4453	22.1554	28.5623	30.891	24.922	22.7558	22.3252	12.4521	20.799	16.4137	19.0334	28.6747	17.4538	14.4711	21.3456	13.289	9.29432	10.0274	34.1046	11.4218
Il23r	34.7922	34.1498	18.831	29.3643	21.8045	23.4575	53.0798	32.3808	38.4151	43.3475	38.4114	53.7732	48.8056	26.8932	42.7091	31.6091	31.7458	30.7756	21.2726	59.4735	27.5586	37.8475	52.8024	31.6891	24.3976	32.3105	39.7887	19.4171
Il27	14.3707	10.5702	6.84763	19.892	14.2857	14.0745	11.7955	23.2737	11.5245	14.4492	19.6981	22.8822	10.3842	13.4466	16.5012	6.70496	14.2309	8.20683	7.83727	14.8684	14.6979	17.8106	13.4815	15.3334	5.80895	15.5982	15.6313	19.4171
Il27ra	59.7518	41.4676	33.3822	36.9422	45.1127	43.7873	69.7901	60.714	84.5133	91.5114	90.6115	84.6642	55.0361	59.9926	78.6236	51.7239	63.4916	58.4737	38.0668	41.419	36.7448	57.8844	52.8024	57.2449	51.1187	47.9087	59.6831	52.5403
Il2ra	114.966	73.9912	85.5953	79.5678	78.1953	111.032	250.655	191.249	308.282	294.763	350.627	358.107	253.374	262.726	378.558	131.226	275.86	257.489	135.473	214.529	225.98	277.177	173.012	214.668	238.167	232.858	345.309	187.317
Il2rb	571.802	428.498	402.298	394.997	461.653	491.825	789.317	629.402	960.379	860.208	977.028	1060.59	569.053	707.499	950.278	532.565	702.787	705.788	344.84	490.656	523.613	771.421	495.443	541.782	564.63	460.146	764.512	376.919
Il2rg	1906.01	1216.38	1154.68	1343.18	1909.77	2045.49	2805.37	2236.3	3015.59	3221.2	3507.25	3142.87	2386.28	2625.19	3232.3	1836.2	2702.77	2893.93	1864.15	2498.95	2780.66	2930.95	2337.91	2408.37	2589.63	2458.94	2856.26	2110.75
Il33	927.288	1055.39	879.92	861.037	1081.2	807.719	2177.26	1261.84	1940.93	1760.87	1912.69	1862.61	2143.29	3487.84	2263.58	927.2	1666.11	3025.24	2788.95	2509.57	3549.55	2472.33	2842.34	3452.07	3060.15	2399.89	3033.89	2600.74
Il4	7.56352	8.94399	4.27977	18.9447	15.0376	16.4202	11.7955	14.1666	9.60379	4.81639	10.834	8.00878	11.4226	14.481	11.6479	9.57851	14.2309	14.362	12.3157	4.24811	8.26758	6.67897	8.98763	3.06669	3.48537	7.79909	9.94719	5.7109
Il4ra	1278.99	1414.78	1313.03	1411.38	1404.51	1247.16	1529.49	1566.42	1365.66	1367.86	1185.83	1499.93	1631.35	1590.84	1525.88	1398.46	1631.08	1681.37	1709.65	1504.89	1886.84	1430.41	1718.89	1702.01	2015.7	1545.33	1551.76	1801.22
Il5	9.07623	7.31781	16.2631	14.2085	12.03	10.1649	30.4717	17.2023	12.4849	11.5593	7.87926	17.1617	18.6915	18.6184	12.6186	11.4942	13.1362	18.4654	17.9138	19.1165	14.6979	11.1316	7.86418	13.289	15.1033	10.0274	21.3154	11.4218
Il6	14.3707	21.1403	19.6869	25.5754	24.812	29.7128	48.165	34.4046	51.8604	31.7882	55.1548	66.3584	49.844	84.8171	70.8583	25.862	71.1544	77.9649	98.5257	78.5899	97.3737	54.5449	108.975	114.49	89.4578	62.3927	115.103	55.9668
Il6ra	1342.53	1287.12	1259.96	1410.43	1534.58	1573.21	986.891	1423.74	824.965	935.343	775.122	1183.01	1168.22	1005.39	985.222	1545.97	1534.75	860.691	859.861	1241.51	999.458	1220.02	1315.56	867.873	1157.14	1043.96	883.879	1384.32
Il6st	1924.92	2388.04	2303.37	2407.87	2324.05	2185.45	1755.57	2029.87	1422.32	1724.27	1251.82	1817.99	2032.18	1820.46	1783.11	2531.6	2264.9	1980.92	1971.63	2244.06	2282.77	2058.23	2460.36	1980.06	2216.69	2341.95	1897.07	2580.18
Il7	65.8026	77.2435	67.6203	61.5703	71.4284	74.282	74.7049	99.1662	48.9793	73.2092	65.9888	82.376	85.1502	88.9545	83.4769	68.9653	76.6278	101.56	103.004	87.0862	85.4316	94.6187	89.8763	81.7784	75.5163	79.105	93.7878	79.9526
Il7r	479.527	409.797	410.002	298.379	349.623	356.554	544.56	734.639	604.078	762.916	572.231	907.28	1015.57	1117.1	893.009	301.723	744.385	750.925	857.622	609.603	1135.41	765.855	648.233	747.25	790.017	811.105	890.984	885.189
Impdh1	2676.73	3354	3254.33	3763.37	3534.58	3026.01	1970.83	2119.93	1149.57	1479.6	1131.66	1885.5	2123.56	1482.23	1472.49	2983.71	2322.92	1998.36	1561.86	2222.82	1901.54	2187.36	2623.27	1996.42	2705.81	2841.1	2103.12	2700.11
Impdh2	1188.99	1123.69	1149.55	1216.25	1178.19	1221.35	1222.8	1207.2	1369.5	1315.84	1361.14	1269.96	1062.3	1131.58	1253.12	1199.23	1206.34	1058.68	1032.28	1182.04	854.316	1234.5	1002.12	1069.25	1049.1	1130.87	1229.19	1045.09
Ins2	14.3707	13.8225	13.6953	11.3668	14.2857	16.4202	17.6933	25.2975	15.3661	17.339	16.7434	29.7469	17.6531	22.7558	18.4426	17.2413	9.85215	12.3102	14.5549	25.4886	21.1282	28.9422	19.0987	11.2445	12.7797	17.8265	18.4733	6.85308
Insr	330.526	423.62	424.553	463.198	403.758	392.522	251.638	357.201	206.481	275.498	193.042	294.037	343.716	251.348	283.433	430.075	368.908	288.265	348.199	316.484	352.75	315.025	386.468	298.491	331.11	311.964	288.468	423.749
Irak1	1123.94	1173.29	1138.42	1157.52	1229.32	1255.76	1147.11	1206.18	1101.55	1151.12	1149.39	1162.42	1163.03	1107.79	1158.97	1268.19	1165.84	1169.47	1110.65	1276.56	1134.5	1171.05	1161.65	1197.03	1202.45	1259	1223.5	1238.12
Irak2	614.914	508.181	546.954	509.613	545.112	596.602	692.986	649.64	583.91	643.47	622.461	663.584	558.669	619.579	673.639	609.193	606.454	667.831	631.46	643.588	639.359	607.786	597.678	604.138	669.191	612.785	620.989	623.63
Irak4	620.965	485.415	502.445	573.078	623.307	618.495	645.804	654.699	692.433	708.01	651.024	648.711	610.59	711.636	645.49	629.308	691.84	670.908	591.154	663.766	678.86	780.326	715.64	580.627	614.587	565.991	582.621	584.796
Irf1	2335.62	2092.89	2066.27	2299.89	2206.01	2174.51	2691.34	2343.56	2622.79	2490.07	2514.47	2668.07	2063.34	2246.62	2580.02	2361.1	2332.77	2293.81	1743.23	2130.42	1966.76	2330.96	2379.48	2041.39	2074.96	2141.41	2485.38	2061.63
Irf2	1549.77	1562.76	1509.05	1589.46	1639.09	1636.55	1609.1	1586.66	1460.74	1590.37	1461.6	1610.91	1363.44	1422.24	1512.29	1581.41	1631.08	1473.13	1344.65	1431.61	1321.89	1565.1	1508.8	1345.25	1455.72	1446.17	1411.08	1418.59
Irf3	710.971	735.033	689.898	769.155	770.675	702.16	662.515	691.128	570.465	699.34	576.171	650.999	623.051	575.101	570.749	682.948	648.052	644.236	616.905	609.603	561.276	647.86	659.468	645.027	608.778	694.119	657.935	646.474
Irf4	210.266	113.833	118.122	126.93	125.564	191.569	478.701	516.069	826.886	878.51	964.224	908.424	526.478	793.35	913.393	227.011	574.709	816.58	180.257	339.848	360.099	672.349	234.802	462.048	313.683	335.361	710.513	286.687
Irf7	519.614	292.712	281.609	333.427	321.052	664.628	2092.72	1330.65	2677.54	2469.85	3187.16	2409.5	967.805	3052.38	3321.6	708.81	1927.74	1816.79	556.446	1370.01	2209.28	1900.17	1094.24	1225.65	992.168	1824.99	3397.67	1386.61
Irf9	1067.21	954.567	839.69	1099.74	1012.03	1161.14	1724.11	1508.74	1640.33	1715.6	1678.28	1858.04	1393.56	1661.17	1903.47	1315.13	1755.87	1548.01	1153.2	1306.29	1759.16	1590.71	1572.84	1341.17	1392.99	1487.4	1855.86	1608.19
Isg15	1061.92	587.864	476.766	614.756	657.893	973.485	3544.55	2087.55	3444.88	3877.2	4044.03	3680.61	1699.89	4953.53	4683.44	1196.36	3228.22	3759.75	1327.86	2130.42	4520.53	3343.94	2116.59	2034.24	1811.23	3023.82	5635.79	2758.36
Isg20	1899.2	2064.44	2002.08	2064.03	1991.72	1903.18	2850.58	2859.63	2514.27	2736.67	2840.47	2729.85	2262.71	3264.42	3130.38	2207.85	2784.87	3034.48	2249.3	2584.97	2915.7	2756.19	2337.91	2164.06	2235.28	2489.02	3703.2	3858.28
Itga4	1723.73	911.474	1016.02	962.392	1700.75	2010.31	1841.08	1846.72	1922.68	1970.87	1882.16	2335.13	1759.08	2219.73	2114.1	1901.33	2338.24	1943.99	1090.5	2063.52	1540.52	2300.9	2075.02	1155.12	1735.71	1684.6	1838.81	1230.13
Itga5	182.281	194.328	154.928	173.344	252.631	216.591	263.433	279.284	237.214	285.13	243.272	302.045	360.331	336.165	292.169	191.57	267.103	341.609	426.572	295.243	368.366	306.119	298.839	300.536	304.389	308.621	289.889	357.502
Itgal	2877.92	1488.77	1492.78	1538.31	3287.96	3585.08	2921.36	2930.46	2538.28	2845.52	2869.03	3378.56	2870.19	3233.39	2935.28	2980.83	3819.35	3047.81	1944.76	3568.41	2403.11	4179.92	3624.26	2154.86	3089.2	2963.65	2731.21	2388.3
Itgam	871.318	323.61	365.492	415.837	744.359	837.432	1493.12	2091.6	2129.16	2132.7	2022.01	2178.39	2401.86	2370.74	2147.1	814.173	2019.69	2053.76	2054.49	1796.95	3045.22	2074.93	1654.85	1883.97	1871.64	1416.09	1773.44	1850.33
Itgax	413.725	205.712	204.573	188.5	249.623	268.979	562.253	437.141	541.654	586.637	531.85	416.456	445.481	827.484	430.974	332.374	459.767	447.272	815.076	468.354	304.982	453.057	452.752	584.716	576.248	382.155	379.414	445.45
Itgb2	3933.03	1954.67	1894.22	1932.36	3215.78	3538.95	4874.5	4493.85	4987.25	4807.72	4884.15	5221.72	5250.24	6757.44	4902.81	3557.46	5345.34	5414.46	6287.73	5265.53	5855.28	5486.77	5486.95	5988.22	6108.69	4719.56	4872.7	5061
Itgb7	505.243	360.199	407.434	415.837	433.834	461.33	553.406	482.676	567.584	599.159	535.79	557.182	438.212	520.281	564.925	458.811	509.028	491.384	340.362	437.555	497.892	467.528	432.53	395.603	436.833	447.89	487.412	332.374
Itk	155.809	166.683	134.385	130.719	122.556	145.436	148.427	139.642	150.779	163.757	130.008	149.879	107.995	105.504	149.482	139.846	132.457	107.715	68.2962	108.327	93.6992	148.05	101.111	103.245	126.635	122.557	129.313	81.0947
Itpr3	459.106	475.658	475.054	477.407	463.157	426.926	485.582	520.116	466.744	481.639	475.71	542.309	519.209	483.044	540.659	569.921	567.046	557.039	626.982	545.882	564.032	553.241	558.357	492.715	483.304	477.973	528.622	587.08
Jag1	345.653	541.518	457.079	501.088	534.585	498.08	363.695	505.95	307.321	403.614	283.653	498.832	518.17	356.852	363.027	491.377	550.626	499.591	583.317	529.951	463.903	459.735	553.863	410.936	453.098	472.402	471.781	656.753
Jag2	74.1225	130.094	103.57	165.766	109.022	96.9576	75.6879	71.8449	46.0982	63.5764	70.9133	85.8083	75.8045	68.2674	64.0637	120.689	81.0066	89.2493	80.612	88.1482	86.3502	89.0529	79.7653	58.2671	80.1635	76.8767	62.5252	107.365
Jak1	4038.16	3797.13	3822.69	4100.58	4013.52	4040.16	3882.69	3795.64	3734.91	3760.64	3561.42	3645.14	3519.2	3484.74	3749.67	3878.34	3887.22	3463.28	3343.16	3557.79	3823.29	3830.39	3693.92	3561.45	3653.83	3794.81	3494.3	3754.34
Jak2	1362.95	1428.6	1361.82	1365.91	1463.91	1459.84	1674.96	1590.71	1552.93	1586.52	1559.11	1943.84	1781.92	1787.37	2103.42	1584.29	1708.8	1832.18	1561.86	1766.15	2092.62	1740.98	1899.76	1524.14	1747.33	1694.63	1700.97	1700.71
Jak3	451.542	315.479	327.83	341.005	346.616	378.447	671.361	725.532	773.105	927.637	937.632	768.843	627.204	681.64	719.26	425.286	656.81	657.572	604.59	560.75	577.812	654.539	550.493	691.027	628.528	573.79	731.829	592.791
Jun	2768.25	3757.29	3630.95	4512.63	4091.72	4062.05	2063.23	2185.7	1433.85	1652.02	1361.14	1967.87	1965.72	1820.46	1789.9	3756.69	2434.58	2123.52	1917.89	2496.82	2097.21	2222.98	3009.73	2120.1	2343.33	2676.2	2027.8	2915.98
Kbtbd8	87.7369	102.449	109.562	117.457	146.616	136.835	116.972	108.273	133.493	142.565	130.993	157.887	106.957	101.367	153.365	115.9	120.415	130.283	88.4492	133.815	97.3737	136.919	119.086	104.267	81.3253	104.731	122.208	115.36
Kif22	68.8281	28.4581	40.2298	49.2563	42.857	61.7713	187.745	144.702	266.025	203.252	351.612	228.822	130.841	213.077	275.668	94.8272	170.771	229.791	117.559	147.622	128.607	174.766	138.185	204.446	131.282	150.411	265.732	69.6729
Kir3dl1	7.56352	6.50472	11.9833	13.2613	9.02254	8.60107	13.7614	7.0833	16.3264	6.74295	12.8038	6.86467	12.461	6.20613	13.5893	9.57851	6.5681	17.4395	21.2726	4.24811	12.8607	13.3579	11.2345	12.2668	10.4561	12.2557	7.10513	6.85308
Kir3dl2	12.1016	21.9534	19.6869	9.47236	12.7819	10.9468	26.5399	19.2261	10.5642	25.0452	15.7585	17.1617	23.8836	20.6871	12.6186	10.5364	15.3256	11.2844	17.9138	20.1785	15.6165	11.1316	16.8518	7.15561	11.6179	12.2557	15.6313	9.13744
Kit	282.119	300.843	312.423	349.53	344.36	319.022	267.365	210.475	210.323	209.031	160.54	263.146	235.721	198.596	193.162	318.964	258.345	252.36	238.477	250.638	244.353	268.272	326.925	199.335	281.153	291.909	237.311	296.967
Klc1	903.085	1084.66	1033.14	1053.33	1140.6	1032.13	745.083	809.52	603.118	704.156	567.307	660.152	740.392	685.777	663.933	961.682	836.338	795.037	797.163	769.969	735.814	738.026	899.887	708.405	860.886	876.84	701.987	934.303
Klra1	6.80717	5.69163	7.70358	5.68341	7.51878	4.69149	6.88072	4.0476	9.60379	8.66951	11.8189	8.00878	6.23051	6.20613	6.79463	7.66281	10.9468	3.07756	8.95688	8.49621	6.43034	5.5658	6.74073	5.11115	6.97074	3.34247	1.42103	9.13744
Klrb1	15.127	10.5702	9.41549	11.3668	6.01502	21.8936	18.6762	8.0952	14.4057	17.339	25.6076	21.7381	13.4994	14.481	20.3839	16.2835	15.3256	26.6722	11.1961	16.9924	13.7793	22.2632	20.2222	9.20007	6.97074	15.5982	18.4733	10.2796
Klrd1	378.176	456.956	398.874	408.259	421.804	374.538	282.109	265.118	181.512	177.243	158.57	244.84	181.723	134.466	206.751	314.175	210.179	140.542	99.6453	192.227	171.782	190.351	268.506	101.201	162.651	202.776	233.048	190.744
Klrk1	426.583	403.293	399.73	458.462	405.262	454.293	339.121	280.296	301.559	230.224	231.453	347.81	226.375	297.894	363.027	394.635	280.239	223.636	124.277	245.328	215.876	249.348	277.493	162.535	218.416	276.311	332.52	197.597
Kmt2a	505.243	561.845	522.988	621.387	569.172	563.761	527.849	566.664	552.218	716.679	568.291	687.611	475.595	490.284	619.282	685.821	605.36	545.754	451.203	546.944	490.543	642.294	585.32	501.915	501.893	558.192	566.99	552.815
Kras	476.502	564.284	582.048	609.073	600.751	562.979	455.11	465.474	340.934	476.823	310.246	434.762	424.713	377.54	400.883	506.703	484.945	500.617	452.323	516.145	462.066	465.301	530.27	457.959	525.129	462.374	473.202	588.222
Lag3	131.605	44.7199	59.9167	57.7814	42.1052	97.7395	263.433	235.773	480.189	538.473	573.216	458.789	215.991	329.959	443.592	110.153	272.576	226.714	158.985	217.715	194.747	286.082	122.457	217.735	144.062	179.379	268.574	119.929
Lat	159.59	83.7483	90.7311	88.0929	80.4509	85.2288	188.728	134.583	190.155	186.876	176.298	156.743	102.803	142.741	180.543	104.406	105.09	132.335	67.1766	110.451	98.2923	132.466	112.345	79.7339	121.988	108.073	134.998	67.3886
Lbp	953.76	1062.71	1099.9	1025.86	1237.59	1080.61	1482.3	1490.53	1174.54	1139.56	1056.81	1428.99	1589.82	1539.12	1344.37	1182.95	1594.95	1827.05	2488.89	1859.61	2354.42	1526.14	1932.34	1770.5	1826.33	1630.01	1770.6	1859.47
Lif	36.3049	56.1032	39.3739	39.7839	35.3383	38.3139	70.7731	48.5712	73.9492	57.7967	42.351	73.2231	57.113	72.4048	59.2104	51.7239	83.1959	61.5512	85.0904	58.4114	71.6523	69.016	86.506	57.2449	66.222	71.3059	82.4195	71.9573
Lilra5	1135.28	871.632	879.064	815.57	1063.91	1123.61	936.76	1154.58	769.263	803.374	778.077	837.489	631.358	714.739	588.221	1055.55	963.321	881.209	852.024	866.613	437.263	773.647	841.467	824.94	892.254	667.379	579.779	751.554
Lilrb4a	2603.36	1096.05	1076.79	1122.47	1806.76	2101.01	5922.33	5801.22	6256.87	6356.67	6559.48	8214.72	10917.9	11909.6	9422.21	2677.19	7003.78	10078	11927.2	7438.43	14351.6	7607.34	8895.51	10785.5	10164.5	8664.79	9928.71	10059.2
Lpin1	667.859	748.043	767.79	877.14	811.276	738.129	557.338	685.056	391.834	427.696	376.235	549.173	551.4	449.944	453.299	726.051	619.591	560.116	598.992	620.223	586.998	539.883	623.517	561.204	600.645	661.808	483.149	750.412
Lrr1	27.985	17.888	20.5429	20.8392	17.2932	32.8405	77.6538	67.7973	135.413	93.438	124.098	101.826	70.6124	116.882	113.567	39.2719	82.1012	95.4044	48.1432	64.7836	62.4661	83.4871	52.8024	80.7562	62.7366	66.8493	98.0508	39.9763
Lrrc41	284.388	322.797	285.032	331.533	269.924	294	265.399	276.249	242.015	285.13	237.363	281.451	294.911	286.516	254.313	308.428	284.618	284.162	338.122	271.879	328.866	282.743	297.715	285.202	270.697	278.539	308.363	282.118
Lta	57.4828	20.3272	35.0941	27.4698	30.827	38.3139	94.3641	54.6426	158.462	146.418	153.646	90.3848	52.9593	76.5423	120.362	51.7239	81.0066	106.689	34.7079	57.3494	58.7916	94.6187	37.074	78.7117	58.0895	42.3379	72.4724	30.8388
Ltb	2048.2	922.044	1139.27	901.768	1136.84	1559.92	2658.91	1969.16	3373.81	3251.06	3811.59	2372.89	1465.21	1800.81	2563.52	1482.75	1945.25	1623.93	835.229	1662.07	1291.58	2185.13	1262.76	1753.12	1597.46	1384.9	1868.65	885.189
Ltbp1	494.654	636.649	617.142	709.48	711.277	602.857	512.122	648.628	448.497	579.894	391.008	513.706	549.323	472.7	497.949	565.132	645.863	564.22	596.752	629.782	660.487	608.899	749.344	542.804	673.838	685.206	619.568	820.085
Ltf	13.6143	12.1963	9.41549	13.2613	14.2857	15.6383	13.7614	12.1428	9.60379	14.4492	15.7585	9.15289	16.6147	16.5497	13.5893	11.4942	18.6096	23.5946	10.0765	22.3026	9.18619	15.5843	10.1111	3.06669	8.13253	7.79909	12.7892	14.8483
Ly6c1	11265.1	12113.4	11644.4	13564.4	14526.3	14026	16736.9	19442.6	16479.1	18074	19916.8	18348.1	17151.5	18742.5	19463.7	14227	20771.6	19473.8	13144.2	17199.5	18288.8	18610.9	16792.3	15382.5	14674.6	17542.4	23624.6	23905.8
Ly6g	20.4215	19.5142	16.2631	24.6281	18.7969	17.2021	28.5058	36.4284	47.0586	27.9351	53.185	34.3233	41.5367	63.0957	43.6798	21.0727	55.8288	51.2927	45.904	35.0469	34.9075	30.0553	26.9629	26.578	38.339	31.1964	42.6308	47.9715
Ly96	452.299	309.787	344.949	341.952	445.864	437.091	595.673	610.176	801.916	766.77	774.137	729.943	708.201	762.32	796.913	434.864	697.313	715.02	616.905	635.092	799.199	662.331	626.888	632.76	642.47	574.904	674.988	617.919
Lyn	2510.33	1627.81	1676.81	1662.4	2283.45	2567.81	2676.6	2867.72	3142.36	3133.54	2989.19	2776.76	2427.82	2908.61	2774.15	2363.98	2916.24	2734.93	2238.1	2668.87	2325.94	2722.79	2578.33	2506.51	2531.54	2187.09	2542.22	2374.59
Maf	138.412	131.721	137.808	136.402	148.12	157.165	200.524	241.844	245.857	277.424	276.759	223.102	153.686	263.761	229.076	149.425	233.168	226.714	178.018	197.537	176.375	199.256	155.037	162.535	198.666	159.324	214.575	163.332
Maged1	1526.32	1895.31	1834.31	1934.26	1833.83	1716.31	1510.81	1448.03	1325.32	1189.65	1081.43	1435.86	1425.75	1363.28	1368.63	1676.24	1538.03	1575.71	2020.9	1640.83	1669.13	1446	1751.47	1624.32	1620.7	1742.54	1754.97	1620.75
Malt1	545.33	408.171	353.509	369.422	457.894	532.485	1083.22	877.317	1005.52	1053.83	1083.4	1463.32	1383.17	1275.36	1368.63	581.415	1110.01	1427.99	1314.42	1093.89	1922.67	1261.21	1323.43	1266.54	1266.35	1103.01	1268.98	1122.76
Maml3	319.937	399.227	366.348	419.625	329.323	335.442	271.297	336.963	186.313	225.407	182.208	271.154	290.757	236.867	262.079	424.328	341.541	291.343	350.438	287.809	336.215	309.459	376.357	277.024	290.447	317.534	234.469	379.204
Man2b1	1977.1	1357.05	1365.25	1408.54	1787.97	1925.08	2440.69	2532.79	2682.34	2555.58	2564.7	2822.52	2437.17	3303.73	2711.06	2006.7	2657.89	2682.61	3520.06	2446.91	2494.05	2663.79	2585.07	2698.69	2610.54	2217.17	2222.49	2472.82
Map2k1	1508.17	1429.41	1332.72	1454.01	1541.35	1584.94	1725.09	1670.65	1445.37	1629.87	1580.78	1448.44	1644.85	1518.43	1705.45	1442.52	1663.92	1633.16	1603.28	1613.22	1751.81	1680.87	1662.71	1548.68	1559.12	1637.81	1716.6	1653.88
Map3k14	208.753	130.094	164.343	141.138	193.233	229.101	188.728	200.356	191.115	219.627	210.77	202.508	175.493	162.394	176.66	185.823	176.244	143.62	136.592	206.033	166.27	200.369	197.728	161.512	183.563	167.123	169.102	161.047
Map3k7	1556.57	1603.41	1591.22	1650.08	1654.88	1629.51	1521.62	1526.96	1451.13	1462.26	1437.96	1692.14	1588.78	1591.87	1735.54	1674.32	1679.24	1806.53	1526.03	1634.46	1666.38	1517.24	1737.98	1647.83	1698.54	1704.66	1619.97	1660.73
Map4k2	895.521	835.043	814.012	949.13	885.712	791.299	724.441	648.628	522.446	538.473	563.367	566.335	530.631	581.307	550.365	948.272	749.858	616.538	465.758	610.665	519.02	597.767	796.529	522.36	734.251	691.89	571.253	716.147
Mapk11	118.747	120.337	123.257	125.982	110.526	102.431	134.665	141.666	107.562	138.712	110.31	120.132	114.226	95.1607	110.655	106.321	103.995	116.947	120.918	121.071	114.827	144.711	106.728	110.401	120.826	122.557	105.156	131.351
Mapk12	73.3662	100.823	106.994	101.354	86.466	85.2288	57.0117	62.7378	55.702	52.9803	50.2303	70.9349	80.9966	53.7865	55.3277	92.9115	62.3969	46.1634	67.1766	67.9697	48.6868	63.4502	59.5431	58.2671	61.5748	84.6758	58.2621	70.8151
Mapk14	1567.92	1591.22	1491.93	1627.35	1771.42	1751.49	1398.75	1520.89	1278.26	1308.13	1175.98	1355.77	1339.56	1363.28	1295.83	1588.12	1589.48	1357.2	1367.04	1530.38	1284.23	1577.35	1707.65	1301.3	1618.37	1497.42	1398.29	1433.44
Mapk15	295.734	388.657	404.866	382.683	359.398	308.075	259.501	360.236	175.749	200.362	129.023	226.534	234.682	205.837	180.543	428.159	311.985	190.809	304.534	286.747	248.027	263.819	238.172	213.646	292.771	295.251	274.258	338.085
Mapk3	5235.47	5718.46	5366.83	5787.61	5554.12	5378.02	4395.8	4451.35	3282.57	3431.2	3009.88	3856.8	4209.75	4195.34	3301.22	5157.07	4398.44	4237.8	5049.44	4677.16	4170.53	4183.26	5038.69	4432.39	5265.23	5030.41	4398.08	5294
Mapk7	146.732	143.917	106.994	112.721	125.564	117.287	125.819	136.606	126.77	121.373	127.053	143.014	127.725	122.054	130.069	105.364	140.119	102.585	122.038	123.195	153.409	175.879	144.926	121.645	134.768	145.954	146.366	132.493
Mapkapk3	665.59	621.201	600.023	613.809	606.014	575.49	835.516	659.759	642.493	657.919	656.933	737.952	769.467	899.889	744.497	724.135	699.503	738.615	854.263	728.55	886.468	704.631	747.097	700.228	845.783	697.461	727.566	719.573
Mb21d1	70.3408	56.1032	49.6453	52.098	67.669	71.1543	116.972	90.0591	127.73	128.116	108.34	124.708	88.2655	133.432	151.423	73.7545	106.184	104.637	77.2531	86.0241	128.607	91.2792	86.506	101.201	73.1927	104.731	119.366	89.09
Mbp	129.336	106.515	105.282	106.09	118.797	126.67	112.057	107.261	105.642	120.41	98.4907	115.555	147.455	131.363	103.861	123.563	152.161	145.671	120.918	125.319	138.712	134.692	139.308	118.579	128.959	144.84	119.366	127.924
Mcl1	5417.75	4986.68	5211.9	6134.3	6506.75	7136.55	5770.96	6195.86	5537.54	5932.83	5645.49	6399.01	5959.48	5828.59	5747.29	6205.92	6037.18	6006.37	5708.89	6011.07	5361.06	5835.19	6184.62	6087.38	5812.43	5757.95	5719.63	6460.17
Mdm2	1236.64	1423.72	1423.45	1483.37	1446.61	1348.8	1348.62	1469.28	1378.14	1547.03	1372.96	1520.52	1458.98	1464.65	1600.62	1517.24	1467.97	1523.39	1445.42	1407.18	1527.66	1468.26	1480.71	1358.54	1348.84	1558.7	1658.34	1589.91
Mef2a	1103.52	1252.97	1185.5	1330.87	1376.69	1312.84	1002.62	1123.21	964.22	898.739	830.277	1077.75	1057.11	1005.39	1076.46	1368.77	1252.32	1149.98	989.736	1047.16	1028.85	1073.09	1218.95	1033.47	1140.88	1144.24	1004.67	1190.15
Mefv	74.8789	59.3556	51.3572	45.4673	115.789	128.234	79.6197	102.202	84.5133	88.6216	86.6718	74.3672	109.034	151.016	126.186	123.563	77.7225	109.766	52.6217	108.327	96.455	113.542	125.827	54.1782	76.6781	121.443	89.5247	74.2417
Mllt3	265.48	360.199	315.847	347.636	281.202	295.564	253.604	262.082	218.006	282.241	220.619	300.901	269.989	230.661	314.494	324.711	302.133	248.257	281.022	212.405	237.922	299.44	237.049	265.78	279.991	269.626	242.996	303.82
Mmp3	160.347	202.459	213.988	162.925	178.947	204.08	541.611	531.247	1164.94	1003.74	1477.36	685.323	1083.07	555.449	1007.55	219.348	773.941	863.769	453.442	608.541	1091.32	919.471	383.098	652.183	576.248	756.511	750.302	398.621
Mmp9	94.544	73.9912	118.978	98.5125	75.9397	75.0639	104.194	211.487	85.4737	112.704	83.7171	120.132	379.022	130.329	131.039	135.057	319.647	208.248	141.071	220.901	435.426	156.956	199.975	124.712	159.165	300.822	160.576	283.261
Mpo	15.127	10.5702	16.2631	16.103	10.5263	12.5107	17.6933	27.3213	16.3264	20.2288	33.4868	32.0351	34.2678	79.6453	32.0318	9.57851	32.8405	43.0859	17.9138	24.4266	22.9655	22.2632	16.8518	15.3334	18.5886	26.7397	35.5257	23.9858
Mpv17	291.196	337.432	305.575	354.266	363.157	303.383	257.535	298.51	198.798	221.554	188.117	250.56	252.335	228.592	226.164	295.018	291.186	253.386	289.979	255.948	267.318	230.424	268.506	233.068	231.196	254.027	179.049	304.962
Mpz	45.3811	70.7388	59.9167	57.7814	58.6465	46.9149	35.3865	43.5117	29.7717	39.4944	26.5925	35.4674	40.4983	33.0994	42.7091	55.5553	44.882	45.1376	68.2962	73.2798	62.4661	42.3001	31.4567	57.2449	70.8692	54.5936	62.5252	63.9621
Mpzl1	395.572	463.461	454.511	535.188	460.901	440.219	356.814	363.272	272.748	248.526	237.363	310.054	307.372	304.1	292.169	440.611	366.719	372.385	447.844	362.151	363.773	267.159	394.332	324.047	364.802	396.639	332.52	351.791
Ms4a1	1783.48	539.079	959.524	798.52	676.69	1389.46	2383.68	1596.78	3465.05	2980.38	3847.05	1928.97	843.195	1281.57	2401.42	1283.52	1264.36	1386.95	515.021	1077.96	835.944	1717.61	450.505	1663.17	902.71	786.594	1743.6	430.602
Ms4a2	30.2541	28.4581	41.0858	24.6281	29.3232	58.6437	37.3525	27.3213	17.2868	30.8249	20.6831	22.8822	26.9989	18.6184	18.4426	36.3983	54.7342	26.6722	36.9471	28.6747	33.9889	30.0553	37.074	25.5557	33.6919	36.7671	25.5785	22.8436
Ms4a4a	880.394	341.498	267.057	352.372	1066.16	1333.17	1018.35	1559.34	776.946	798.558	832.247	1368.36	1312.56	1917.69	944.454	946.357	1648.59	1232.05	1083.78	1443.29	1133.58	1489.41	1854.82	606.182	1202.45	902.466	1168.08	1383.18
Msn	4630.39	4607.78	4237.83	4431.17	4753.37	4765.78	4044.88	3994.98	3198.06	3409.04	3190.11	3766.41	4086.17	3975.03	3487.59	4611.09	4423.61	3710.51	3874.97	4048.44	4114.5	3937.25	4508.42	4141.05	4036.06	4208.16	3829.67	4441.94
Msrb2	393.303	481.349	418.561	451.831	436.841	364.373	327.326	325.832	228.57	255.269	182.208	265.434	319.833	335.131	294.11	372.604	283.523	324.17	385.146	353.655	377.553	289.422	341.53	343.469	289.286	337.589	350.994	357.502
Mtmr14	376.663	372.395	326.974	343.847	376.691	369.064	349.934	334.939	333.251	346.78	346.687	332.936	315.679	324.787	325.172	334.29	339.352	332.377	333.644	314.36	344.482	333.948	339.283	322.002	347.375	309.735	314.047	364.355
Mtmr3	1753.98	1992.88	1936.17	2024.24	1963.91	1828.12	1563.89	1704.04	1344.53	1403.5	1300.08	1597.18	1553.47	1453.27	1606.44	2002.87	1697.85	1551.09	1617.84	1546.31	1569	1515.01	1688.55	1492.46	1707.83	1694.63	1492.08	1837.77
Mtor	485.578	555.34	499.021	577.814	569.924	530.139	477.718	522.14	415.844	516.317	439.269	472.518	467.288	487.181	494.067	557.469	511.217	503.694	494.868	516.145	486.868	456.396	478.592	439.559	479.819	528.11	444.781	512.839
Mtr	371.369	430.125	399.73	409.206	397.743	401.905	383.354	404.76	433.131	414.21	393.963	352.386	342.678	425.12	441.651	411.876	372.192	417.523	338.122	346.221	393.169	406.304	363.999	361.869	343.89	389.954	399.308	405.474
Mx1	129.336	63.421	53.0691	66.3065	69.1728	96.9576	353.865	165.952	290.034	350.633	360.476	318.063	126.687	450.979	500.861	128.352	200.327	266.722	76.1335	196.475	419.809	306.119	173.012	163.557	162.651	270.74	368.046	159.905
Myc	465.913	345.563	318.415	286.065	340.601	399.559	663.498	706.306	851.856	826.493	827.322	840.922	634.473	720.945	713.436	335.248	646.958	744.77	661.69	540.571	603.533	704.631	504.431	584.716	592.513	520.311	731.829	565.379
Myd88	964.349	894.399	822.571	842.093	975.186	957.065	1191.35	1183.92	1172.62	1066.35	1078.47	1184.16	1255.45	1389.14	1277.39	1072.79	1240.28	1242.31	1105.06	1242.57	1399.06	1245.63	1409.94	1115.25	1258.22	1143.12	1341.45	1176.44
Mzb1	458.349	95.1315	183.174	143.98	182.706	473.841	1242.46	1246.66	2790.86	2752.09	3557.48	2783.62	1600.2	2747.25	2779	499.04	1760.25	2831.36	548.609	1244.69	759.698	1810	485.332	1292.1	799.311	890.21	2634.58	614.493
Ncam1	37.0613	26.832	35.95	23.6809	34.5864	32.0585	23.591	25.2975	36.4944	37.5679	35.4567	34.3233	34.2678	48.6147	45.6211	28.7355	45.9767	53.3444	39.1864	37.1709	79.0013	44.5264	37.074	37.8225	33.6919	33.4247	36.9467	35.4076
Ncr1	212.535	268.32	207.141	233.02	239.849	218.936	112.057	127.499	108.523	75.1357	55.1548	110.979	61.2666	82.7484	113.567	166.666	109.468	73.8615	50.3825	121.071	67.9778	85.7134	117.963	58.2671	103.399	77.9909	85.2616	87.9478
Neo1	421.288	565.911	512.716	616.65	528.57	432.399	288.007	333.927	206.481	229.26	173.344	251.704	299.064	259.623	268.873	483.715	447.725	328.273	298.936	336.662	347.238	301.667	444.888	265.78	355.508	425.607	241.575	347.223
Nf1	233.713	247.179	263.634	264.279	217.293	245.522	155.308	222.618	160.383	188.803	168.419	229.966	230.529	188.253	203.839	227.011	269.292	173.369	212.726	208.157	196.585	217.066	221.32	216.713	233.52	229.516	208.891	253.564
Nfatc1	395.572	321.17	314.135	290.801	332.33	319.804	391.218	349.105	429.289	476.823	395.933	414.168	317.756	341.337	406.707	351.531	395.181	341.609	297.816	310.112	320.598	378.475	331.419	319.958	340.404	342.046	370.888	340.369
Nfatc2	117.991	95.1315	91.587	87.1457	107.519	107.122	173.001	160.892	214.164	250.452	234.408	248.272	148.494	205.837	186.367	127.394	176.244	206.197	148.908	182.669	141.467	211.501	144.926	129.823	171.945	159.324	184.733	124.498
Nfe2l1	1651.12	1998.57	1847.15	1969.3	1998.49	1727.25	1736.89	1816.36	1391.59	1650.1	1370.01	1717.31	1923.15	1611.53	1783.11	1892.71	2053.63	1928.61	1955.96	1893.59	2173.45	1805.55	2050.3	1883.97	1840.27	1962.03	1726.55	2213.54
Nfe2l2	3543.51	3460.51	3389.58	3660.12	4071.42	4169.96	3430.53	3302.84	2920.51	3046.85	2638.57	3527.29	3489.08	3448.54	3246.86	3812.25	3626.69	3690	3796.6	3855.16	3866.47	3840.41	4324.18	3744.43	3911.74	3722.39	3495.73	4077.58
Nfkb1	1937.77	1567.64	1567.25	1591.36	1771.42	1842.98	1995.41	1974.22	1987.02	2073.94	1900.87	1963.29	1862.92	1945.62	1876.29	1749.04	2084.28	1808.58	1699.57	1805.44	1757.32	2100.53	1876.17	1826.72	1905.33	1760.37	1777.7	1769.24
Nfkb2	1413.62	936.679	874.784	888.507	1087.22	1362.88	2097.64	1726.3	2160.85	2253.11	2408.1	1956.43	1827.62	1889.77	2158.75	1354.4	1769.01	1953.23	1589.85	1768.27	1901.54	2037.08	1832.35	1939.17	1860.02	1735.85	1907.02	1516.81
Nfkbia	831.231	649.659	736.12	879.035	1099.25	1308.93	918.084	1157.61	868.182	1127.04	916.949	1173.86	913.808	897.82	855.153	994.249	996.162	947.889	916.961	981.312	737.651	984.034	962.8	846.406	894.578	840.073	863.984	1097.63
Nfkbib	296.49	273.198	240.523	236.809	273.684	294	347.968	301.546	314.044	326.551	328.959	344.377	309.448	345.475	352.35	280.65	373.287	319.041	287.74	292.057	327.029	306.119	297.715	286.224	302.065	310.849	285.626	303.82
Nfkbie	487.091	140.665	206.285	172.397	360.15	437.873	842.396	704.282	983.428	966.168	919.903	878.677	753.891	720.945	889.126	466.473	645.863	786.83	565.403	721.116	764.291	804.815	611.159	691.027	590.189	670.722	677.83	521.976
Nfkbiz	743.494	540.705	546.954	495.404	713.532	749.075	959.369	1199.1	1042.01	1128	986.877	943.892	854.618	1044.7	971.632	729.882	967.7	850.433	835.229	915.467	891.061	1083.11	1014.48	898.54	959.638	929.206	937.878	904.606
Nkg7	457.593	408.171	347.517	411.1	375.187	458.985	546.525	331.903	505.159	381.458	469.801	417.601	222.221	407.536	381.47	405.171	280.239	337.506	171.3	297.367	258.132	342.854	386.468	234.091	290.447	236.201	387.94	218.156
Nkiras2	1069.48	951.315	905.599	1029.65	1071.43	1002.42	1058.65	962.317	834.569	795.668	817.473	906.136	1024.92	1039.53	846.417	1083.33	981.931	945.837	1106.18	971.754	1061.92	1040.81	1097.61	969.074	1151.33	1086.3	969.14	1069.08
Nlrp1a	64.2899	76.4304	62.4846	69.1482	86.466	82.8831	78.6368	78.9282	96.0379	96.3278	98.4907	123.564	53.9977	68.2674	78.6236	78.5438	77.7225	67.7064	58.2197	69.0317	52.3613	77.9213	64.0369	67.4672	58.0895	49.0228	59.6831	60.5355
Nlrp3	133.874	87.8137	79.6037	84.304	127.819	113.378	129.751	144.702	85.4737	116.557	96.5209	125.852	159.916	127.226	122.303	135.057	151.066	110.792	115.32	120.009	124.932	128.014	139.308	100.179	118.503	140.384	90.9457	146.199
Nod1	572.559	671.612	628.27	739.791	651.878	638.825	539.645	494.819	471.546	494.162	474.725	479.383	419.521	506.834	467.859	634.097	544.058	508.824	442.246	507.649	464.821	519.846	623.517	518.271	569.277	570.448	528.622	588.222
Nod2	85.4678	52.0377	53.0691	68.201	121.052	167.33	98.296	106.249	125.81	119.447	102.43	143.014	84.1118	89.9889	104.831	111.111	90.8587	97.4561	66.057	107.265	92.7806	122.448	141.555	61.3338	82.487	104.731	95.2088	103.938
Nos2	56.7264	55.2901	37.6619	44.5201	55.639	53.9522	81.5856	58.6902	84.5133	69.356	78.7926	75.5113	98.6497	73.4392	67.9463	49.8082	40.5033	80.0166	95.1669	92.3963	113.909	99.0713	66.2838	80.7562	74.3545	85.79	78.1565	77.6682
Notch1	695.844	894.399	806.308	995.545	1002.25	874.964	695.935	826.722	556.059	683.928	551.548	791.725	712.355	619.579	719.26	920.495	877.936	653.469	746.78	739.17	748.675	754.723	863.936	746.228	754.001	869.041	643.725	1027.96
Notch2	1261.6	1123.69	1103.32	1232.35	1297.74	1333.95	1144.16	1233.51	1005.52	1098.14	1080.44	1114.36	1260.64	1164.68	1141.5	1493.29	1346.46	1059.71	1175.59	1287.18	1325.57	1345.81	1278.49	1187.83	1298.88	1267.91	1067.19	1251.83
Notch3	194.383	219.534	202.005	253.859	230.075	222.846	157.274	171.011	103.721	143.528	141.827	145.302	127.725	134.466	120.362	213.601	163.108	126.18	176.898	175.234	149.735	166.974	231.432	180.935	194.019	205.005	103.735	191.886
Nprl2	274.556	284.581	296.16	295.538	280.45	281.49	253.604	258.034	207.442	253.342	256.076	256.281	245.067	227.558	218.399	267.24	235.357	216.455	239.597	236.832	203.934	256.027	266.259	214.668	218.416	239.543	251.522	261.559
Nprl3	242.033	271.572	249.938	261.437	233.834	243.958	223.132	220.594	200.719	202.288	207.815	232.255	246.105	209.974	249.46	223.179	217.842	175.421	216.085	214.529	219.55	218.18	214.58	203.424	211.446	206.119	230.206	235.289
Nptn	3569.98	3667.85	3815.84	3652.54	3948.86	3865.01	3518.01	3855.34	3344.04	3303.08	2962.6	3602.81	3732.07	3785.74	3342.96	3589.07	3867.52	4014.17	4215.33	3929.5	3948.23	3789.2	4046.68	3451.05	3802.54	3723.51	3509.94	4181.52
Nr4a2	106.646	131.721	151.504	233.967	215.789	199.389	113.04	145.714	87.3945	140.639	96.5209	130.429	136.033	103.435	103.861	175.287	143.403	146.697	162.344	151.87	130.444	120.221	144.926	117.556	134.768	127.014	116.524	219.298
Nras	1012.76	966.764	1014.3	1079.85	1073.68	1028.22	953.471	1039.22	942.131	969.058	822.397	1100.63	1290.75	945.4	986.192	1102.49	1160.36	1116.13	1120.73	1050.34	1103.26	1027.45	1221.19	1038.59	1117.64	1085.19	1016.03	1257.54
Nrbf2	894.008	914.726	843.114	911.241	906.013	877.31	993.772	977.495	958.458	970.021	930.737	1060.59	1084.11	1098.48	1017.25	989.46	1004.92	1094.59	1134.17	1015.3	1092.24	969.563	983.023	1061.07	1061.88	928.091	1040.19	1005.12
Nudt1	189.088	130.094	172.047	162.925	190.977	168.112	231.978	171.011	200.719	171.464	215.695	187.634	188.992	182.046	207.722	155.172	176.244	183.628	191.453	201.785	194.747	188.124	176.382	209.557	168.459	192.749	200.365	189.602
Oas1a	483.309	223.6	223.404	250.07	341.353	500.426	1863.69	1212.26	1901.55	1871.65	2102.78	1837.44	1222.22	2174.21	2236.4	556.511	1509.57	1518.26	968.463	1306.29	2302.98	1605.18	1098.74	1342.19	984.036	1222.23	2256.59	1471.13
Oas2	100.595	88.6268	71.0441	113.668	141.353	143.091	446.264	373.391	381.27	599.159	571.246	593.794	335.409	460.288	476.595	156.13	449.915	400.083	248.554	351.531	506.159	428.567	265.135	282.135	205.637	317.534	552.779	485.426
Oasl1	107.402	39.8414	32.5262	41.6784	47.3683	65.6809	306.683	172.023	375.508	380.495	481.62	290.604	111.111	534.762	468.83	90.038	214.558	286.213	72.7747	218.777	357.343	277.177	148.296	198.313	142.9	278.539	436.255	212.445
Ociad2	280.607	375.647	318.415	293.643	277.443	274.452	228.047	181.13	188.234	189.766	217.664	221.958	250.259	293.757	206.751	251.915	212.369	275.955	406.419	275.065	326.11	232.651	277.493	313.825	277.668	257.37	287.047	285.545
Orai1	111.94	127.655	122.401	133.56	120.3	131.362	149.41	140.654	98.919	131.969	119.174	126.996	159.916	123.088	138.805	141.762	140.119	124.128	148.908	130.629	142.386	141.371	152.79	151.29	151.033	132.584	136.419	159.905
Otud7b	1482.45	2109.15	1984.1	1953.2	1700	1609.96	1030.14	1304.34	747.175	833.236	755.424	965.63	1173.41	881.27	953.19	1793.1	1276.4	1024.83	1154.32	1097.07	1227.28	1058.62	1325.68	1124.45	1247.76	1235.6	1011.77	1556.79
Otulin	879.638	748.043	750.671	719.899	813.532	803.028	860.09	758.925	890.271	803.374	954.375	811.175	747.661	860.583	838.652	796.932	830.864	855.562	699.757	842.187	846.049	824.852	742.603	725.783	895.74	770.996	851.195	743.559
P2rx4	937.12	957.82	1005.75	938.711	971.426	894.512	1194.3	1144.46	1196.63	1231.07	1092.26	1153.26	1046.73	1615.66	1191.97	961.682	1128.62	1174.6	1328.98	1205.4	1330.16	1103.14	1165.02	1252.23	1374.4	1209.97	1213.56	1206.14
P2rx7	386.496	327.675	398.018	384.578	399.999	390.958	402.03	465.474	399.518	484.529	418.586	416.456	343.716	479.941	392.147	413.792	459.767	441.117	488.15	409.942	358.262	387.38	389.839	387.425	446.127	392.183	380.835	434.028
Padi2	202.702	207.338	176.326	181.869	225.563	215.027	191.677	164.94	137.334	132.932	115.234	157.887	110.072	154.119	154.335	198.275	154.35	166.188	104.124	179.482	152.491	148.05	177.506	117.556	142.9	164.895	173.365	125.64
Padi4	62.0209	56.9163	66.7644	65.3593	60.1502	54.7341	61.9265	45.5355	42.2567	34.678	51.2152	44.6203	33.2294	62.0613	53.3864	69.9231	52.5448	56.422	38.0668	57.3494	130.444	48.9791	52.8024	37.8225	52.2805	47.9087	48.3149	65.1042
Panx1	331.282	259.376	239.667	229.231	300.751	300.256	413.826	404.76	510.921	524.987	531.85	543.453	478.711	329.959	503.773	324.711	496.986	454.453	400.821	368.523	394.088	399.625	333.666	443.648	327.625	368.785	454.728	372.351
Pard3	345.653	474.031	424.553	462.251	380.45	364.373	313.564	311.665	173.829	246.599	165.464	303.189	312.564	234.799	267.903	412.834	345.92	332.377	389.624	377.019	362.855	294.988	393.209	258.624	268.373	323.105	281.363	447.734
Park2	141.438	159.366	156.639	157.241	129.323	131.362	86.5004	64.7616	52.8208	78.0255	54.1699	89.2407	68.5356	74.4736	91.2422	128.352	75.5331	90.2751	85.0904	88.1482	76.2454	91.2792	85.3825	78.7117	92.9432	127.014	85.2616	98.2274
Parp1	550.624	541.518	452.799	509.613	488.721	514.501	691.021	674.937	861.46	876.583	901.19	786.004	698.855	697.155	881.361	541.186	690.745	788.882	621.384	607.479	613.638	719.102	571.838	681.827	612.263	603.872	747.46	503.701
Pax5	152.783	76.4304	83.8834	55.8869	54.8871	111.814	187.745	155.833	307.321	328.478	367.37	160.176	91.3808	102.401	221.311	105.364	128.078	111.818	49.2629	113.637	64.3034	132.466	44.9382	128.801	77.8399	80.2192	88.1036	45.6872
Pcgf2	457.593	543.957	486.182	501.088	415.037	364.373	387.286	431.069	265.064	277.424	250.166	393.574	418.482	312.375	346.526	474.136	411.601	367.256	483.672	415.252	431.751	408.53	446.011	366.981	435.671	408.895	390.782	445.45
Pdcd1	121.773	21.1403	30.8143	27.4698	26.3157	95.3937	281.126	201.368	336.133	343.89	376.235	306.622	177.569	246.176	272.756	97.7008	190.475	234.921	117.559	179.482	174.538	246.009	131.444	221.824	181.239	110.301	247.259	106.223
Pdcd1lg2	110.427	44.7199	53.0691	38.8367	71.4284	82.8831	145.478	98.1543	121.008	143.528	156.6	121.276	85.1502	222.386	126.186	109.195	119.32	121.051	44.7844	128.505	103.804	120.221	125.827	73.6006	128.959	71.3059	103.735	47.9715
Pdpn	9118.58	10263.6	9703.09	10488.7	9846.59	8664.41	7800.77	9328.7	5589.4	6938.49	5295.85	8816.52	11460	7453.56	7177.07	8045.95	10384.2	9933.34	11167	9009.17	11852.9	7546.12	11072.8	9868.61	10391	9702.06	9563.51	13783.8
Pf4	267.749	204.899	410.002	236.809	217.293	293.218	285.058	308.629	151.74	148.345	152.661	225.39	258.566	212.043	143.658	186.781	253.966	267.748	359.395	253.824	161.677	178.106	238.172	216.713	249.785	266.283	210.312	419.18
Pik3ca	1782.72	2186.4	2111.64	2329.25	2178.19	2043.93	1810.61	2044.04	1478.02	1686.7	1428.12	1902.66	1838	1523.6	1749.13	2040.22	2003.27	1952.2	2016.42	1908.46	2031.07	1919.09	2119.96	1883.97	1964.59	1940.86	1725.13	2202.12
Pik3cd	260.185	167.497	169.479	156.294	196.24	233.011	259.501	239.82	327.489	330.404	330.929	289.46	211.837	287.551	269.844	232.758	220.031	264.67	199.291	271.879	222.306	254.914	219.074	214.668	219.578	222.831	299.837	195.313
Pik3r2	723.829	883.016	825.139	866.721	802.254	763.932	741.151	749.818	645.374	653.103	560.412	720.79	683.279	638.197	695.964	737.545	743.29	737.589	799.402	731.736	782.664	712.423	742.603	686.939	780.722	770.996	792.933	748.128
Pkm	1826.59	1665.21	1593.79	1687.97	1821.8	1870.34	2132.04	2152.31	2454.73	2330.17	2856.23	2293.94	2396.67	2474.18	2616.9	1760.53	2206.88	2744.16	2905.39	2405.49	3027.77	2401.09	2482.83	2608.73	2380.51	2475.65	2775.26	2467.11
Plaur	1048.3	935.053	1006.6	1090.27	1483.46	1638.9	1156.94	1388.33	1006.48	1127.04	929.752	1522.81	1863.96	1388.1	1137.62	1268.19	1459.21	1553.14	2130.62	1641.89	1781.2	1409.26	1618.9	1608.99	1647.42	1487.4	1381.24	1888.02
Plcb1	871.318	1236.71	1038.27	1049.54	1329.32	963.32	607.469	479.64	344.776	537.509	366.385	654.432	586.706	458.219	468.83	854.403	627.253	703.736	687.441	793.334	765.21	679.028	875.171	677.738	1011.92	887.982	699.145	670.459
Plcb2	350.947	251.245	243.947	215.023	258.646	261.16	348.951	277.261	340.934	373.752	310.246	281.451	253.374	311.341	295.081	300.765	288.996	321.092	335.883	271.879	236.085	302.78	299.962	336.314	332.272	330.904	238.732	314.099
Plcg1	676.179	802.52	771.214	855.354	791.728	688.086	577.98	702.258	436.012	474.896	451.087	592.65	563.861	499.593	483.389	785.438	628.348	591.918	698.637	673.325	660.487	535.43	723.505	537.693	687.779	693.005	530.043	721.857
Plcg2	1376.56	769.996	772.07	796.625	1096.24	1382.43	1714.28	1631.18	2184.86	2139.44	2458.33	1916.39	1372.79	1838.05	2050.04	1237.54	1632.17	1768.57	1098.34	1543.12	1361.39	1862.32	1226.81	1413.74	1373.24	1305.79	1777.7	1090.78
Pld3	1643.55	1244.03	1137.56	1146.16	1138.34	1123.61	2398.42	2114.87	2593.02	2623.01	2746.91	2501.03	3032.18	3782.64	2800.36	1467.43	2456.47	3099.1	4378.8	2484.08	3573.43	2617.04	3053.55	4103.23	3979.13	2814.36	3099.26	3580.73
Plekhb2	1182.93	1246.47	1208.61	1230.46	1193.98	1152.54	1272.93	1151.54	1012.24	1087.54	984.907	1101.78	1294.91	1299.15	1109.47	1255.74	1217.29	1333.61	1577.53	1243.63	1444.07	1138.76	1365	1399.43	1361.62	1306.9	1253.35	1443.71
Pnoc	9.07623	8.1309	7.70358	7.57789	9.02254	7.81916	10.8126	13.1547	7.68303	9.63278	22.6529	16.0176	8.30734	13.4466	9.70662	5.7471	16.4202	13.3361	15.6745	15.9304	20.2096	12.2448	10.1111	13.289	9.29432	8.91324	7.10513	4.56872
Polr1c	827.449	837.483	887.624	815.57	777.442	813.974	900.391	857.079	771.184	739.798	763.303	848.93	806.851	828.518	894.95	828.541	799.119	859.666	1017.73	872.986	959.039	745.818	1003.24	969.074	992.168	882.411	895.247	858.919
Polr1d	1670.78	1649.76	1572.39	1702.18	1530.82	1712.4	1756.55	1844.69	1747.89	1788.81	1872.31	1993.04	1831.77	1830.81	1891.82	1640.8	1842.35	1722.41	1779.06	1620.65	1533.18	1656.38	1686.3	1709.17	1794.96	1697.97	1880.02	1763.53
Polr3d	204.971	214.656	203.717	229.231	246.616	211.899	206.422	214.523	197.838	221.554	217.664	216.237	179.646	222.386	214.516	215.516	222.221	212.352	227.281	231.522	237.922	222.632	212.333	214.668	189.372	211.69	207.47	211.303
Polr3h	266.992	291.086	289.312	269.015	270.676	294	321.428	301.546	343.816	267.791	352.597	306.622	299.064	265.829	320.318	344.826	293.375	289.291	285.501	318.608	311.412	288.309	266.259	305.647	289.286	282.995	331.099	308.388
Pomc	7.56352	8.1309	6.84763	9.47236	6.7669	9.38299	6.88072	9.1071	5.76227	9.63278	8.86416	9.15289	11.4226	5.17177	6.79463	11.4942	9.85215	10.2585	16.7942	7.43418	6.43034	12.2448	10.1111	4.08892	4.64716	5.57078	9.94719	6.85308
Pou2f2	892.496	269.133	310.711	371.316	818.043	1019.62	1093.05	1163.68	1378.14	1462.26	1363.11	1216.19	812.043	1237.09	1191.97	866.855	1149.42	979.691	569.882	1115.13	701.825	1302.4	958.307	825.962	1042.13	772.11	963.456	680.739
Pparg	312.373	215.469	201.149	185.658	266.917	260.378	254.587	306.606	300.599	262.012	264.94	210.516	207.684	296.86	223.252	272.03	259.44	225.688	180.257	247.452	157.084	229.311	244.913	201.379	253.27	182.721	201.786	201.024
Ppbp	543.061	516.312	1230.01	530.452	622.555	781.916	341.087	522.14	194.957	217.701	293.502	187.634	444.443	242.039	125.215	301.723	517.785	416.497	210.487	303.74	148.816	121.335	228.061	260.669	262.564	205.005	144.945	1338.63
Ppp2r5d	527.178	611.444	609.439	629.912	593.232	543.431	519.986	468.51	451.378	423.842	421.54	486.247	519.209	521.315	446.504	578.542	499.176	532.418	527.337	495.966	515.346	530.978	556.11	544.849	515.834	530.338	539.99	534.54
Prdm1	194.383	191.889	165.199	156.294	140.601	161.857	202.49	199.344	310.202	350.633	323.05	372.98	242.99	313.41	295.081	190.612	266.008	308.782	137.712	191.165	174.538	299.44	160.654	184.001	204.475	178.265	267.153	183.891
Prdx2	5950.22	6167.29	6193.68	6360.69	6593.97	6113.8	5801.43	5959.08	5586.52	5123.68	5035.83	5599.28	6167.16	5841	5661.87	5859.17	5999.96	6588.03	7203.57	6241.53	6528.63	5660.42	6175.63	6382.8	6349.18	6170.19	6243.99	7355.64
Prf1	160.347	172.375	142.944	163.872	151.127	175.931	125.819	108.273	93.1567	93.438	87.6567	113.267	99.6881	114.813	98.0368	139.846	122.605	106.689	50.3825	139.125	106.56	139.145	117.963	78.7117	99.9139	115.872	88.1036	85.6635
Prkcd	3677.38	2713.28	2660.3	2446.71	3286.46	3343.47	3651.69	3304.86	2992.54	3121.99	2953.74	3327.08	2933.53	4049.5	3192.51	3281.6	3581.8	3497.14	3323	3365.56	3225.27	3636.7	3691.67	3058.51	3594.58	3391.49	3264.1	3154.7
Prkcq	222.368	221.16	214.844	181.869	190.977	194.697	194.626	151.785	191.115	189.766	166.449	181.914	157.839	157.222	198.015	184.865	148.877	163.111	110.841	162.49	135.956	162.522	176.382	134.934	167.298	171.58	184.733	127.924
Prkdc	217.829	258.563	235.387	307.852	256.39	266.633	206.422	237.796	236.253	261.048	229.483	227.678	254.412	188.253	255.284	256.704	266.008	208.248	239.597	216.653	213.12	229.311	216.827	203.424	242.814	249.571	206.049	264.986
Prmt5	364.562	400.853	388.603	360.897	361.653	337.788	349.934	334.939	350.538	407.467	385.099	358.107	359.293	355.818	384.382	295.976	339.352	369.307	391.864	370.647	380.308	385.154	359.505	359.825	368.287	363.215	393.624	341.512
Pros1	1379.59	1643.25	1539.86	1680.4	1671.42	1540.37	1241.48	1479.4	1216.8	1166.53	984.907	1326.02	1267.91	1249.5	1164.79	1491.37	1485.48	1259.75	1605.52	1340.28	1273.21	1323.55	1641.37	1431.12	1512.65	1447.29	1185.14	1601.34
Psip1	1870.46	2022.97	1975.54	1964.57	1881.2	1871.91	1900.06	1855.82	2198.31	2177.01	2512.5	2391.19	1719.62	2021.13	2384.92	1983.71	2102.89	2359.46	1303.23	1776.77	1641.57	2020.39	1676.19	1770.5	1691.57	1810.5	2357.48	1619.61
Psmb10	980.989	839.109	769.502	866.721	866.915	923.443	1284.73	1001.78	1298.43	1240.7	1240.98	1194.45	958.46	1179.16	1186.15	948.272	1062.94	1057.66	853.143	944.141	1004.05	999.619	987.516	977.252	1000.3	1033.94	1293.13	925.165
Psmb8	5013.86	3245.04	3206.4	3524.66	3418.04	4560.13	8258.83	5917.59	9297.43	8373.78	9913.09	8451.55	5922.1	8141.41	8966	4459.75	6402.8	7167.64	4472.84	5887.87	6373.38	6614.4	5110.59	6041.38	5676.5	5714.5	8581.58	4663.52
Psmb9	1364.46	914.726	882.488	1037.22	957.893	1248.72	2418.08	1535.05	2774.53	2499.71	2900.55	2568.53	1631.35	2505.21	2610.11	1415.7	1873	2121.47	1136.4	1623.84	1660.86	1872.34	1375.11	1707.12	1451.07	1597.7	2383.06	1192.44
Pstpip1	118.747	78.0566	74.4679	66.3065	86.466	111.814	140.563	118.392	129.651	141.602	130.008	152.167	111.111	162.394	128.127	105.364	121.51	128.232	76.1335	96.6444	124.932	119.108	115.716	94.0452	120.826	92.4749	136.419	92.5165
Pten	2504.28	2640.1	2584.12	3011.26	3215.78	2907.16	2510.48	2856.59	2459.53	2700.07	2315.52	2968.97	2848.38	2423.49	2526.63	2659.95	3127.51	2831.36	2791.19	2931.19	2774.23	2860.82	3116.46	2645.53	2959.08	2852.24	2569.22	3267.78
Ptger4	176.986	95.9446	82.1715	65.3593	87.9697	113.378	233.944	200.356	242.015	217.701	212.74	208.228	213.914	249.28	216.458	124.521	220.031	184.654	172.42	146.56	194.747	257.14	180.876	167.646	209.122	161.553	183.312	114.218
Ptgs2	180.768	292.712	183.174	259.543	284.962	244.74	208.387	196.309	158.462	157.014	125.083	151.023	214.952	173.772	183.455	271.072	272.576	274.929	178.018	245.328	252.62	270.498	402.197	316.891	231.196	306.393	282.784	191.886
Ptk2	1139.82	1421.28	1313.03	1389.59	1300.75	1190.08	880.732	842.913	570.465	652.139	536.774	692.187	800.62	691.983	668.786	1182.95	847.285	825.812	922.559	895.288	892.898	860.473	1051.55	845.384	950.344	972.658	787.249	1023.39
Ptk2b	1449.93	748.856	766.934	798.52	1111.28	1358.19	1612.05	1508.74	1911.15	1804.22	1982.62	1756.21	1221.18	1702.55	1717.1	1351.53	1529.27	1510.06	1041.24	1469.84	1179.51	1516.13	1291.97	1304.37	1477.8	1338.1	1462.24	1107.91
Ptpn11	1114.11	1273.3	1219.73	1206.78	1345.86	1219.79	1037.02	1111.07	953.656	965.205	913.009	1049.15	1088.26	949.538	1004.63	1263.41	1199.77	1195.12	1100.58	1179.91	1218.09	1112.05	1331.29	1003.83	1080.46	1184.35	1007.51	1152.46
Ptpn18	622.478	435.816	468.207	408.259	415.789	519.974	690.038	590.949	855.697	734.981	771.182	678.458	498.44	688.88	635.783	512.45	626.159	504.72	442.246	566.06	446.449	568.825	489.826	526.448	566.953	466.831	655.093	411.185
Ptpn22	621.722	261.002	320.983	314.482	326.315	465.24	860.09	996.721	1071.78	1253.23	1160.22	1080.04	685.356	855.412	1058.99	547.891	897.64	740.667	354.917	570.308	478.601	824.852	422.419	697.161	583.218	537.023	733.25	527.687
Ptpn6	3042.05	1372.5	1355.83	1343.18	1886.46	2385.63	3490.49	3245.16	4149.8	3731.74	4154.34	3123.42	2537.89	3566.46	3442.94	2423.36	3055.26	2775.96	2090.31	2809.06	2387.49	3043.38	2437.9	2749.8	2733.69	2451.14	2906	2062.78
Ptprc	3799.91	2018.9	2014.06	2037.5	3028.56	3737.56	4433.15	4324.86	5567.31	5511.88	5612.99	4524.96	3514.01	4625.64	5100.83	3460.71	4421.43	3807.97	2374.69	3924.19	3116.88	4657.47	3524.28	3460.25	4019.79	3309.04	3906.4	2775.5
Pvr	209.51	292.712	299.584	328.691	309.022	318.24	234.927	225.654	191.115	241.783	194.027	252.849	238.836	204.802	245.577	270.114	229.883	271.851	303.414	280.375	237.004	299.44	272.999	290.313	250.947	291.909	251.522	286.687
Pycard	15.8834	12.1963	15.4072	8.52512	19.5488	14.8564	24.574	14.1666	14.4057	18.3023	27.5774	19.4499	14.5378	20.6871	20.3839	21.0727	16.4202	16.4137	10.0765	19.1165	22.0469	24.4895	10.1111	12.2668	11.6179	12.2557	17.0523	9.13744
Rac1	7161.14	7861.77	7768.63	8179.38	8183.44	7769.9	6223.12	6790.86	5453.03	5334.64	4907.79	5760.6	5954.29	5749.98	5611.39	7403.23	6648.01	6190	6434.4	6401.89	6397.27	6122.39	7255.27	6444.14	6639.63	6694.96	5955.52	7158.04
Rag2	9.07623	11.3833	9.41549	1.89447	7.51878	6.25533	9.8296	5.0595	5.76227	15.4125	13.7887	8.00878	22.8452	4.13742	7.76529	6.70496	10.9468	9.23269	7.83727	11.6823	7.34896	10.0184	4.49382	7.15561	2.32358	14.484	12.7892	10.2796
Rap1a	7833.54	6714.5	6880.15	6917.66	8396.22	8503.33	7405.62	7628.71	7048.22	7085.88	7299.15	7839.45	7440.26	7430.81	7613.87	7402.27	8065.63	8100.14	6829.62	7918.47	7134.92	7914.57	8240.54	6866.32	7768.89	7850.34	8369.85	7779.38
Rarres1	90.7623	56.1032	75.3239	70.0954	78.1953	86.0107	95.3471	77.9163	160.383	112.704	168.419	109.835	87.2271	108.607	106.773	91.9537	88.6693	84.12	50.3825	80.714	102.885	82.3739	68.5307	93.0229	66.222	69.0776	76.7354	65.1042
Rassf5	1505.9	939.119	987.77	991.756	1451.88	1618.57	1418.41	1481.42	1402.15	1421.8	1345.38	1473.62	1186.91	1360.18	1328.84	1404.21	1525.99	1282.32	886.731	1533.57	1027.94	1512.79	1402.07	1044.72	1408.09	1224.46	1224.92	1142.18
Rb1	1629.94	1647.32	1604.91	1766.59	1797.74	1765.57	1550.13	1796.12	1648.01	1697.3	1508.88	1697.86	1673.93	1645.66	1731.66	1930.07	1920.07	1884.49	1524.91	1764.03	1565.33	1777.72	1802.02	1544.59	1626.51	1726.94	1601.5	1829.77
Rbpj	1316.81	1407.46	1418.31	1405.7	1303.76	1337.08	1649.41	1501.66	1493.39	1612.53	1344.4	1799.69	1732.08	1596.01	1753.99	1477.01	1701.14	1786.01	1632.39	1593.04	2016.37	1736.53	1652.6	1535.39	1674.14	1585.44	1587.29	1652.73
Rela	1269.16	1355.42	1247.98	1280.66	1288.72	1241.68	1181.52	1203.15	1057.38	1048.05	995.741	1199.03	1124.61	1107.79	1138.59	1272.98	1192.11	1242.31	1096.1	1171.41	1172.16	1224.48	1196.48	1069.25	1243.11	1233.37	1082.82	1152.46
Relb	1183.69	853.744	797.749	818.412	981.953	1149.42	1626.8	1553.27	1634.56	1621.2	1630.02	1679.56	1681.2	1477.06	1797.67	1229.88	1573.06	1629.06	1332.34	1545.25	1630.55	1590.71	1535.76	1555.83	1732.23	1567.62	1523.34	1352.34
Rhoa	10188.8	11305.2	10418.7	10843	10798.5	10541.8	8829.93	9031.21	6932.97	7741.87	7237.1	7987.04	8740.36	8869.59	7659.49	10432	9315.75	8282.74	8570.62	9391.5	7859.71	8552.42	9931.34	7941.7	9948.4	9661.96	8476.42	9114.59
Ripk1	274.556	266.693	275.617	285.118	318.044	280.708	268.348	297.499	340.934	275.498	281.683	348.954	346.832	340.303	329.054	323.754	351.393	354.945	344.84	318.608	313.249	333.948	349.394	319.958	302.065	300.822	314.047	323.237
Ripk2	352.46	290.273	342.381	323.007	418.044	453.511	329.291	401.724	334.212	367.972	303.351	362.683	369.677	382.711	342.644	428.159	419.264	339.558	322.448	409.942	368.366	395.172	448.258	355.736	408.95	420.037	397.887	403.189
Ripk3	135.387	111.393	89.8751	106.09	133.834	146.218	198.558	162.916	226.649	217.701	283.653	235.687	210.799	250.314	227.135	138.888	189.38	244.153	226.161	227.274	236.085	220.406	184.247	227.957	210.284	163.781	260.048	181.607
Rnaseh2a	45.3811	30.8974	47.0774	39.7839	33.0826	32.8405	43.2502	40.476	48.9793	57.7967	36.4416	44.6203	39.4599	34.1337	43.6798	45.019	32.8405	30.7756	38.0668	32.9228	28.4772	33.3948	33.7036	35.778	49.9569	26.7397	48.3149	43.4028
Rnf126	677.692	738.286	706.162	693.377	690.976	660.719	733.288	671.901	707.799	762.916	761.333	727.655	711.316	745.77	733.82	701.147	691.84	789.908	724.388	654.208	690.802	734.686	699.912	690.005	766.781	804.42	791.512	701.298
Rock1	1667.76	1983.94	1931.03	2020.45	1927.82	1742.11	1651.37	1787.02	1435.77	1735.83	1498.04	1609.76	1577.36	1509.12	1644.3	1914.74	1723.03	1640.34	1593.21	1689.68	1636.98	1774.38	1927.85	1640.68	1720.61	1775.96	1682.5	1899.44
Rock2	218.586	282.955	288.456	311.641	279.699	247.867	182.83	193.273	180.551	200.362	148.721	172.761	213.914	173.772	172.778	226.053	222.221	194.912	222.802	228.336	191.073	204.822	276.37	205.468	196.342	210.575	200.365	215.872
Rora	893.252	1149.71	1076.79	1252.25	1124.06	946.118	702.816	844.936	506.12	586.637	452.072	803.166	763.237	680.606	710.524	1101.53	898.735	760.158	757.976	857.055	812.06	787.005	990.887	761.561	873.666	872.384	694.882	1018.82
Rorc	372.125	469.153	448.52	448.99	339.097	387.048	298.82	302.558	216.085	219.627	176.298	273.443	345.793	265.829	274.697	369.73	295.564	250.308	316.85	289.933	391.332	313.911	449.382	287.247	400.817	375.47	338.204	434.028
Rps6ka5	191.357	190.263	174.614	172.397	219.548	190.006	159.239	137.618	139.255	147.382	115.234	164.752	105.919	135.5	139.775	183.907	148.877	115.921	105.243	145.498	118.502	130.24	169.642	127.779	160.327	154.868	143.524	131.351
Rras2	1768.35	2217.3	1937.02	2261.05	2374.43	1836.72	1269	1613.98	1044.89	1021.08	946.496	1114.36	1096.57	1024.01	1049.29	1972.21	1564.3	1125.36	1162.16	1376.39	951.69	1139.88	1521.16	1262.45	1267.51	1440.6	1131.14	1467.7
Rsad2	491.629	250.432	261.922	274.698	348.871	359.681	1395.8	1670.65	1203.35	1285.98	1397.58	1324.88	1142.26	2489.69	2041.3	531.607	1333.32	1687.53	1163.28	1006.8	2820.16	1380.32	1183	799.384	844.621	1492.97	1880.02	4098.14
S100a8	4092.62	4260.59	4404.74	4640.51	3306.01	3891.59	3903.33	8392.7	3154.84	3151.85	2557.8	2901.47	8724.79	8495.16	4002.04	6441.55	7466.83	6435.18	7774.57	7745.36	5895.7	3484.19	6165.52	4589.81	5613.77	5754.61	3652.04	9120.3
S100a9	1474.89	1549.75	1664.83	1601.78	1273.68	1428.56	1203.14	3018.5	927.726	1049.01	791.865	904.992	2771.54	2523.83	1289.04	2070.87	2429.1	1927.58	2250.42	2575.41	1826.22	1081.99	1839.09	1044.72	1794.96	1820.53	1183.72	3193.53
S100b	14.3707	17.0749	16.2631	14.2085	12.7819	17.2021	22.6081	19.2261	18.2472	8.66951	11.8189	11.4411	15.5763	15.5153	7.76529	14.3678	12.0415	16.4137	24.6314	8.49621	16.5352	18.9237	15.7284	12.2668	10.4561	13.3699	11.3682	11.4218
S1pr1	803.246	887.894	998.898	1249.4	1278.19	1225.26	598.622	1002.79	433.131	637.69	426.465	689.899	743.507	426.154	450.387	1104.4	840.717	577.556	612.427	659.518	467.577	576.617	650.48	594.938	619.234	671.836	453.307	1210.71
S1pr4	270.018	273.198	255.93	285.118	224.06	222.846	182.83	174.047	163.264	180.133	178.268	167.04	153.686	149.981	166.954	217.432	186.096	126.18	124.277	150.808	122.176	139.145	174.135	119.601	178.916	172.694	169.102	142.772
S1pr5	145.22	62.6079	59.0608	73.8844	166.165	173.585	107.143	117.38	68.1869	90.5482	82.7322	99.5377	78.9197	116.882	61.1517	131.226	130.267	91.301	67.1766	156.118	81.7571	169.2	132.568	68.4894	111.532	84.6758	107.998	79.9526
Sar1b	1720.7	1735.95	1702.49	1713.55	1784.21	1656.1	1661.2	1701	1586.55	1577.85	1551.23	1684.13	1670.81	1705.65	1727.78	1644.63	1673.77	1896.8	1845.12	1822.44	1969.52	1621.88	1748.09	1703.04	1653.23	1700.2	1901.33	1725.83
Sbno2	573.315	473.218	462.215	461.304	490.224	509.027	805.044	744.758	833.609	824.566	881.492	870.669	753.891	939.194	870.683	573.753	719.207	841.2	838.588	812.45	908.515	864.926	883.035	896.496	869.018	755.397	849.774	767.545
Sdc1	4231.03	5293.21	4673.51	4848.9	4540.59	4109.75	4469.52	4296.53	3752.2	3831.92	3858.87	4750.35	5389.39	5271.07	5141.59	4629.29	4618.47	6162.3	7083.78	5220.92	6816.16	5197.35	5794.78	5886	5722.97	5879.4	5918.58	6164.34
Sele	31.0104	34.9629	18.831	25.5754	40.6014	35.9681	28.5058	30.357	26.8906	23.1187	11.8189	32.0351	39.4599	36.2024	33.0025	29.6934	29.5564	21.5429	22.3922	32.9228	26.64	40.0738	35.9505	20.4446	27.8829	38.9954	41.2098	29.6967
Selenbp1	18390.7	22099.8	22670.8	23240.4	20945.8	20168.7	9672.32	18306.3	6478.71	8130.07	6287.65	9921.73	15037.3	7885.92	10248.2	20923.3	16952.3	11739.9	13444.3	13893.4	13343.9	11349.8	16797.9	12098.1	12170.9	14715.8	10228.5	20112.6
Sell	1504.38	1219.63	1395.2	1206.78	1121.05	1449.67	1331.91	1571.48	1586.55	1644.32	1484.26	1073.18	1037.38	1127.45	1475.41	1410.91	1404.48	984.82	613.547	1047.16	1055.49	1035.24	1012.23	748.272	1030.51	1113.04	984.771	1113.63
Serpina1a	11.3453	26.0189	11.9833	17.0502	18.7969	15.6383	27.5229	16.1904	24.9698	19.2656	26.5925	14.8734	32.1909	20.6871	22.3252	16.2835	19.7043	33.8532	12.3157	19.1165	60.6289	22.2632	24.716	25.5557	20.9122	21.169	26.9995	33.1232
Serpinf2	8.31987	17.0749	14.5512	5.68341	8.27066	7.03724	11.7955	15.1785	18.2472	14.4492	15.7585	11.4411	11.4226	3.10306	9.70662	8.62066	12.0415	13.3361	13.4353	10.6203	36.7448	12.2448	16.8518	11.2445	13.9415	15.5982	14.2103	12.564
Serping1	2544.37	2935.25	2631.2	3070.94	2923.3	2718.72	2930.2	3671.17	3040.56	3228.91	2867.06	3472.38	3075.79	2722.42	3337.13	2803.63	3518.31	3168.86	4028.36	3086.25	3561.49	3287.16	3360.25	3152.56	3170.52	3608.75	3490.04	3646.98
Sgk1	447.761	436.629	467.351	643.173	545.112	555.16	488.531	456.367	455.219	420.953	404.797	647.567	607.474	744.736	504.744	525.86	533.111	657.572	810.598	490.656	655.894	441.925	506.678	676.716	636.661	550.393	514.412	760.692
Sh2d1a	107.402	65.8603	77.8918	72.9372	64.6615	76.6277	141.546	113.333	151.74	134.859	154.63	120.132	78.9197	117.916	146.57	68.0074	116.036	89.2493	50.3825	86.0241	69.8151	113.542	70.7776	98.1341	72.0309	79.105	103.735	62.8199
Sigirr	300.272	291.086	284.177	330.585	325.563	272.107	230.995	268.153	189.195	236.003	229.483	223.102	242.99	219.283	216.458	283.524	272.576	251.334	260.869	248.514	223.225	209.274	253.901	308.713	283.477	269.626	264.311	282.118
Siglec1	122.529	73.9912	84.7394	77.6733	70.6765	90.7022	256.552	212.499	248.738	213.848	327.974	237.975	144.34	398.227	239.753	119.731	227.694	220.559	247.434	182.669	259.051	202.595	169.642	255.557	218.416	176.037	287.047	183.891
Siglecf	361.536	295.152	291.88	285.118	213.533	223.628	130.734	67.7973	57.6227	46.2374	89.6266	69.7908	44.652	163.428	42.7091	298.849	76.6278	112.844	68.2962	84.9621	37.6634	57.8844	84.2591	64.4005	82.487	96.9315	46.8939	51.3981
Sipa1	91.5186	88.6268	101.858	91.8819	90.2254	83.665	92.3982	90.0591	112.364	115.593	128.038	86.9524	79.9582	86.8858	80.5649	84.2909	93.0481	62.5771	85.0904	69.0317	68.8965	67.9028	74.148	85.8673	70.8692	63.5069	83.8406	76.526
Sirt1	338.089	404.106	411.714	448.99	442.856	431.618	308.649	386.546	276.589	344.854	312.216	331.792	312.564	277.207	327.113	404.213	339.352	349.816	323.567	361.089	288.447	369.569	358.382	332.225	303.227	379.927	309.784	384.914
Skil	1482.45	1276.55	1241.99	1369.7	1399.24	1422.3	1716.25	1736.42	1909.23	2058.53	1856.55	2053.68	1569.05	1893.9	2126.72	1545.97	1851.11	1886.55	1463.33	1649.33	1660.86	1783.28	1444.76	1574.23	1488.25	1503	1691.02	1746.39
Skp1a	4245.41	4925.7	4712.88	4950.25	4840.59	4353.71	3704.77	3685.34	2934.92	3007.36	2582.43	3487.25	3641.73	3346.14	3517.68	4489.45	3916.78	3907.48	3906.32	3884.89	4173.29	3464.16	4092.74	3764.87	3720.05	3904	3553.99	4256.9
Slamf6	199.677	74.8043	105.282	108.932	90.9772	139.963	354.848	293.451	523.406	542.326	540.714	418.745	269.989	381.677	471.742	164.75	266.008	334.428	176.898	254.886	213.12	333.948	144.926	280.091	189.372	244	349.573	166.758
Slamf7	209.51	114.646	108.706	102.301	108.27	172.803	514.088	458.391	904.677	893.922	1063.7	917.577	626.166	942.297	993.957	230.842	653.526	760.158	237.357	447.113	629.254	692.386	292.098	497.826	355.508	453.461	746.039	376.919
Slc3a2	3786.3	4367.11	4308.87	4753.23	4299.99	4405.31	3634	4659.8	3497.7	4614.1	4035.16	5072.99	5266.85	4757	4908.64	4937.72	5011.46	4891.27	4515.39	4425.46	4766.72	4669.71	4396.08	4699.19	4635.54	4611.49	5210.9	5545.28
Slc7a5	245.058	159.366	162.631	180.922	163.158	174.367	396.133	489.759	572.386	563.518	704.209	588.073	530.631	694.052	818.268	283.524	490.418	686.296	454.562	411.004	507.997	567.712	353.888	468.181	426.377	464.603	646.567	497.99
Smad2	508.269	556.153	518.708	520.98	562.405	498.862	507.207	497.855	473.467	508.611	444.193	487.391	475.595	473.735	475.624	515.324	509.028	526.263	549.729	501.276	499.729	563.259	522.406	537.693	564.63	568.219	511.57	543.677
Smad3	925.775	968.39	1039.98	1026.8	944.359	935.171	778.504	839.877	713.561	732.092	599.808	776.851	789.197	701.293	877.478	1087.16	886.693	880.183	884.492	853.869	958.12	882.737	922.356	649.116	912.005	941.461	775.88	904.606
Smad4	1263.11	1505.03	1478.23	1633.98	1536.09	1507.53	1085.19	1326.6	918.122	963.278	869.673	1223.05	1262.72	951.607	1028.9	1474.13	1253.41	1151.01	1192.39	1146.99	1207.98	1149.9	1394.21	1084.59	1119.96	1236.71	1067.19	1347.77
Smad5	1227.56	1445.67	1472.24	1598.93	1451.12	1396.5	1137.28	1187.97	922.924	996.993	802.699	998.809	1100.72	955.744	1037.64	1420.49	1163.65	1154.09	1276.36	1150.17	1127.15	1136.54	1331.29	1064.14	1244.28	1170.98	1038.77	1212.99
Smarca4	1626.16	1666.83	1596.35	1618.83	1668.42	1570.87	1707.4	1759.69	1760.37	1845.64	1747.23	1946.13	1722.73	1805.98	1902.5	1776.81	1929.93	2011.7	1790.26	1836.24	1964.93	1873.45	1894.14	1833.88	1843.76	1935.29	1973.81	1862.89
Smn1	661.808	678.117	641.965	685.799	678.946	638.825	692.004	607.14	627.127	640.58	645.114	676.17	661.472	700.258	631.901	616.856	674.325	745.796	595.633	671.201	704.581	626.71	640.369	658.316	597.16	650.667	636.62	604.213
Snca	109.671	107.328	137.808	98.5125	127.819	114.16	100.262	355.177	38.4151	90.5482	43.3359	20.594	130.841	85.8515	38.8265	102.49	131.362	72.8356	220.563	141.249	46.8496	52.3186	147.173	68.4894	105.723	51.2511	105.156	952.578
Socs1	292.708	219.534	200.293	200.814	188.721	232.229	499.343	308.629	524.367	629.021	650.039	541.165	358.254	568.895	573.661	265.325	372.192	417.523	285.501	346.221	446.449	379.588	346.024	374.136	349.699	373.242	439.097	238.716
Socs3	201.19	121.15	123.257	127.877	176.691	181.404	304.717	323.808	360.142	360.266	333.884	332.936	367.6	356.852	303.817	174.329	308.701	398.031	375.069	285.685	363.773	298.327	343.777	394.581	360.155	333.132	322.573	299.251
Socs5	488.604	596.808	537.539	653.593	569.924	547.341	416.775	456.367	338.053	371.825	308.276	432.474	410.175	367.196	336.82	542.144	425.832	410.342	387.385	446.051	434.507	465.301	524.653	396.625	468.201	432.292	437.676	547.104
Sod1	25104.8	29307.8	30151.8	29939.3	27352.6	25639	18238.8	20951.4	13615.3	14297	12434.5	16070.2	18723.7	15533.9	16016.9	26231.7	20469.5	16975.8	18081.7	20337.8	18264.9	17330.8	21122.1	17966.7	20351.1	21292.6	18992	23565.4
Sp100	1819.78	1521.29	1482.51	1755.23	1670.67	1827.34	2515.39	2144.22	2775.49	2929.33	2854.26	2586.84	1617.85	2415.22	2817.83	1931.99	2398.45	2185.07	1218.14	1983.87	2301.14	2275.3	1988.51	1742.9	1742.68	1963.14	2690	1961.12
Sp3	2359.82	2446.59	2365.86	2610.58	2528.57	2437.23	2123.19	2312.19	2135.88	2440.95	2147.1	2552.51	2137.06	2103.88	2393.65	2521.06	2571.41	2483.59	2114.94	2279.11	2161.51	2276.41	2249.16	1978.01	2169.06	2392.09	2175.59	2272.94
Spi1	2154.09	1139.14	1105.04	1039.12	1800	2094.75	2365.98	2233.26	2310.67	2065.27	2220.97	2141.78	1954.3	2828.96	2142.25	1892.71	2227.68	2213.79	1964.92	2281.23	1983.3	2217.42	2136.81	1933.04	2286.4	1911.89	1989.44	1671.01
Spib	708.702	162.618	323.55	197.025	224.812	451.165	1074.37	624.342	1354.13	1274.42	1735.41	923.298	493.248	624.75	1193.91	454.979	704.976	636.029	204.889	488.532	583.323	851.568	246.036	751.339	508.864	450.119	652.251	267.27
Sppl2b	282.119	278.077	269.625	262.384	258.646	247.867	239.842	264.106	211.283	220.591	226.529	243.696	264.797	242.039	248.489	272.03	261.629	259.541	306.773	289.933	287.528	234.877	290.975	253.513	274.182	241.772	284.205	275.265
Sptan1	3604.02	4315.07	4045.24	4675.56	4272.92	3776.65	2816.18	3169.27	2145.49	2440.95	1921.55	2804.22	3153.67	2467.97	2384.92	4141.75	3563.19	2818.02	2924.42	3169.09	3074.62	2915.37	3633.25	2658.82	3010.2	3304.58	2474.01	3660.69
Sqstm1	5820.13	6460.81	6300.67	6506.56	6169.16	5888.61	4968.86	5420.75	4002.86	4470.57	3956.37	4864.76	5620.95	4919.39	4966.88	6220.28	5394.6	5361.11	5877.95	5316.5	6075.75	4854.49	5595.93	5321.73	5825.21	5849.32	5188.17	6162.06
Src	994.603	1220.45	1147.83	1238.98	1075.19	994.597	932.829	895.531	766.382	853.465	726.861	827.192	865.002	946.435	897.862	1101.53	992.878	983.794	1134.17	1018.48	1085.81	975.129	1129.07	1054.94	1189.67	1189.92	910.878	1110.2
Stat1	2433.19	1675.78	1512.47	1887.84	1612.78	2321.51	4793.89	3238.08	5841.02	5944.39	6417.66	5482.58	3066.45	4881.12	6144.29	2736.58	4143.38	4520.94	2100.39	3158.47	4111.74	4696.43	3037.82	3372.34	2737.18	3225.48	5027.59	2853.16
Stat2	590.711	527.695	484.47	617.598	508.27	574.708	1134.34	853.032	1063.14	1189.65	1323.72	1152.12	696.778	1061.25	1303.6	681.99	937.049	1042.27	644.896	874.048	1200.64	1193.31	962.8	792.228	686.618	982.685	1369.87	884.047
Stat3	3210.72	3075.11	2951.33	3237.65	3403	3460.76	3736.23	3997	3399.74	3743.3	3546.65	3879.68	4150.56	3965.72	3927.3	3628.34	4084.26	4146.5	4047.39	4018.71	4368.95	4169.9	4506.18	4102.21	4500.77	3888.4	4032.87	4411.1
Stat4	52.1883	46.3461	41.9417	41.6784	35.3383	35.9681	64.8753	61.7259	72.9888	78.0255	88.6416	74.3672	48.8056	63.0957	61.1517	45.9768	62.3969	57.4478	43.6648	49.9152	45.931	65.6765	43.8147	39.867	47.6334	41.2237	53.999	35.4076
Stat5a	415.994	316.292	300.44	319.218	363.157	359.681	426.604	390.593	393.755	441.181	445.178	421.033	391.483	410.639	450.387	384.098	420.358	373.411	337.003	371.709	422.565	384.041	375.234	357.78	407.788	384.384	393.624	318.668
Stat5b	1241.93	1266.79	1277.94	1321.39	1354.88	1329.26	1042.92	1182.91	934.448	1064.42	904.145	1112.08	890.962	1034.35	1036.67	1329.5	1186.64	979.691	839.708	1083.27	921.375	1107.6	1052.68	894.451	1042.13	1048.42	1047.3	1082.79
Stat6	2797.75	2696.21	2677.42	2728.04	2828.56	2717.94	2594.03	2839.39	2255.93	2500.67	2203.24	2720.7	2760.11	2344.88	2544.1	2886	2819.9	2537.96	2795.67	2639.14	2714.52	2728.36	2819.87	2470.73	2803.4	2733.02	2451.27	2925.12
Stk11	1237.39	1459.5	1395.2	1435.06	1315.79	1198.68	1209.04	1279.04	1033.37	1103.92	1011.5	1078.9	1088.26	1015.74	1067.73	1260.53	1164.74	1108.95	1109.53	1139.55	1116.12	1080.88	1239.17	1125.48	1221.04	1215.54	1234.87	1283.81
Stk26	412.212	354.507	338.958	390.261	393.984	373.756	401.047	312.677	472.506	403.614	412.676	363.827	265.835	341.337	409.619	402.297	366.719	350.842	240.716	334.538	325.191	332.835	250.53	287.247	314.845	257.37	329.678	295.824
Stradb	252.622	203.272	267.057	275.646	277.443	292.437	258.518	283.332	277.549	309.212	229.483	290.604	327.102	263.761	285.375	255.746	290.091	315.963	312.371	286.747	291.202	274.951	279.74	314.847	274.182	267.397	299.837	285.545
Syk	1977.86	1035.88	1105.04	1021.12	1378.19	1823.43	2400.39	2361.77	3023.27	3187.49	3469.83	2621.16	2061.26	2681.05	2670.29	1850.57	2384.22	2532.83	1777.94	1963.69	1953.9	2600.34	1887.4	2388.95	2142.34	1676.8	2312.01	1702.99
Tab1	648.194	614.696	588.896	570.236	497.743	491.825	517.037	496.843	478.269	439.255	425.48	463.365	516.094	488.216	508.627	555.553	468.524	517.03	502.705	471.54	564.032	483.112	487.579	425.248	573.924	516.968	490.254	515.123
Tab2	1454.47	1474.94	1471.38	1561.04	1632.33	1583.38	1464.61	1572.49	1426.16	1582.67	1366.07	1554.85	1384.21	1419.13	1445.32	1570.88	1658.44	1501.85	1411.83	1487.9	1458.77	1561.76	1624.51	1328.9	1677.62	1587.67	1476.45	1573.92
Tab3	140.682	153.674	142.088	165.766	153.383	129.016	113.04	113.333	127.73	119.447	101.445	157.887	163.032	128.26	137.834	162.835	155.445	157.982	119.798	116.823	148.816	155.843	142.679	117.556	137.091	154.868	116.524	159.905
Tal1	229.931	273.198	261.922	297.432	298.496	252.559	175.95	195.297	142.136	123.3	103.415	151.023	153.686	119.985	130.069	252.873	174.055	144.645	167.942	186.917	141.467	146.937	219.074	145.157	200.99	194.977	142.103	234.147
Tank	1603.47	1073.28	1091.34	1072.27	1293.98	1473.91	1768.34	1746.54	1981.26	1996.88	1916.63	1820.28	1705.08	1795.64	2083.04	1386.97	1809.51	2025.04	1449.9	1703.49	1762.83	1880.13	1632.38	1716.32	1700.86	1589.9	1800.44	1551.08
Tapbp	1664.73	1603.41	1458.54	1661.45	1673.68	1728.82	2467.23	2185.7	2379.82	2547.87	2614.93	2606.29	2194.18	2368.67	2599.43	1756.7	2274.75	2524.63	2007.46	2286.54	2749.43	2392.18	2184	2140.55	2222.5	2315.21	2589.11	2290.07
Tatdn1	322.206	370.769	372.34	372.264	338.345	322.931	322.411	342.022	323.648	309.212	298.427	380.989	353.062	354.784	336.82	382.182	372.192	381.618	362.754	328.166	362.855	346.193	339.283	324.047	353.184	376.585	390.782	339.227
Tax1bp1	3086.67	3575.16	3449.49	3492.46	3340.59	3226.97	2909.56	3296.77	2606.47	2837.82	2473.1	2911.76	2958.45	2945.84	2776.09	3313.21	3178.96	2828.28	3043.1	2920.57	3145.35	2741.72	3034.45	2736.51	3033.43	3020.48	2972.79	3808.03
Tbk1	716.266	746.416	690.754	794.731	710.525	794.426	709.697	838.865	708.759	800.484	708.148	894.695	817.235	699.224	776.529	803.637	830.864	795.037	755.737	769.969	793.687	809.268	856.072	741.117	749.354	815.562	795.775	796.099
Tbx21	37.8176	32.5236	30.8143	32.206	32.3308	34.4043	29.4888	28.3332	39.3755	34.678	40.3812	27.4587	22.8452	32.065	44.6504	22.0306	29.5564	30.7756	21.2726	24.4266	28.4772	31.1685	20.2222	23.5113	20.9122	32.3105	26.9995	22.8436
Tcf4	2020.22	2323.81	2370.13	2639	2610.52	2404.39	1986.56	2318.26	2201.19	2239.62	2170.74	2472.42	2166.14	2024.23	2544.1	2492.33	2424.72	2617.98	2082.48	2104.94	2235	2460.09	2254.77	2059.79	2287.56	2458.94	2421.43	2388.3
Tcf7l2	403.136	379.713	368.916	366.58	399.999	383.139	314.547	416.903	341.895	333.294	357.521	352.386	264.797	363.059	265.961	362.068	339.352	298.523	367.232	347.283	260.888	359.551	375.234	360.847	369.449	304.164	275.679	342.654
Tcirg1	812.322	607.378	621.422	563.605	644.359	658.373	1186.43	1127.26	1309.96	1360.15	1332.58	1449.59	1388.36	1751.16	1433.67	789.269	1163.65	1374.64	1714.12	1084.33	1655.35	1286.81	1269.5	1495.52	1446.43	1205.52	1406.82	1428.87
Tcl1	17.3961	13.8225	11.9833	13.2613	17.2932	16.4202	37.3525	19.2261	22.0887	23.1187	17.7283	12.5852	21.8068	21.7215	14.5599	14.3678	18.6096	18.4654	15.6745	19.1165	11.0234	6.67897	15.7284	12.2668	9.29432	17.8265	24.1575	18.2749
Tek	4361.88	5795.7	5575.68	6812.52	5827.05	5485.92	2999.99	4157.9	1841.05	2004.58	1322.73	2816.8	3050.87	2129.74	2060.71	5912.81	3679.23	2727.75	2505.69	3282.72	2622.66	2765.09	4205.09	2486.06	3463.29	3860.55	2644.53	5429.92
Telo2	17.3961	31.7105	26.5346	35.995	29.3232	33.6224	32.4377	27.3213	39.3755	45.2741	22.6529	32.0351	26.9989	36.2024	40.7678	35.4405	29.5564	29.7498	40.306	30.7988	26.64	31.1685	32.5802	34.7558	34.8537	27.8539	45.4728	20.5592
Tg	30.2541	30.0843	20.5429	28.4171	25.5639	26.5851	31.4547	25.2975	23.0491	24.082	27.5774	32.0351	34.2678	17.584	17.4719	21.0727	25.1777	31.8015	21.2726	38.2329	22.0469	21.1501	23.5925	28.6224	19.7504	28.968	25.5785	27.4123
Tgfb1	2355.28	1827.83	1825.75	1881.21	2185.71	2342.62	2890.88	2733.14	3011.75	2853.23	2705.54	3025.03	2755.96	3164.09	2753.77	2269.15	2697.3	2751.34	3047.58	2700.73	3045.22	2759.53	2682.81	2649.62	2782.49	2546.96	2603.32	2669.27
Tgfb3	454.568	491.919	499.021	507.718	563.157	480.096	449.213	380.474	387.993	420.953	311.231	453.068	369.677	366.162	392.147	455.937	426.926	426.755	414.256	418.438	483.194	402.964	446.011	361.869	429.862	430.064	399.308	448.877
Tgfbr1	1592.88	1196.87	1182.93	1244.67	1459.4	1459.84	2145.8	2163.44	2268.41	2464.07	2138.23	2467.85	1970.92	2379.02	2510.13	1566.09	2074.42	2032.22	2261.61	1916.96	1939.21	2240.79	1843.59	1948.37	1918.11	1656.75	1818.91	1809.21
Tgfbr2	4652.32	4927.32	4759.1	4818.59	4733.82	4629.72	4816.5	5204.2	4333.23	4633.37	4155.32	4754.93	4695.72	4374.29	4606.76	5004.77	5109.98	5122.09	5461.46	5002.14	5192.04	5020.36	5680.18	5399.42	5683.47	5287.78	4884.07	5563.56
Thbd	8497.62	11723.9	11774.5	14087.3	13507.5	11806.9	6304.7	6132.11	3500.58	4118.98	2860.17	6165.61	5549.3	4686.66	4148.61	11415.7	8549.48	5626.81	5209.55	7162.31	5300.43	5639.27	8025.96	5739.82	6882.44	7423.62	4817.28	8351.62
Thbs1	822.911	1382.25	1342.13	1267.4	1438.34	1433.25	1600.26	1577.55	1568.3	1569.18	1123.78	1709.3	2457.93	2265.24	1782.13	1451.14	1672.68	2318.43	2980.4	2166.53	2524.37	1986.99	3147.92	3406.07	2381.67	2080.13	2404.38	2854.31
Ticam1	189.844	178.067	160.919	163.872	126.316	139.963	171.035	197.32	193.996	229.26	216.68	208.228	183.8	245.142	203.839	159.003	202.516	225.688	194.812	177.358	168.107	175.879	196.605	181.957	170.783	155.982	190.418	191.886
Tigit	97.5694	39.0283	41.9417	38.8367	39.8495	89.1384	231.978	216.547	326.529	383.385	401.842	356.963	195.223	267.898	343.614	90.038	237.546	298.523	101.885	172.048	180.049	242.669	113.469	148.223	141.738	143.726	274.258	124.498
Tirap	238.251	299.217	303.863	341.952	338.345	320.585	262.45	290.415	261.223	248.526	247.212	286.028	294.911	351.681	258.196	292.144	318.553	304.679	264.228	287.809	315.086	272.724	294.345	284.18	313.683	269.626	312.626	323.237
Tlr2	387.252	235.796	225.972	203.656	278.947	338.57	559.304	481.664	534.931	508.611	504.272	518.282	563.861	522.349	525.128	367.815	538.584	670.908	577.719	470.478	595.265	515.394	522.406	559.16	501.893	514.74	450.465	480.858
Tlr4	574.828	539.892	569.209	583.497	639.848	571.58	746.066	752.853	744.293	740.761	722.922	726.511	798.543	957.813	767.793	636.971	746.574	895.57	966.224	850.683	1028.85	739.139	825.739	816.762	914.328	724.201	794.354	821.227
Tlr5	55.9701	93.5053	83.0275	81.4623	60.9021	60.9894	31.4547	48.5712	29.7717	53.9436	44.3208	30.891	51.9209	42.4086	33.9732	74.7124	47.0714	25.6463	47.0236	54.1633	42.2565	44.5264	53.9258	30.6669	39.5008	56.8219	38.3677	59.3933
Tlr7	331.282	221.16	211.42	164.819	306.014	346.389	404.979	476.605	403.359	467.19	474.725	488.535	451.712	526.487	476.595	307.47	437.873	372.385	354.917	340.91	348.157	385.154	362.876	325.069	398.494	362.1	403.572	386.057
Tlr9	170.936	64.2341	75.3239	82.4095	65.4134	118.069	308.649	258.034	433.131	445.998	451.087	304.334	123.572	339.268	420.296	157.088	233.168	247.231	128.755	186.917	232.411	267.159	133.691	213.646	170.783	149.297	240.153	118.787
Tmem173	329.77	191.889	187.454	213.128	244.36	265.851	562.253	363.272	745.254	643.47	750.499	600.658	383.176	635.094	722.172	319.922	454.293	596.021	400.821	446.051	520.857	542.109	403.32	501.915	498.408	437.863	611.041	325.521
Tmem176a	5895.01	5797.33	5672.4	5939.17	6490.96	6062.98	9113.02	9829.59	8547.37	9526.82	8163.9	8168.95	9240.88	8752.71	8365.16	6514.34	9429.6	9517.87	10270.2	9763.21	10941.7	9521.98	10249.3	11019.6	10427.1	10092	10829.6	11429.8
Tnf	323.719	87.0006	95.8668	72.9372	228.571	236.92	427.587	214.523	311.163	232.15	331.914	274.587	318.794	352.715	275.668	193.486	288.996	281.084	173.54	216.653	350.913	423.001	312.32	176.846	310.198	330.904	231.627	181.607
Tnfaip3	667.103	465.087	478.478	515.296	799.246	817.884	844.362	957.257	856.658	1016.26	860.809	1207.04	899.27	910.232	950.278	847.698	858.232	983.794	733.345	934.583	841.455	1017.43	905.504	816.762	905.034	859.014	835.564	888.616
Tnfaip6	28.7414	35.776	35.95	44.5201	45.8646	50.0426	59.9605	61.7259	45.1378	64.5396	60.0793	51.485	46.7288	52.7521	48.5331	21.0727	61.3023	69.7581	64.9374	52.0393	55.1172	65.6765	59.5431	64.4005	45.3098	59.0502	78.1565	53.6824
Tnfrsf10b	67.3154	82.1221	78.7477	84.304	87.2178	106.341	84.5345	95.1186	113.325	117.52	107.355	98.3936	107.995	102.401	97.0662	72.7967	98.5215	116.947	141.071	129.567	94.6178	100.184	115.716	110.401	85.9724	98.0457	117.945	113.076
Tnfrsf11a	196.652	172.375	155.784	183.764	185.714	196.261	387.286	381.486	381.27	424.806	400.857	379.845	417.444	426.154	496.008	235.631	423.642	463.686	509.423	429.059	527.288	488.678	428.036	481.47	516.996	398.868	463.255	365.497
Tnfrsf13b	231.444	130.094	154.072	129.771	131.579	172.803	295.871	286.368	443.695	418.063	485.559	410.736	318.794	330.994	443.592	218.39	288.996	381.618	182.497	216.653	239.76	279.403	168.518	256.58	216.093	230.63	363.783	158.763
Tnfrsf13c	285.145	69.9257	123.257	94.7236	74.4359	197.825	359.763	253.987	650.176	600.122	747.545	402.727	180.685	303.066	492.125	204.98	217.842	298.523	88.4492	217.715	135.037	277.177	74.148	286.224	153.356	138.155	254.364	87.9478
Tnfrsf14	465.913	406.545	410.002	422.467	412.781	509.027	607.469	576.783	710.68	779.292	753.454	721.934	489.095	674.399	714.407	545.017	598.792	570.375	392.983	503.4	539.23	689.047	461.74	521.337	544.879	540.365	561.305	472.862
Tnfrsf17	42.3557	19.5142	34.2381	36.9422	30.0751	48.4788	86.5004	143.69	126.77	216.738	201.906	194.499	220.145	158.256	166.954	41.1876	167.487	154.904	54.8609	109.389	82.6758	153.616	62.9134	111.423	81.3253	74.6484	258.627	110.791
Tnfrsf1a	2671.44	2773.45	2605.52	2814.24	2816.53	2916.55	2350.26	2549.99	1961.09	2054.67	1736.39	2325.98	2593.97	2294.2	2086.92	2816.08	2680.88	2358.44	2713.94	2618.96	2596.94	2398.86	2923.23	2583.18	2956.75	2822.16	2481.11	2994.79
Tnfrsf1b	1580.02	766.744	772.07	825.99	1682.7	1850.01	1631.71	1255.77	1242.73	1380.38	1421.22	1621.21	1443.4	1931.14	1516.17	1406.12	1540.22	1555.19	1258.44	1786.33	1648	1926.88	1886.28	1242.01	1691.57	1718.03	1541.81	1281.53
Tnfrsf4	100.595	44.7199	53.9251	45.4673	51.1277	73.5001	229.03	147.737	265.064	289.947	319.11	281.451	165.108	217.215	297.993	95.7851	172.96	230.817	103.004	182.669	184.643	229.311	116.839	181.957	196.342	163.781	237.311	110.791
Tnfrsf8	37.0613	14.6356	28.2465	25.5754	32.3308	41.4415	41.2843	46.5474	49.9397	64.5396	51.2152	57.2056	28.0373	52.7521	60.181	35.4405	42.6926	50.2668	45.904	32.9228	40.4193	51.2054	29.2098	16.3557	27.8829	49.0228	39.7887	19.4171
Tnfrsf9	20.4215	8.94399	12.8393	19.892	15.0376	17.9841	78.6368	52.6188	72.9888	71.2826	77.8077	112.123	70.6124	103.435	87.3595	24.9041	59.1129	82.0683	80.612	88.1482	116.665	73.4686	93.2467	88.934	81.3253	67.9635	99.4719	58.2512
Tnfsf10	2238.05	2566.11	2460.01	2694.89	2584.96	2202.66	2081.91	1796.12	1533.72	1458.4	1299.09	1839.73	1789.19	1614.63	1546.26	2581.41	2067.86	1907.06	1427.5	1738.54	1852.86	1909.07	2181.75	1472.01	2208.56	2102.41	1996.54	2366.6
Tnfsf11	58.9955	23.5796	28.2465	17.0502	15.0376	25.0213	144.495	51.6069	170.947	154.125	167.434	105.258	109.034	108.607	162.1	31.6091	68.965	109.766	68.2962	95.5824	156.165	116.882	105.605	133.912	103.399	85.79	90.9457	68.5308
Tnfsf13	322.962	272.385	279.897	247.229	299.999	255.686	363.695	287.38	277.549	249.489	269.865	306.622	374.869	394.089	288.286	305.554	326.216	362.126	537.413	360.027	435.426	327.269	398.826	433.425	455.421	426.722	350.994	447.734
Tnfsf13b	400.867	370.769	361.212	388.367	402.255	362.809	503.275	457.379	459.061	451.778	441.238	456.5	391.483	507.868	463.976	395.592	514.501	438.04	269.826	453.485	395.925	537.657	406.69	468.181	453.098	442.32	474.623	370.066
Tnfsf4	49.1629	16.2618	26.5346	16.103	19.5488	25.8032	44.2332	47.5593	51.8604	58.76	64.019	42.3321	39.4599	42.4086	57.269	43.1033	43.7873	40.0083	42.5452	41.419	29.3958	46.7528	38.1974	33.7336	38.339	34.5388	58.2621	27.4123
Tns1	5376.15	6627.5	6429.92	7458.53	6442.09	5730.66	2841.74	4215.57	1830.48	2429.39	1663.51	3006.72	3305.28	2441.08	2693.59	6783.5	4673.2	2783.14	2942.34	3602.39	2833.02	3020.01	4560.1	2926.64	3500.47	4438.79	2317.69	4706.92
Tollip	2026.27	2260.39	2186.1	2351.99	2329.32	2090.06	1779.16	1951.95	1435.77	1492.12	1318.79	1704.73	2023.88	1833.91	1713.22	2284.47	1993.42	1884.49	1983.95	2026.35	2059.54	1719.83	2313.19	1824.68	2129.56	2141.41	1821.76	2163.29
Tpo	8.31987	6.50472	9.41549	7.57789	10.5263	7.81916	13.7614	10.119	13.4453	7.70623	15.7585	10.297	12.461	9.30919	14.5599	9.57851	16.4202	3.07756	10.0765	12.7443	11.0234	14.4711	10.1111	9.20007	9.29432	8.91324	7.10513	3.42654
Tpsab1	6.05082	8.1309	9.41549	6.63065	3.75939	9.38299	4.9148	9.1071	0.960379	18.3023	6.89435	27.4587	12.461	13.4466	9.70662	5.7471	15.3256	10.2585	30.2295	19.1165	10.1048	5.5658	6.74073	35.778	9.29432	14.484	15.6313	18.2749
Tpsb2	25.716	29.2712	29.9584	24.6281	33.8345	25.8032	22.6081	24.2856	16.3264	17.339	27.5774	41.188	33.2294	24.8245	12.6186	22.0306	25.1777	24.6205	60.459	48.8532	50.5241	27.829	30.3333	26.578	38.339	26.7397	41.2098	27.4123
Tradd	297.246	307.348	273.905	292.696	312.781	286.963	301.769	239.82	294.836	289.947	298.427	270.01	254.412	292.722	265.961	268.198	275.86	283.136	291.099	279.313	219.55	282.743	295.468	267.824	256.755	245.114	294.152	270.697
Traf1	864.511	813.09	740.4	690.535	637.593	692.777	804.061	662.794	725.086	748.467	836.186	638.414	539.977	616.476	696.935	624.519	565.951	606.28	556.446	528.889	627.417	658.991	567.344	581.649	541.394	562.648	603.936	561.952
Traf2	1186.72	1087.91	1004.89	1059.01	1145.86	1186.17	1388.92	1276.01	1381.98	1354.37	1345.38	1428.99	1170.3	1341.56	1502.58	1225.09	1312.53	1395.16	1046.84	1317.97	1308.11	1509.45	1285.23	1321.74	1340.7	1309.13	1349.98	1189.01
Traf3	347.922	270.759	276.473	302.168	333.834	341.697	464.94	396.665	478.269	533.656	458.967	515.994	461.057	425.12	479.507	318.006	518.88	487.281	451.203	450.299	521.776	475.32	468.48	456.937	439.156	459.032	522.938	422.606
Traf5	415.994	374.834	403.154	448.043	440.6	394.867	397.116	406.784	397.597	393.018	356.536	359.251	269.989	332.028	354.291	400.382	311.985	319.041	319.089	345.159	255.376	335.061	344.9	337.336	291.609	323.105	321.152	290.114
Traf6	446.248	470.779	511.004	526.663	473.683	478.532	456.093	493.807	414.884	445.035	391.993	510.274	439.251	425.12	472.712	498.082	429.116	496.513	412.017	419.5	463.903	421.888	497.69	435.47	429.862	463.489	402.151	458.014
Trat1	104.377	135.786	148.08	75.7789	94.7366	98.5214	90.4323	83.9877	87.3945	101.144	78.7926	68.6467	50.8825	53.7865	74.7409	88.1223	49.2607	47.1893	27.9903	59.4735	45.0124	80.1476	73.0245	50.0893	75.5163	73.5343	56.8411	49.1137
Trem1	97.5694	48.7854	39.3739	56.8341	148.12	155.601	73.722	93.0948	63.385	58.76	75.8379	84.6642	101.765	110.676	81.5356	90.038	107.279	105.663	89.5688	182.669	85.4316	135.806	131.444	81.7784	96.4285	113.644	82.4195	115.36
Trem2	114.209	40.6545	58.2048	43.5728	57.1427	53.9522	234.927	224.642	330.37	240.82	229.483	248.272	289.719	545.105	298.964	75.6702	257.251	273.903	634.819	224.088	372.041	251.574	284.234	409.914	353.184	258.484	325.415	373.493
Trex1	489.36	292.712	255.93	278.487	349.623	373.756	716.577	501.902	710.68	627.094	729.816	582.353	433.02	783.007	703.73	442.527	581.277	569.349	302.295	456.671	586.998	641.181	449.382	422.181	467.039	476.858	638.041	387.199
Trim14	507.512	410.61	429.689	408.259	454.134	443.346	737.22	615.235	708.759	837.089	743.605	740.24	538.939	650.609	665.874	549.806	651.336	618.59	432.17	527.827	593.428	660.104	511.172	514.182	504.217	543.708	667.882	549.388
Trim21	292.708	270.759	265.346	295.538	242.105	269.761	359.763	256.011	275.629	310.176	324.034	305.478	240.913	272.035	325.172	283.524	314.174	262.619	193.693	228.336	249.864	273.838	268.506	245.335	239.329	284.11	294.152	241
Trim25	1140.58	1230.2	1188.92	1355.49	1260.9	1339.42	1546.2	1528.98	1436.73	1648.17	1349.32	1715.02	1408.09	1484.3	1616.15	1438.69	1760.25	1538.78	1251.72	1297.8	1827.13	1487.18	1580.7	1242.01	1293.07	1373.75	1575.92	1650.45
Trim26	1296.39	1364.36	1267.67	1291.08	1301.5	1251.07	1344.69	1328.62	1209.12	1359.19	1132.64	1307.72	1184.83	1178.13	1294.86	1313.21	1361.79	1318.22	1110.65	1194.78	1271.37	1360.28	1251.53	1190.9	1244.28	1301.33	1278.92	1278.1
Trim35	1121.67	1298.5	1219.73	1380.12	1245.86	1070.44	948.556	1009.88	775.026	824.566	745.575	975.927	990.65	858.515	892.038	1210.72	1001.64	959.173	994.214	860.241	856.153	928.376	943.702	907.74	957.314	1020.57	872.51	1109.06
Trim68	288.927	336.619	361.212	370.369	327.067	286.181	244.757	254.999	211.283	239.856	214.71	258.569	262.72	227.558	212.575	338.121	264.913	231.843	227.281	262.32	250.783	278.29	265.135	246.357	291.609	300.822	235.89	315.242
Trim8	1909.79	2027.85	1963.56	2137.91	2103.75	1830.46	1663.17	1639.28	1352.21	1491.15	1346.37	1599.47	1619.93	1474.99	1447.26	1851.53	1762.44	1560.32	1565.22	1674.82	1628.71	1473.83	1822.24	1700.99	1870.48	1787.11	1547.5	1687
Trove2	1084.61	1304.2	1319.88	1476.74	1333.08	1236.99	934.795	1008.86	636.731	734.981	609.658	925.586	1029.07	759.217	785.265	1267.24	1097.97	1016.62	1037.88	986.622	1062.84	888.302	1153.79	892.407	1044.45	1111.93	900.931	1334.07
Trp53	311.617	255.31	232.819	269.962	259.398	271.325	324.377	318.748	382.231	363.156	389.038	334.08	278.296	310.306	298.964	258.62	294.47	318.015	291.099	319.67	287.528	290.535	269.629	294.402	279.991	285.224	282.784	247.853
Trp53inp2	738.956	914.726	862.801	944.394	1075.19	783.48	883.681	861.127	630.969	727.275	614.582	860.372	1013.5	834.724	860.006	909	1011.49	1087.41	1168.87	1013.17	1346.7	996.279	1195.36	1041.65	1118.8	1130.87	1041.61	1232.41
Tsc2	510.538	602.5	540.107	592.022	543.608	512.937	447.247	491.783	333.251	402.65	338.808	450.78	471.442	509.937	428.062	619.729	536.395	465.738	522.858	467.292	517.183	514.28	558.357	430.359	505.378	513.626	530.043	558.526
Txn1	14486.4	13594	13341.7	13706.5	15528.5	14122.2	16595.3	16213.7	15682	14916.4	15525.1	16821.9	17955.3	18470.5	16116.9	14388.8	17264.2	19167.1	18989.7	17527.7	18308.1	16072.9	17776.4	18413.4	17526.8	16693.4	17976	18264.6
Txnip	6356.38	6134.76	7787.46	7937.84	7087.95	7433.67	4389.9	5323.6	3297.94	3935.96	3153.67	4162.28	4075.79	3997.78	3672.98	6181.01	4739.98	3465.33	3977.98	4827.97	4150.32	4330.2	5082.51	4221.81	4996.86	4713.99	3710.3	5961.03
Tyk2	254.134	217.908	207.997	212.181	199.248	230.665	271.297	258.034	252.58	273.571	240.317	212.805	198.338	275.138	206.751	225.095	229.883	215.429	194.812	217.715	217.713	219.293	219.074	226.935	204.475	203.89	260.048	225.009
Tyrobp	5598.52	3227.15	3422.1	3216.81	4730.06	5215.38	6266.37	6057.23	6247.26	5740.18	5462.3	6087.82	5636.53	7273.58	5774.47	4857.26	6348.07	6270.02	7838.39	6575	6168.53	6055.6	6813.75	6351.11	6546.68	5479.42	5929.94	6334.53
Uba52	29141.5	26222.1	28237	28216.3	26210.5	28346.8	27201.4	28484	29056.3	29142.1	28369.3	29579.8	27248.1	27551.1	28796.6	26410.8	28545	24611.3	25417.4	25373.9	23052.8	24182.3	23581.3	26405.2	25544.3	24324.2	26691.1	26267.8
Ube2l3	1660.95	1730.26	1767.54	1795.01	1734.58	1679.56	1837.15	1698.98	1650.89	1735.83	1551.23	1676.12	1856.69	1763.58	1719.04	1728.92	1935.4	1955.28	1857.43	1848.99	2033.82	1664.18	1878.42	1943.26	1856.54	1944.2	1777.7	1951.98
Ube2l6	725.342	671.612	679.627	699.06	715.788	649.772	1028.18	1185.95	768.303	880.436	807.624	740.24	805.812	958.847	905.627	768.196	983.025	796.063	988.616	863.427	938.829	765.855	930.22	714.539	806.282	808.877	1139.66	2194.13
Ube2s	1521.02	1592.84	1539.86	1564.83	1652.63	1650.62	1761.46	1754.63	1985.1	1908.25	2133.31	1972.45	1628.24	1820.46	1895.7	1445.4	1834.69	2181.99	1775.7	1919.08	1773.85	1714.27	1764.95	1843.08	1800.77	1814.96	2132.96	1660.73
Unc93b1	1759.28	966.764	1052.82	986.072	1104.51	1396.5	2258.84	2117.91	2980.05	2818.55	2869.03	2327.12	1659.39	2612.78	2529.54	1584.29	2134.63	2101.97	1782.42	1777.83	1877.66	2086.06	1524.53	1978.01	1804.26	1517.48	2024.96	1488.26
Usp21	270.018	290.273	264.49	293.643	241.353	278.362	275.229	238.808	241.055	227.334	231.453	260.857	232.606	261.692	257.225	241.378	266.008	239.024	210.487	237.894	203.015	243.782	214.58	204.446	233.52	241.772	244.417	250.137
Vamp2	1890.12	2380.73	2241.74	2488.39	2187.96	2170.6	1351.57	1554.28	1114.04	1223.36	1035.14	1310.01	1276.22	1109.86	1283.21	2213.59	1541.31	1344.89	1248.37	1515.51	1252.08	1404.81	1582.95	1345.25	1602.11	1734.74	1277.5	1742.97
Vav1	1027.13	504.116	479.334	483.09	653.382	848.379	1509.83	1390.35	1915.96	1806.15	2020.04	1688.71	1275.18	1944.59	1895.7	898.464	1363.98	1637.26	1089.38	1285.05	1457.85	1536.16	1121.21	1319.7	1255.89	1236.71	1423.87	976.563
Vcam1	494.654	430.125	378.331	382.683	427.819	477.751	721.492	865.174	862.42	1137.63	1006.58	1141.82	739.353	640.266	978.427	535.439	930.481	739.641	546.37	642.526	601.696	755.836	599.925	655.249	621.557	711.945	829.88	532.256
Vcl	6541.69	8547.2	7815.71	8540.28	8184.19	7346.88	4638.59	4247.96	3004.06	3209.64	2584.4	4038.71	4571.11	3896.42	3719.58	7130.24	5379.27	4479.9	4468.37	5527.85	4700.58	4786.59	6328.42	4761.55	5425.56	6135.65	4670.91	5731.46
Vwf	1988.45	3036.89	3162.75	3528.45	3968.41	2600.65	2072.08	2729.09	1259.06	2046.97	1390.69	2362.59	3696.77	2782.41	2387.83	3871.63	4348.08	2874.44	3420.41	3857.28	3665.29	3212.58	5456.62	3350.87	4415.96	3798.16	2688.58	5649.22
Wnt10b	207.241	220.347	238.811	206.497	201.503	172.021	113.04	73.8687	50.9001	53.9436	54.1699	56.0614	49.844	64.13	60.181	169.54	41.598	63.6029	59.3394	94.5203	45.931	48.9791	74.148	39.867	83.6488	89.1324	69.6303	93.6587
Xbp1	5646.93	5633.9	5979.69	5775.3	5434.57	5478.1	8010.14	8058.77	10412.4	11184.6	12587.1	11975.4	9335.37	12086.4	10593.8	5870.67	9593.8	11788.1	6455.67	7157	6777.57	9090.07	6198.1	8177.84	6816.22	6622.54	11264.5	7004.99
Xcl1	97.5694	65.8603	72.756	62.5176	93.9847	67.2448	214.285	75.8925	146.938	128.116	134.932	137.293	86.1887	109.642	132.981	94.8272	85.3853	85.1459	45.904	105.141	93.6992	132.466	94.3702	77.6895	85.9724	99.1598	110.84	51.3981
Xcr1	118.747	96.7577	84.7394	58.7286	63.1578	87.5746	157.274	90.0591	200.719	155.088	165.464	184.202	89.3039	122.054	151.423	111.111	110.563	107.715	75.0139	112.575	79.0013	106.863	95.4936	93.0229	110.37	71.3059	139.261	50.2559
Xiap	3846.81	4391.5	4403.02	4721.97	4811.27	4311.48	3574.04	3831.05	2963.73	3278.04	2770.54	3965.49	3643.81	3434.06	3429.35	4599.6	4362.31	3870.55	3700.31	4015.52	3893.11	3830.39	4519.66	3555.32	4090.66	4002.05	3357.89	4290.03
Xrcc6	282.876	258.563	254.218	259.543	264.661	272.889	371.559	294.463	377.429	337.147	377.219	340.945	346.832	290.654	372.734	276.819	294.47	363.152	300.056	352.593	332.54	376.248	315.691	333.247	269.535	336.475	358.099	309.531
Yy1	2337.88	2508.38	2525.92	2679.73	2493.98	2554.52	2224.44	2377.96	2171.42	2241.55	2224.91	2493.02	2245.06	2264.2	2334.44	2584.28	2357.95	2273.29	2268.33	2210.08	2246.94	2335.41	2485.08	2195.75	2408.39	2260.62	2272.22	2508.23
Zap70	152.027	98.3839	109.562	125.035	94.7366	119.633	210.353	179.106	217.046	280.314	261.985	204.796	148.494	156.188	196.074	159.961	179.528	171.318	98.5257	153.994	130.444	199.256	96.6171	140.046	160.327	125.9	164.839	122.213
Zbp1	725.342	297.591	282.465	394.997	462.405	728.746	2003.27	1187.97	2517.15	2125.96	2835.55	2249.32	1215.99	2557.96	2585.84	767.238	1541.31	2073.25	782.608	1432.67	2059.54	1845.62	1208.84	1290.05	1092.08	1550.9	2793.74	1081.64
Zdhhc2	161.859	152.048	146.368	174.291	145.112	150.128	198.558	184.166	184.393	189.766	193.042	164.752	136.033	166.531	165.012	169.54	178.433	194.912	166.822	197.537	160.758	133.579	174.135	190.135	174.268	184.95	193.26	130.208
Zfp385a	374.394	261.815	277.329	243.44	298.496	319.022	460.025	411.843	502.278	439.255	519.046	486.247	402.906	534.762	463.976	341.953	436.779	479.074	457.921	420.562	462.984	430.793	416.802	443.648	500.731	403.324	413.519	347.223

## Sheet: Kidney normalized linear counts
ID	VEH.P0.3K	VEH.P0.4K	VEH.P0.5K	VEH.P0.6K	VEH.P0.7K	VEH.P0.8K	cSiO2.P0.18K	cSiO2.P0.19K	cSiO2.P0.20K	cSiO2.P0.21K	cSiO2.P0.22K	cSiO2.P0.23K	cSiO2.P0.24K	cSiO2.PL.35K	cSiO2.PL.36K	cSiO2.PL.37K	cSiO2.PL.38K	cSiO2.PL.39K	cSiO2.PL.40K	cSiO2.PL.41K	cSiO2.PL.42K	cSiO2.PM.52K	cSiO2.PM.53K	cSiO2.PM.54K	cSiO2.PM.55K	cSiO2.PM.56K	cSiO2.PM.57K	cSiO2.PM.58K	cSiO2.PM.59K
Treatment	VEH_P0	VEH_P0	VEH_P0	VEH_P0	VEH_P0	VEH_P0	cSiO2_P0	cSiO2_P0	cSiO2_P0	cSiO2_P0	cSiO2_P0	cSiO2_P0	cSiO2_P0	cSiO2_PL	cSiO2_PL	cSiO2_PL	cSiO2_PL	cSiO2_PL	cSiO2_PL	cSiO2_PL	cSiO2_PL	cSiO2_PM	cSiO2_PM	cSiO2_PM	cSiO2_PM	cSiO2_PM	cSiO2_PM	cSiO2_PM	cSiO2_PM
Ace	6056.1	5407.72	6111.65	5659.52	5423.39	5191.94	6356.37	2737.34	6324.42	2815.89	8130.73	2651.32	6051.45	1584.99	7386.51	6546.64	6258.94	2564.79	7377.63	3423.31	7500.7	6773.35	6286.58	5833.54	5218.94	6447.8	6747.29	6382.29	4097.39
Acin1	895.351	911.639	1006.59	996.48	1003.04	930.83	1039.73	1405.01	939.65	1324.49	1096.9	1226.04	1191.43	1238.88	1057.96	985.125	913.298	1270.14	1011.47	1311.81	1038.89	938.101	1064.72	994.065	1016.71	946.265	1008.78	1117.23	1355.1
Acp5	1891.6	2080.74	1838.76	1907.36	2118.08	2114.97	2141.4	1461.53	1995.64	1794.52	2350.91	1249.26	2088.35	1247.5	1986.2	1634.09	1979.72	1653.32	2280.11	993.596	2089.81	1842.44	1895.07	1829.04	1869.25	1967.81	1957.63	2225.8	1221.25
Actr1b	799.762	739.329	771.752	815.402	872.371	716.719	698.316	921.674	804.136	686.141	836.494	644.189	804.301	579.006	764.884	783.431	779.149	680.539	749.522	625.659	696.602	723.269	686.173	680.595	748.854	727.361	709.142	619.623	561.953
Adam17	543.795	529.953	541.785	534.456	535.121	643.338	665.133	1017.42	609.814	1015.66	736.115	883.774	805.135	990.887	613.06	660.174	517.626	988.11	615.679	1188.34	659.728	556.518	622.952	593.05	564.521	544.363	514.831	692.317	971.249
Adar	159.315	176.317	198.785	189.858	214.048	251.304	261.039	621.755	276.142	491.425	318.595	385.047	405.488	437.759	293.077	264.256	264.233	487.413	278.203	564.336	259.723	244.5	241.317	220.276	228.496	231.644	195.218	317.6	524.342
Adora2a	40.3598	61.1099	37.0285	42.8003	44.8008	49.2556	51.6179	55.3697	53.6943	91.2952	58.1909	88.0107	65.9126	78.7103	51.8891	67.2313	52.8466	76.6373	54.4933	93.6416	44.0887	35.8054	51.6557	54.5983	46.0833	57.9109	40.8596	59.7123	78.5406
Ager	15.9315	32.0576	21.4376	18.6566	27.3783	17.0887	28.0211	51.9091	24.2903	79.8833	40.7336	59.8961	43.3855	59.3023	33.6318	42.9533	14.9055	68.4626	50.6692	77.0679	41.6839	32.7363	16.1906	27.2991	28.8021	45.1705	26.3318	62.3085	42.0358
Agt	373.859	320.576	366.387	341.305	284.983	309.606	317.819	689.814	283.813	688.994	395.698	691.862	1023.73	599.492	424.722	741.411	414.643	673.386	515.296	754.105	454.515	447.056	446.398	415.135	370.587	514.249	444.008	803.087	939.169
Ahr	126.39	139.25	141.293	124.011	140.625	168.876	150.429	236.475	162.361	213.26	161.48	233.473	209.419	247.991	160.472	176.482	170.735	227.868	193.117	290.04	176.355	162.659	147.257	168.502	160.332	173.733	138.015	186.925	307.525
Aicda	7.4347	22.0396	6.82104	4.38978	8.71127	19.0991	10.3236	9.22828	10.2275	9.98542	18.912	8.55659	5.00602	5.39112	2.88273	4.66884	8.13025	13.2838	5.73614	3.31475	1.60323	2.04602	1.54196	3.7654	3.84028	3.47466	5.44795	5.19237	9.95585
Aim2	20.1799	38.0685	17.5398	21.9489	21.1559	49.2556	41.2943	44.9879	48.5805	82.0231	65.4648	66.008	45.0542	64.6934	49.0064	56.9598	37.9412	80.7246	38.2409	84.5261	37.6758	28.6443	33.1522	42.3607	44.1632	24.3226	29.9637	58.8469	70.7972
Aire	6.3726	11.0198	3.89774	7.68211	7.4668	6.0313	7.37398	16.1495	11.5059	8.55893	7.27386	8.55659	10.8464	11.8605	7.68728	9.33767	2.71008	7.15281	9.56023	12.4303	5.6113	9.2071	8.48079	6.58944	5.76041	5.79109	8.17193	6.05777	12.1683
Akt1	973.946	856.54	832.167	910.879	1025.44	910.726	914.374	1889.49	859.109	1189.69	928.145	1196.7	1077.13	1250.74	986.854	982.323	878.067	1142.41	891.969	1302.7	799.209	793.856	791.797	689.068	794.937	751.684	732.749	865.396	1047.58
Akt2	364.3	320.576	312.793	355.572	389.518	351.826	341.415	329.911	352.848	417.961	341.872	352.043	351.256	355.814	299.804	329.62	317.08	354.575	320.268	324.845	245.294	283.374	262.133	224.041	248.658	247.859	250.606	257.023	257.746
Akt3	145.508	177.319	167.603	171.201	154.314	197.022	217.532	260.699	212.22	323.813	209.487	330.04	269.491	340.719	219.087	219.435	166.67	359.684	212.237	362.965	233.27	201.533	235.149	230.631	201.615	242.068	202.482	286.446	424.783
Alas2	304.823	175.315	143.242	221.684	278.761	222.153	246.291	395.662	264.636	138.369	244.402	205.358	10.8464	170.359	328.631	124.191	246.618	112.401	287.763	502.184	245.294	197.441	265.988	445.258	335.064	246.701	177.058	191.252	309.738
Alox15	16.9936	10.018	18.5143	15.3642	18.667	21.1095	10.3236	23.0707	21.7334	18.5443	14.5477	19.5579	13.3494	16.1734	15.3746	14.0065	32.521	16.3493	22.9445	19.8885	12.8258	16.3682	12.3357	20.7097	19.2014	10.424	13.6199	25.9619	27.6552
Alox5	30.8009	19.0342	32.1563	37.3131	22.4004	31.1617	14.748	32.299	29.404	26.39	42.1884	31.7816	29.2018	35.5814	47.0846	30.8143	36.5861	36.7859	40.153	58.0081	25.6516	32.7363	23.9004	31.0645	18.2413	31.2719	28.1477	26.8273	37.611
Angpt1	107.272	104.187	126.676	107.55	105.78	110.574	95.8618	71.5192	81.8199	72.0376	120.746	59.8961	110.132	54.9894	92.2473	94.3105	79.9475	70.5063	108.031	76.2392	118.639	92.071	90.2048	115.786	115.208	86.8664	98.0631	84.8088	71.9034
Anxa1	613.894	614.104	602.2	615.667	598.589	685.557	837.684	4907.14	691.634	2606.91	852.497	2881.13	2019.1	4194.29	746.627	1402.52	733.078	2835.58	989.484	4068.85	940.293	684.394	818.782	873.572	970.63	788.747	565.679	2713.88	4177.03
Ap1b1	758.34	681.225	823.397	759.432	769.081	761.954	718.963	800.553	779.846	604.118	749.208	642.967	674.144	561.754	804.281	788.1	724.947	582.443	722.753	579.252	753.517	743.729	693.112	654.238	697.97	697.248	713.681	607.508	557.528
Ap1m1	789.141	804.446	780.522	786.868	801.437	790.1	815.562	749.798	845.046	731.788	827.766	712.642	790.951	665.264	821.578	751.683	762.888	789.875	776.29	591.682	758.326	708.947	756.332	749.314	721.972	699.564	704.602	755.49	686.954
Ap1s1	280.395	289.521	282.586	298.505	383.296	289.502	286.848	314.915	287.648	256.768	309.867	286.035	327.06	315.92	245.993	248.382	242.552	334.139	233.27	255.236	246.095	239.385	222.813	233.455	228.496	247.859	248.79	265.676	262.171
Ap2a1	633.012	561.009	591.482	559.697	557.521	523.717	599.505	669.05	545.892	686.141	562.997	628.298	648.28	668.499	600.568	620.955	592.153	638.644	574.57	754.934	559.526	582.093	532.748	525.273	541.479	595.324	545.703	554.719	573.015
Ap2a2	2220.85	2046.68	2311.36	2152.09	2388.13	1988.32	1964.43	1033.57	1920.21	1664.71	2065.78	1518.18	1723.74	1366.11	2020.79	2053.35	2145.03	1710.54	2093.69	1416.23	2039.31	1989.76	2016.11	1945.77	2055.51	1989.82	2029.36	1680.6	1292.05
Ap2m1	626.639	658.183	736.672	694.683	720.546	596.093	637.849	733.648	671.179	528.514	628.462	649.079	585.705	575.771	582.311	646.167	634.16	593.684	580.306	502.184	612.433	644.497	643.769	658.003	659.567	627.755	677.362	707.894	672.573
Apc	753.029	738.328	885.761	786.868	669.523	668.469	801.552	1702.62	837.375	1155.46	833.585	1111.13	1071.29	1073.91	959.948	913.225	903.813	1083.14	820.268	1376.45	1084.58	946.285	970.665	983.71	908.225	989.119	958.839	926.839	1191.38
App	19771	16625.9	18721.8	18798.1	18038.6	18096.9	18682	17985.9	18202.4	17777.6	19173.9	16632.8	20335.3	17917.9	19177.8	18995.6	18672.5	18366.4	18048.8	17833.3	18816.3	18575.8	19440.3	19148	18983.4	18142.3	17700.4	17732.8	18420.5
Aqp4	2420.53	2389.3	2296.74	2315.61	2324.66	2189.36	2797.69	137.271	2766.53	259.621	2909.55	209.025	392.973	209.175	3639.92	1621.95	3069.17	270.785	2697.9	444.176	2833.7	3329.9	3283.61	3075.39	4608.33	3574.26	3185.23	1028.96	136.063
Aqp9	6.3726	8.01441	2.9233	4.38978	2.48893	5.02608	3.68699	5.76767	1.27844	7.13244	8.72864	4.88948	5.84036	11.8605	4.80455	3.73507	4.06513	5.10915	6.69216	5.80081	4.80968	5.11505	2.31294	5.6481	6.72048	11.5822	9.07992	7.78856	6.63724
Arf1	5485.75	5421.75	5489.96	5220.55	5601.35	5595.03	5542.29	6257.93	5694.15	5138.21	5451.03	5366.21	5490.77	4913.46	5599.22	5221.63	5386.29	4993.69	5257.17	5012.73	5414.9	5403.54	5274.28	5165.18	5697.05	5191.14	5485.18	5312.66	4775.49
Arhgef1	242.159	224.404	227.043	285.336	242.671	262.361	278.737	371.438	311.938	432.226	293.864	392.381	312.042	376.3	263.289	303.474	254.748	354.575	273.423	501.356	242.087	210.74	218.188	214.628	199.694	187.631	187.954	237.118	339.605
Arrb2	203.923	221.398	213.401	335.818	236.449	291.513	353.214	821.317	405.264	607.684	471.346	595.294	448.039	649.091	356.497	357.633	243.908	684.626	447.419	797.197	305.415	245.523	340.003	317.235	300.502	265.232	213.378	453.467	654.874
Atf2	601.149	595.07	705.49	605.79	562.499	580.01	612.041	792.478	593.194	616.956	576.09	486.503	605.729	511.078	673.597	602.28	602.994	547.701	598.47	497.212	615.639	555.495	638.372	585.519	553	591.85	552.059	539.141	472.35
Atg101	408.909	405.73	402.441	410.444	401.963	427.217	362.063	324.143	382.252	350.916	382.605	314.149	390.47	377.378	350.732	402.454	401.092	329.029	377.629	344.734	357.52	351.916	373.926	353.947	373.467	382.212	371.369	375.582	329.649
Atg4b	720.104	675.214	707.439	723.216	726.769	682.542	673.982	380.667	628.99	524.948	628.462	595.294	683.322	605.962	664.949	643.366	649.065	607.989	672.084	499.698	624.457	602.553	659.96	642.942	738.293	665.976	641.95	642.989	597.351
Atg5	1343.56	1364.45	1342.77	1241.21	1305.45	1255.51	1316.26	1058.95	1329.57	1069.15	1239.47	991.342	1143.04	966.088	1314.52	1128.92	1191.08	1036.14	1153.92	982.823	1349.92	1281.83	1270.58	1259.53	1180.89	1218.45	1225.79	1190.78	971.249
Atg9a	987.753	925.664	1004.64	939.413	950.773	842.371	923.223	897.45	923.03	686.141	961.605	661.302	864.373	610.275	946.496	881.476	1023.06	682.583	947.419	584.224	863.338	964.699	902.819	897.106	895.744	858.24	962.471	758.952	653.768
Atm	219.855	188.339	223.145	195.345	200.359	216.121	207.209	332.218	208.385	286.724	228.399	273.811	220.265	247.991	251.758	240.912	231.712	248.305	230.401	280.925	272.549	204.602	246.714	221.217	207.375	205.005	197.942	211.157	247.79
Atp6v0a1	361.114	328.591	394.646	387.398	385.785	414.149	405.569	430.269	411.656	489.285	426.248	488.948	503.94	505.687	408.386	428.599	415.998	496.61	405.354	537.818	419.244	399.997	397.055	355.83	367.706	372.946	352.301	415.39	467.925
Atp6v0c	18261.8	18249.8	18443.1	17464.7	19027.9	17451.6	17930.6	10208.8	17251.2	13205.7	18113.4	12655.2	16109.4	11478.8	17385.7	16509.9	18160.3	12709.5	17764.8	9983.19	17126.5	16504.2	17001.7	16150.7	17943.7	16503.5	16965.8	15456.8	9807.62
Atp6v1c2	676.558	739.329	725.954	711.144	765.347	663.442	764.682	538.701	605.978	323.813	714.294	455.944	286.178	285.729	724.526	394.05	670.746	211.519	574.57	379.539	532.271	710.993	694.654	593.05	655.727	618.489	718.221	361.735	340.711
Atp6v1h	4512.87	5133.23	5255.12	4530.25	4834.75	4243.02	4723.04	3923.17	4581.91	3289.48	4704.74	3447.08	4164.18	3257.31	4993.85	4145.93	5032.62	3564.14	4453.15	2590.48	5380.43	5134.49	5144.75	5192.48	5347.58	5363.71	5809.33	5445.93	3845.17
Bad	664.875	716.288	605.124	665.052	759.125	695.609	620.889	481.024	701.861	596.272	664.831	578.181	658.292	588.71	596.725	641.498	567.762	593.684	540.153	532.017	523.454	531.966	528.893	472.557	514.597	521.198	524.819	541.738	547.572
Bax	371.735	400.721	367.362	329.233	354.673	431.238	406.306	542.161	386.088	405.836	417.52	435.164	475.572	474.418	353.615	404.321	365.861	471.064	344.168	397.77	394.394	321.225	358.506	348.299	335.064	370.63	303.269	400.678	394.916
Bcl10	533.174	618.111	624.612	552.015	625.967	618.208	632.688	1286.19	591.916	1018.51	677.924	998.676	905.256	1046.96	683.207	766.623	670.746	1048.4	676.864	1083.09	700.61	617.899	630.662	597.757	624.045	645.128	598.367	761.548	909.301
Bcl2	137.011	155.279	124.728	141.57	135.647	159.829	133.469	243.396	118.895	198.282	162.935	198.024	148.512	186.533	123.957	137.264	123.309	171.668	121.415	270.981	126.655	121.738	155.738	121.434	124.809	105.398	145.279	135.867	237.834
Bcl2a1a	189.054	343.618	95.4946	559.697	332.273	823.272	811.875	1049.72	933.258	1427.91	1265.65	995.009	895.244	1331.61	1066.61	568.664	397.027	1542.96	1307.84	1216.51	801.614	536.058	595.197	724.839	479.074	625.438	316.889	846.357	1265.5
Bcl2l1	1308.51	1321.38	1417.8	1350.95	1518.25	1309.8	1249.89	845.541	1451.02	1330.2	1491.14	1061.02	1509.32	1269.07	1266.48	1159.74	1379.43	1330.42	1313.58	1133.64	1325.07	1245	1475.66	1316.01	1472.75	1347.01	1372.88	1446.08	1112.84
Bcl6	177.371	129.232	114.009	159.13	143.114	184.96	172.551	258.392	136.793	210.407	269.133	168.687	181.885	171.438	144.136	202.628	204.611	176.777	155.832	208.829	185.173	139.129	130.296	199.566	182.413	188.79	116.223	122.021	174.781
Bclaf1	541.671	542.976	625.587	605.79	593.611	571.968	588.444	799.4	512.653	695.413	622.643	686.972	678.316	677.124	577.507	633.094	654.485	726.521	589.866	864.32	694.999	614.83	635.288	627.88	592.363	597.641	638.318	660.297	766.601
Bdnf	28.6767	49.0883	45.7984	40.6055	53.5121	38.1982	58.9919	41.5273	53.6943	53.4933	59.6457	28.1145	35.8765	28.0338	58.6155	48.5559	62.3319	43.9387	57.3614	25.6893	59.3194	41.9434	46.2588	45.1848	44.1632	52.1198	49.9395	53.6545	27.6552
Birc2	533.174	485.874	513.527	549.82	500.276	527.738	551.574	1033.57	602.143	813.098	584.819	737.089	579.864	788.181	590.959	604.148	506.786	799.071	587.954	933.101	519.446	530.943	594.426	528.097	576.041	516.566	561.139	525.295	974.568
Birc3	145.508	161.29	141.293	215.099	160.536	235.221	185.824	590.61	214.777	534.933	238.583	427.83	372.114	622.135	212.361	281.064	173.445	530.33	241.874	576.766	225.253	184.142	181.18	171.326	174.733	184.157	189.77	358.274	648.237
Blk	7.4347	18.0324	8.76991	10.9744	18.667	24.1252	17.6976	17.303	7.67061	14.2649	17.4573	15.8908	11.6807	10.7822	9.60909	6.53637	13.5504	7.15281	7.64818	17.4024	7.21452	7.16108	8.48079	9.41349	6.72048	9.26575	11.8039	12.1155	12.1683
Blnk	698.862	651.171	647.999	778.088	679.479	693.599	716.751	2258.62	768.34	1147.61	753.572	1499.85	847.686	1421.1	683.207	683.518	735.788	1096.42	871.893	1475.06	675.76	702.808	701.593	659.886	632.686	800.329	704.602	955.397	1502.23
Bmp8a	5.3105	3.0054	11.6932	10.9744	11.2002	8.04173	9.58618	6.92121	11.5059	7.13244	18.912	13.4461	8.34337	14.0169	12.4918	9.33767	4.06513	10.2183	6.69216	9.11556	9.61936	12.2761	5.39687	10.3548	6.72048	9.26575	7.26393	12.1155	8.84965
Bmper	15.9315	7.01261	11.6932	17.5591	16.1781	14.073	12.5358	21.9172	21.7334	29.9562	14.5477	22.0027	15.8524	33.4249	9.60909	12.139	17.6155	28.6113	13.3843	23.2032	11.2226	15.3452	15.4196	15.0616	20.1615	12.7404	19.9758	15.5771	27.6552
Braf	291.016	289.521	304.998	278.751	242.671	284.476	340.678	351.828	274.864	361.615	327.324	328.818	271.16	323.467	292.116	306.276	289.979	348.444	304.971	348.048	319.844	326.34	334.606	338.886	292.821	308.086	306.901	301.158	342.924
Brwd1	454.579	446.803	533.016	493.85	408.185	454.358	516.179	794.786	458.958	825.223	529.537	848.325	690.831	807.589	509.282	499.566	468.844	701.998	480.879	950.504	599.607	542.196	581.32	546.924	515.557	520.04	447.64	545.199	868.372
Bst2	258.09	227.409	179.296	246.925	365.873	463.405	643.749	549.083	806.693	744.627	756.482	586.738	572.355	581.163	678.402	390.315	359.086	1056.57	708.413	614.886	342.289	451.148	529.664	446.2	390.748	308.086	232.446	668.951	782.088
Btk	33.9872	33.0594	17.5398	42.8003	33.6006	91.4746	53.8301	149.96	57.5296	109.126	77.103	116.125	68.4156	117.526	64.3809	59.7611	37.9412	131.816	83.174	149.164	63.3275	48.0815	54.7396	58.3637	39.3628	40.5377	39.9516	64.9047	100.665
Btla	24.4283	43.0775	19.4887	23.0463	26.1338	73.3808	48.6683	73.8262	46.0237	87.729	39.2789	53.7843	37.5452	48.5201	28.8273	23.3442	16.2605	67.4408	40.153	67.9523	20.0403	23.5292	10.7937	8.47214	18.2413	16.2151	19.0678	40.6736	44.2482
C1qa	268.711	408.735	163.705	513.604	586.144	849.407	989.588	1756.83	1058.54	2198.22	1462.05	2084.14	1541.02	2534.9	891.724	977.654	588.088	2887.69	1372.85	2619.48	661.331	798.971	701.593	735.194	677.809	590.692	273.305	1288.57	2762.2
C1qb	357.928	454.818	200.733	708.949	765.347	1127.85	1361.24	3300.26	1360.26	2958.54	2105.06	2466.74	2029.94	3106.36	1291.46	1335.29	707.332	3719.46	1939.77	3054.54	978.77	1035.29	967.581	1107.97	952.389	810.753	427.664	1727.33	3266.63
C1ra	240.035	288.519	236.788	239.243	277.516	349.815	349.527	890.529	323.444	823.797	439.341	646.634	657.458	808.668	342.084	388.447	265.588	930.888	356.596	899.125	299.002	252.684	265.988	288.053	240.977	258.283	207.93	528.757	776.557
C1s1	389.791	349.629	274.79	299.602	329.784	520.702	419.58	1620.72	428.276	1267.43	478.62	1001.12	966.162	1164.48	404.543	572.399	298.109	1199.63	457.935	1549.64	431.268	316.11	336.919	353.006	355.226	312.719	254.238	673.278	1139.39
C2	592.652	514.926	485.268	502.63	555.032	632.281	618.677	547.929	666.065	823.084	704.11	849.547	823.491	824.841	643.809	730.206	563.697	1102.56	671.128	568.479	644.497	531.966	630.662	605.288	517.477	612.698	523.003	845.492	836.292
C3	457.765	617.11	430.7	466.414	542.588	867.501	667.345	7484.13	744.049	4149.65	906.324	5668.13	2221.01	6653.72	857.131	1622.89	542.017	5120.39	912.046	5119.63	876.164	573.909	565.129	669.299	620.205	586.059	379.541	1677.14	8102.96
C4a	204.985	253.456	181.245	178.884	354.673	322.674	395.983	602.145	719.759	1547.03	712.839	905.776	1691.2	1002.75	640.927	1340.89	348.246	1309.99	739.962	1006.03	481.77	407.158	322.27	353.947	330.264	225.853	170.702	1299.82	1409.31
C5ar1	40.3598	26.0468	13.6421	18.6566	56.001	48.2504	68.578	107.279	62.6433	168.326	146.932	188.245	175.211	221.036	97.0518	87.7741	73.1723	208.453	121.415	171.538	99.4001	67.5187	82.4949	75.3079	65.2847	82.2335	45.3996	120.29	214.604
C6	18.0557	16.0288	5.84661	14.2668	18.667	14.073	13.2732	170.723	14.0628	101.281	29.0955	62.3409	44.2199	100.275	15.3746	40.152	18.9706	104.227	11.4723	140.048	15.2307	17.3912	16.1906	13.1789	11.5208	20.8479	11.8039	43.2698	119.47
C7	26.5525	39.0703	27.2842	31.8259	38.5785	52.2712	61.9415	1068.17	66.4786	527.087	90.1959	886.218	385.464	851.797	147.019	316.547	56.9118	700.976	109.943	1572.02	133.869	94.117	100.998	141.202	103.687	112.347	74.4553	430.967	934.744
C8a	592.652	632.137	678.206	633.226	612.278	683.547	733.711	201.869	744.049	95.5747	891.776	162.575	237.786	57.1458	770.649	553.724	776.439	91.9647	816.443	242.805	916.244	938.101	841.14	753.079	869.823	803.804	916.164	424.044	216.816
C8b	2.1242	2.0036	0.974434	2.19489	6.22234	7.03651	4.42439	4.61414	11.5059	4.27946	4.36432	3.66711	7.50903	7.54757	8.64818	7.47014	6.77521	14.3056	2.86807	5.80081	8.01614	5.11505	3.8549	2.82405	4.80035	3.47466	2.72398	7.78856	5.53103
C8g	282.519	269.485	246.532	269.971	283.739	292.518	220.482	38.0667	219.891	90.582	231.309	59.8961	158.524	60.3805	223.892	169.012	246.618	82.7683	205.545	43.0917	194.792	218.924	231.294	193.918	222.736	164.467	226.998	162.694	50.8855
C9	7.4347	13.0234	17.5398	10.9744	16.1781	19.0991	6.63658	10.3818	12.7844	10.6987	18.912	14.6684	14.1837	10.7822	17.2964	20.5429	17.6155	13.2838	7.64818	5.80081	8.81775	12.2761	13.8777	16.9443	12.4809	19.6897	16.3439	14.7117	18.8055
Camk2d	604.335	554.998	592.456	615.667	567.477	627.255	641.536	965.509	538.221	771.73	605.186	832.434	746.732	842.093	670.715	662.975	563.697	943.15	649.139	923.986	707.825	668.026	606.762	688.126	622.125	670.609	577.483	803.087	1024.35
Camk2g	343.058	331.596	427.777	380.813	342.228	390.024	373.124	400.277	364.354	357.335	365.148	381.379	392.138	389.239	342.084	335.223	299.464	407.71	329.828	440.033	359.123	315.087	377.781	354.889	319.703	367.155	361.381	380.774	423.677
Camp	5.3105	7.01261	4.87217	9.877	9.95574	3.01565	8.11138	5.76767	8.94905	15.6914	8.72864	11.0013	5.84036	12.9387	19.2182	8.40391	10.8403	9.19647	12.4283	7.45818	8.81775	2.04602	6.16785	7.53079	19.2014	6.94931	5.44795	9.51935	7.74344
Capn1	377.046	320.576	378.08	389.593	370.851	388.013	419.58	714.038	346.456	472.881	370.967	518.285	497.265	593.023	390.129	440.738	406.513	571.203	422.562	555.22	367.139	402.043	346.17	378.422	388.828	423.908	342.313	486.352	662.617
Card11	18.0557	70.1261	19.4887	37.3131	41.0674	67.3495	51.6179	66.905	63.9218	90.582	59.6457	51.3395	45.0542	61.4587	27.8664	27.0793	39.2962	83.7901	65.0095	100.271	37.6758	32.7363	34.6941	43.3021	23.0417	31.2719	13.6199	54.5199	89.6027
Card9	6.3726	7.01261	5.84661	5.48722	2.48893	8.04173	7.37398	13.8424	6.39218	14.2649	4.36432	19.5579	8.34337	10.7822	9.60909	6.53637	14.9055	16.3493	11.4723	19.0598	4.80968	2.04602	7.70981	5.6481	7.68055	10.424	11.8039	7.78856	12.1683
Casp1	32.9251	66.1189	34.1052	65.8467	57.2455	93.4851	93.6496	175.337	79.263	151.921	129.475	108.791	89.2741	118.605	101.856	78.4365	60.9769	164.515	112.811	153.307	101.805	77.7488	70.1593	85.6628	84.4861	82.2335	52.6635	109.04	162.612
Casp3	398.288	410.739	358.592	334.721	358.407	348.81	377.548	424.501	346.456	310.261	328.779	277.478	327.06	357.97	377.637	325.885	368.571	347.422	321.224	372.08	379.163	353.962	289.118	355.83	351.385	363.681	370.461	377.313	401.553
Casp4	52.0429	58.1045	43.8495	72.4314	89.6016	102.532	120.196	426.808	121.451	298.849	194.94	311.704	217.762	395.708	136.449	181.151	98.918	362.75	140.535	469.037	147.497	119.692	95.6016	114.845	120.009	144.777	77.1793	240.58	501.111
Casp8	717.98	781.405	741.544	704.56	772.814	789.094	819.249	1326.57	776.01	1141.19	785.577	911.888	1172.24	939.133	906.138	831.053	916.008	1244.59	904.398	1025.91	907.427	914.572	939.055	814.267	801.658	901.094	843.524	953.666	1023.24
Cbl	279.332	277.499	325.461	303.992	262.583	312.622	342.89	500.634	372.025	641.206	353.51	585.515	513.117	631.839	388.207	361.368	321.145	632.513	327.916	761.563	461.729	348.847	457.192	436.786	312.022	415.801	374.093	410.198	754.433
Ccl19	174.184	363.654	115.958	121.816	220.271	501.603	303.808	188.026	240.346	308.121	320.05	169.909	236.952	162.812	122.996	178.35	174.8	166.558	208.413	205.514	142.687	115.6	170.387	94.1349	144.97	123.929	81.7193	180.868	213.498
Ccl2	71.1607	64.1153	38.0029	113.037	181.692	208.08	323.718	1001.27	441.06	1100.54	609.55	847.103	584.87	1216.24	467.963	391.249	219.517	1175.11	581.262	893.324	351.908	254.73	335.377	367.126	260.179	306.928	133.475	770.202	1070.81
Ccl20	21.242	38.0685	10.7188	10.9744	23.6449	82.4277	19.1724	229.553	23.0118	226.812	49.4623	112.458	154.352	221.036	19.2182	91.5092	37.9412	208.453	22.9445	115.187	29.6597	13.2991	13.8777	12.2375	23.0417	12.7404	17.2518	180.868	262.171
Ccl21a	328.189	381.686	229.966	170.104	347.206	580.01	411.468	245.703	364.354	639.067	299.683	221.249	550.662	273.869	258.485	539.718	321.145	287.134	308.795	387.825	400.807	261.891	308.392	272.05	346.585	185.315	214.286	406.736	231.197
Ccl3	12.7452	15.027	7.79547	41.7029	22.4004	30.1565	72.265	42.6808	47.3021	42.7946	69.8291	22.0027	23.3614	42.0507	75.9118	31.7481	17.6155	59.2662	57.3614	45.5778	32.8662	33.7594	30.8392	57.4223	29.7621	40.5377	21.7918	37.212	61.9475
Ccl4	20.1799	10.018	8.76991	47.1901	19.9115	32.1669	72.265	43.8343	63.9218	40.6549	48.0075	41.5606	26.6988	46.3636	70.1464	28.9468	14.9055	53.1352	87.9541	25.6893	28.8581	24.5523	43.1749	56.481	30.7222	41.6959	42.6756	45.0006	55.3103
Ccl5	131.7	188.339	69.1848	87.7956	168.003	386.003	373.124	767.101	391.201	1139.76	670.65	664.969	474.738	488.435	307.491	429.533	166.67	1677.85	379.541	589.196	248.5	198.464	222.042	219.334	168.012	134.353	57.2035	745.971	491.155
Ccl7	14.8694	17.0306	5.84661	5.48722	28.6227	37.193	73.7398	354.135	94.6042	278.878	165.844	248.141	153.518	364.44	106.661	91.5092	29.8109	370.924	176.864	319.873	68.1372	75.7028	87.1208	87.5455	52.8038	59.0692	19.0678	185.195	283.189
Ccl8	73.2849	128.231	32.1563	49.385	77.157	585.036	255.877	529.473	168.753	597.698	404.427	251.808	323.723	369.831	99.9346	99.9131	139.569	413.841	268.642	884.209	137.076	94.117	76.3271	79.0733	108.488	114.664	19.9758	167.021	303.1
Ccr1	29.7388	30.054	34.1052	25.2412	29.8672	32.1669	42.0317	137.271	49.859	70.6112	37.8241	167.465	64.2439	153.108	47.0846	64.43	43.3613	117.511	65.0095	171.538	73.7485	61.3807	53.9687	52.7156	62.4045	47.487	54.4795	49.3276	162.612
Ccr7	49.9187	41.0739	17.5398	16.4617	24.8893	65.339	36.1325	36.9131	24.2903	43.5079	32.005	37.8935	25.0301	37.7378	24.0227	15.874	31.166	32.6986	18.1644	44.7491	24.85	25.5753	8.48079	7.53079	15.3611	13.8986	19.9758	30.2888	23.2303
Ccr9	19.1178	22.0396	20.4631	27.4361	13.6891	24.1252	14.748	19.6101	19.1765	32.096	21.8216	18.3356	15.0181	20.4862	19.2182	17.7416	18.9706	23.5021	20.0765	17.4024	21.6436	14.3222	21.5875	16.9443	12.4809	19.6897	20.8838	16.4425	25.4427
Cd14	111.521	98.1765	84.7758	160.227	134.402	149.777	162.965	1214.67	182.816	1062.73	237.128	931.446	983.683	1484.71	180.651	599.479	136.859	1459.17	262.906	1135.3	223.65	137.083	175.784	200.507	138.25	216.587	128.027	919.916	1577.45
Cd163	21.242	6.01081	8.76991	12.0719	26.1338	19.0991	8.11138	113.046	21.7334	33.5225	18.912	102.679	20.0241	52.833	16.3355	18.6753	20.3256	41.895	14.3403	193.084	21.6436	17.3912	16.1906	16.9443	17.2812	22.0062	18.1598	25.0965	85.1779
Cd164	7261.58	7523.53	8300.23	7090.59	7735.61	7122.96	7913.76	6000.69	7326.71	6944.14	8443.5	6065.4	8210.71	5591.67	8019.75	8255.44	8138.38	6892.25	7582.22	5959.09	8944.4	8154.42	7866.32	7398.06	7834.16	7648.88	8171.93	8325.11	6670.42
Cd177	7.4347	8.01441	10.7188	9.877	8.71127	13.0678	8.11138	5.76767	2.55687	9.27217	11.6382	9.77896	6.6747	9.70401	16.3355	6.53637	13.5504	11.2401	7.64818	6.62949	6.41291	6.13807	6.93883	11.2962	8.64062	15.0568	9.98791	8.65396	9.95585
Cd19	25.4904	77.1387	15.5909	16.4617	28.6227	131.683	50.8805	24.2242	35.7962	67.0449	39.2789	28.1145	25.0301	26.9556	17.2964	9.33767	33.876	23.5021	10.5163	43.0917	13.6274	6.13807	12.3357	9.41349	20.1615	8.10753	5.44795	10.3847	19.9117
Cd209e	11.6831	7.01261	8.76991	6.58467	13.6891	8.04173	9.58618	5.76767	20.455	11.4119	20.3668	18.3356	10.012	21.5645	12.4918	17.7416	12.1954	16.3493	14.3403	13.259	12.8258	16.3682	12.3357	11.2962	12.4809	11.5822	14.5279	12.1155	13.2745
Cd22	9.5589	16.0288	7.79547	9.877	11.2002	14.073	12.5358	6.92121	21.7334	18.5443	20.3668	14.6684	15.0181	12.9387	26.9055	14.0065	16.2605	17.3711	18.1644	16.5737	13.6274	11.2531	20.0455	16.0029	11.5208	19.6897	14.5279	14.7117	19.9117
Cd244	3.1863	4.00721	2.9233	9.877	4.97787	4.02086	5.89919	13.8424	8.94905	8.55893	17.4573	18.3356	7.50903	5.39112	14.4136	1.86753	6.77521	11.2401	6.69216	17.4024	7.21452	12.2761	13.1067	7.53079	7.68055	9.26575	1.81598	4.32698	7.74344
Cd24a	2714.73	2666.8	2602.71	2899.45	2462.8	2648.74	2696.67	5988	2528.75	4974.16	2592.41	7743.72	5713.54	8877.01	2989.39	5158.13	3197.9	7212.08	3236.14	8743.47	3095.83	3247.04	3078.53	3289.07	3660.74	3348.41	2931.91	5892.48	9795.45
Cd27	9.5589	30.054	8.76991	12.0719	13.6891	40.2086	14.0106	20.7636	17.8981	28.5298	23.2764	23.225	26.6988	25.8774	16.3355	10.2714	23.0357	26.5676	14.3403	31.4901	19.2387	14.3222	8.48079	13.1789	15.3611	16.2151	11.8039	24.2311	17.6993
Cd274	88.1543	106.191	81.8525	81.2109	90.8461	167.871	157.803	164.955	164.918	205.414	231.309	128.349	140.169	140.169	222.931	114.853	135.504	168.602	191.205	182.311	141.084	155.498	169.616	152.499	148.811	143.619	101.695	140.194	148.232
Cd276	24.4283	23.0414	23.3864	17.5591	14.9336	27.1408	29.4959	221.479	20.455	112.693	30.5502	147.907	75.0903	181.142	33.6318	41.0858	24.3908	136.925	22.9445	199.714	25.6516	23.5292	20.8165	23.5337	30.7222	23.1644	17.2518	64.9047	202.436
Cd28	13.8073	23.0414	12.6676	20.8515	23.6449	37.193	33.9203	55.3697	35.7962	57.0595	39.2789	34.2264	24.1958	48.5201	26.9055	21.4767	17.6155	45.9824	17.2084	76.2392	16.0323	19.4372	12.3357	19.7683	22.0816	20.8479	12.7119	31.1542	47.5669
Cd34	733.911	783.409	789.292	816.499	737.969	784.068	1045.63	1069.33	1047.04	1156.88	1063.44	970.562	1186.43	1014.61	1049.31	928.165	826.575	954.39	994.264	1185.02	1008.43	791.81	1003.82	1021.36	1055.12	1086.41	757.265	933.762	1139.39
Cd3d	50.9808	92.1657	18.5143	32.9233	51.0232	161.84	80.3764	124.582	76.7061	144.789	109.108	92.9001	63.4096	92.7272	48.0455	44.8208	46.0714	89.9211	57.3614	96.1277	34.4694	54.2196	28.5263	22.5924	42.243	27.7973	25.4238	66.6355	92.9213
Cd3e	42.484	89.1603	23.3864	29.631	46.0453	108.563	68.578	171.877	56.2512	125.531	114.927	63.5632	68.4156	77.6321	33.6318	28.9468	43.3613	74.5936	43.977	92.8129	38.4775	34.7824	33.1522	16.0029	35.5226	35.9048	11.8039	52.7891	77.4344
Cd3g	72.2228	155.279	33.1308	35.1182	72.1791	194.007	154.116	176.491	84.3767	229.665	180.392	124.682	110.967	136.934	69.1855	63.4962	65.042	155.318	75.5258	169.052	68.9388	64.4497	45.4879	42.3607	47.0434	23.1644	8.17193	111.636	128.32
Cd4	27.6146	42.0757	9.74434	18.6566	27.3783	76.3964	48.6683	128.042	38.3531	146.215	62.5552	73.3422	75.0903	58.2241	36.5146	29.8806	40.6513	99.1176	48.7572	137.562	32.8662	20.4602	25.4424	23.5337	29.7621	22.0062	12.7119	41.539	60.8413
Cd40	73.2849	116.209	75.0314	66.9441	90.8461	117.61	113.559	301.073	152.134	216.113	136.749	178.466	154.352	205.941	130.684	112.986	98.918	233.999	116.635	212.973	109.019	95.14	122.586	88.4868	108.488	111.189	91.7072	132.406	195.798
Cd40lg	12.7452	24.0432	5.84661	13.1693	13.6891	23.12	14.748	34.606	20.455	22.8238	18.912	25.6698	18.3554	20.4862	20.1791	14.0065	17.6155	20.4366	10.5163	21.5459	18.4371	23.5292	10.7937	10.3548	11.5208	15.0568	9.98791	15.5771	23.2303
Cd44	4.2484	13.0234	7.79547	9.877	13.6891	6.0313	10.3236	18.4566	15.3412	42.0814	10.1834	24.4474	11.6807	31.2685	17.2964	19.6091	6.77521	35.7641	10.5163	25.6893	8.81775	9.2071	12.3357	12.2375	9.60069	16.2151	7.26393	13.8463	34.2924
Cd46	9.5589	10.018	6.82104	12.0719	18.667	7.03651	8.11138	11.5353	8.94905	15.6914	21.8216	18.3356	12.5151	19.408	5.76546	20.5429	10.8403	10.2183	11.4723	13.259	12.8258	14.3222	12.3357	12.2375	16.3212	13.8986	13.6199	15.5771	23.2303
Cd5	18.0557	37.0666	10.7188	25.2412	26.1338	64.3338	34.6577	71.5192	24.2903	60.6257	39.2789	35.4487	31.7048	45.2854	12.4918	33.6156	21.6807	45.9824	20.0765	54.6933	14.429	18.4142	12.3357	12.2375	23.0417	17.3733	9.07992	23.3657	43.142
Cd52	349.431	705.268	155.909	845.033	492.809	1271.6	909.212	1380.78	924.309	1350.88	1144.91	1064.68	911.096	1257.21	714.917	614.419	508.141	1561.36	1071.7	1209.05	653.315	488.999	538.916	568.575	481.955	506.142	222.458	844.626	1359.53
Cd55	60.5397	68.1225	52.6194	72.4314	65.9568	81.4225	87.7504	73.8262	80.5414	111.979	84.3768	78.2317	74.256	63.6152	104.739	102.714	66.397	80.7246	102.294	79.5539	104.21	96.163	107.166	86.6041	107.528	78.7589	91.7072	118.559	68.5848
Cd59a	1412.59	1471.65	1472.37	1513.38	1525.72	1538.99	1418.75	1043.95	1416.51	1060.59	1563.88	1037.79	1110.5	935.898	1453.86	1242.84	1505.45	963.586	1496.18	926.472	1546.31	1484.39	1427.09	1441.21	1658.04	1480.2	1485.47	1299.82	936.957
Cd6	20.1799	22.0396	10.7188	8.77956	18.667	49.2556	18.435	51.9091	25.5687	35.6622	20.3668	24.4474	18.3554	24.7991	23.0618	13.0727	18.9706	39.8514	20.0765	47.2351	14.429	12.2761	13.8777	14.1202	17.2812	15.0568	17.2518	19.0387	32.08
Cd68	49.9187	74.1333	52.6194	94.3803	104.535	141.735	171.076	327.604	154.691	395.85	254.585	332.485	479.744	373.065	172.964	195.157	84.0126	462.889	274.379	403.57	164.331	142.199	148.028	165.677	130.569	126.246	78.0873	244.907	402.659
Cd7	7.4347	17.0306	12.6676	8.77956	13.6891	28.146	27.2837	12.6889	16.6197	27.1033	26.1859	14.6684	22.5271	16.1734	13.4527	15.874	20.3256	23.5021	23.9006	19.8885	19.2387	7.16108	10.0228	14.1202	12.4809	12.7404	9.07992	17.3079	27.6552
Cd70	6.3726	19.0342	12.6676	17.5591	17.4225	17.0887	13.2732	10.3818	24.2903	22.8238	21.8216	19.5579	20.0241	24.7991	12.4918	13.0727	20.3256	24.5239	16.2524	12.4303	12.0242	19.4372	18.5035	21.651	15.3611	13.8986	9.07992	17.3079	26.5489
Cd74	4373.73	6018.82	3320.87	3501.95	5998.33	10639.2	10428.3	30237.6	8031.13	26243.1	13738.9	21900	16054.3	22569.4	6249.75	10428.3	5834.81	26053.6	9158.7	18502.9	7860.62	5714.54	4505.61	4477.06	5639.45	5084.58	2634.08	11414.6	21818.8
Cd79a	8.4968	6.01081	4.87217	8.77956	3.7334	7.03651	5.89919	8.07474	6.39218	6.4192	8.72864	8.55659	8.34337	5.39112	3.84364	4.66884	4.06513	8.17464	5.73614	7.45818	9.61936	5.11505	4.62588	8.47214	7.68055	4.63288	3.63197	10.3847	3.31862
Cd80	12.7452	10.018	8.76991	15.3642	16.1781	28.146	22.1219	35.7596	16.6197	37.0887	18.912	23.225	26.6988	21.5645	11.5309	18.6753	14.9055	21.4584	17.2084	32.3188	13.6274	13.2991	10.7937	15.0616	18.2413	12.7404	10.8959	15.5771	23.2303
Cd81	13120.1	12057.7	12425	12983.9	12860.3	12362.1	13127.9	11747.6	12691	11425.5	13383.9	9203.23	12772.9	9548.75	13257.7	12372.4	12288.9	11053.1	13467.5	10289	13247.5	12584.1	13021.9	12578.3	12872.6	12771.7	12596.6	12622.7	9812.05
Cd83	70.0986	77.1387	50.6706	68.0416	69.6902	131.683	89.9626	126.889	116.338	226.098	103.289	118.57	90.1084	153.108	83.5991	72.8339	86.7227	184.951	94.6463	120.16	74.5501	58.3116	63.9914	67.7771	74.8854	62.5438	49.9395	100.386	144.913
Cd84	40.3598	54.0973	24.3609	30.7285	28.6227	99.5164	65.6284	282.616	66.4786	203.988	101.834	152.796	113.47	178.985	53.8109	78.4365	46.0714	193.126	127.151	256.064	65.7323	52.1736	47.8008	49.8915	52.8038	42.8541	26.3318	104.713	214.604
Cd86	39.2977	45.0811	31.1819	35.1182	54.7566	73.3808	64.891	191.487	86.9336	156.914	94.5602	136.905	108.464	135.856	55.7327	70.9663	33.876	165.537	70.7457	139.219	62.5259	45.0125	57.0526	46.1261	46.0833	49.8034	27.2398	104.713	158.187
Cd8a	23.3662	15.027	9.74434	12.0719	26.1338	30.1565	25.8089	56.5232	10.2275	39.9417	36.3693	22.0027	28.3675	24.7991	17.2964	14.0065	12.1954	23.5021	22.9445	29.004	10.421	9.2071	9.25177	12.2375	20.1615	13.8986	9.07992	29.4235	27.6552
Cd8b1	12.7452	33.0594	14.6165	13.1693	13.6891	25.1304	14.748	34.606	19.1765	30.6695	36.3693	20.7803	23.3614	31.2685	14.4136	14.0065	16.2605	27.5894	19.1205	18.2311	7.21452	17.3912	14.6486	20.7097	13.441	19.6897	20.8838	25.0965	38.7172
Cd96	6.3726	10.018	2.9233	3.29233	3.7334	8.04173	7.37398	12.6889	7.67061	14.9781	10.1834	4.88948	4.17168	6.46934	3.84364	5.6026	10.8403	5.10915	6.69216	7.45818	2.40484	3.06903	3.08392	4.70675	4.80035	1.15822	3.63197	7.78856	13.2745
Cdc42	11411.2	12463.4	12144.4	11854.6	12508.1	11930.9	12187.7	14816	11888.2	12833.4	12738	12500	13626.4	13220.1	12369.8	12679.6	11658.8	14347.5	12001	13022.8	13221	12086.9	12381.2	12350.5	13178.9	13013.7	12322.4	15097.7	13681.6
Cdh2	186.93	149.268	164.679	165.714	139.38	188.981	137.893	138.424	173.867	198.995	186.211	86.7883	166.867	174.672	204.674	172.747	169.38	212.541	191.205	125.132	169.942	192.326	178.097	219.334	189.134	188.79	172.518	165.291	147.125
Cdk8	876.233	907.632	1102.09	917.464	1031.66	884.59	895.201	892.836	994.623	930.07	1025.61	827.545	1020.39	804.355	966.675	907.622	952.594	888.993	972.275	975.364	1133.48	907.411	1104.04	1132.44	1116.56	1016.92	1021.49	855.011	859.522
Cdk9	739.222	750.349	732.775	745.165	779.036	834.329	779.43	1018.57	761.948	877.29	794.306	893.553	888.569	814.059	748.548	836.656	788.634	883.883	764.818	928.129	783.176	823.524	764.042	745.549	759.415	883.721	743.645	837.703	832.973
Cdkn1a	106.21	105.189	154.935	103.16	133.158	174.908	124.62	513.323	140.628	383.725	152.751	446.165	352.925	615.666	227.736	342.693	211.387	636.6	211.281	606.599	227.658	187.211	130.296	250.399	197.774	198.055	136.199	277.792	507.749
Ceacam3	13.8073	7.01261	13.6421	14.2668	11.2002	15.0782	6.63658	92.2828	16.6197	39.2284	27.6407	63.5632	32.5391	62.537	14.4136	24.278	13.5504	52.1134	13.3843	49.7212	20.0403	17.3912	9.25177	18.827	15.3611	17.3733	22.6998	41.539	87.3903
Cfb	1703.61	1593.87	1546.43	1532.03	1626.52	1626.44	1561.81	1091.24	1699.04	1555.59	1552.24	1134.36	1924.82	1095.48	1894.91	1656.5	1784.59	1486.76	1836.52	871.779	1753.93	1769.81	1929.76	1708.55	1643.64	1874	1916.77	2049.26	1151.56
Cfd	135.949	107.193	9.74434	48.2876	94.5795	167.871	73.7398	296.458	337.507	2338.73	96.015	33.004	25.8644	19.408	37.4755	82.1715	47.4265	34.7422	1023.9	54.6933	64.1291	31.7133	64.7624	26.3578	102.727	24.3226	42.6756	54.5199	33.1862
Cfh	2225.1	2177.92	1983.95	1828.34	2058.35	2573.35	2370	7976.69	1957.28	6681.67	2756.79	6441.89	6031.42	7740.57	2258.14	3434.4	1665.35	6723.64	2260.04	11326.5	2243.72	1799.48	1877.34	1829.98	1762.69	1919.17	1742.44	3710.82	8101.85
Cflar	1835.31	1960.53	2145.7	1949.06	1950.08	1958.16	1949.68	1655.32	2078.74	2482.09	2324.73	2197.82	2350.33	2050.78	2246.61	2184.08	2128.77	2398.24	2093.69	2205.14	2278.99	2076.71	2029.22	2053.08	1925.9	2053.52	2119.25	2025.03	2074.14
Cfp	53.105	58.1045	30.2075	154.74	54.7566	166.866	119.459	190.333	99.718	282.445	174.573	215.137	192.732	269.556	83.5991	69.0988	65.042	325.964	134.799	246.12	96.9952	64.4497	84.8079	82.8387	59.5243	68.3349	34.5037	130.675	231.197
Chuk	2040.3	2258.06	2369.82	2306.83	2282.35	1990.33	2185.65	2122.5	2223.2	1823.76	2377.1	1927.68	2210.16	1515.98	2493.56	2260.65	2359.13	1789.23	2225.62	1475.06	2480.19	2445	2108.63	2110.5	2018.07	2376.67	2525.12	2493.2	1435.86
Ciita	31.863	25.045	29.233	29.631	41.0674	44.2295	39.8195	72.6727	40.9099	84.1628	55.2814	55.0067	57.5693	58.2241	24.0227	28.013	25.7458	73.5718	35.3728	87.8408	34.4694	21.4832	17.7326	27.2991	22.0816	28.9555	23.6078	51.0583	84.0717
Clec4e	7.4347	14.0252	8.76991	15.3642	16.1781	21.1095	71.5276	41.5273	113.781	83.4495	180.392	67.2304	137.666	60.3805	216.205	80.304	24.3908	81.7464	236.138	53.8646	206.015	72.6338	127.212	185.446	58.5642	156.36	105.327	88.2704	54.2041
Clu	6883.47	7308.14	7790.6	7019.26	9167.99	8016.6	8226.41	100158	7714.08	58797.7	9050.14	81826.7	45380.4	94605.5	8305.14	23821.3	9192.6	73723	7129.06	86726.2	12279.1	9293.03	9989.6	8629.35	7210.12	8547.66	9731.85	57950.4	135842
Cmklr1	127.452	111.2	82.8269	100.965	114.491	114.595	134.206	289.537	166.197	260.334	174.573	234.695	201.91	252.304	140.293	134.463	107.048	283.047	128.107	358.821	163.529	125.83	111.021	147.792	110.408	113.505	86.2592	141.925	297.569
Cpa3	28.6767	12.0216	7.79547	9.877	11.2002	16.0835	8.11138	8.07474	12.7844	26.39	7.27386	12.2237	9.17771	16.1734	4.80455	11.2052	5.42017	11.2401	9.56023	14.9164	10.421	6.13807	14.6486	9.41349	9.60069	11.5822	3.63197	7.78856	9.95585
Cr2	4.2484	13.0234	4.87217	14.2668	8.71127	12.0626	8.11138	16.1495	11.5059	7.13244	13.093	8.55659	9.17771	8.62579	4.80455	7.47014	6.77521	6.13098	4.78011	9.94424	5.6113	4.09204	11.5647	14.1202	5.76041	8.10753	4.53996	8.65396	6.63724
Crcp	110.458	127.229	128.625	125.109	139.38	109.569	112.822	136.117	106.11	97.0012	130.93	124.682	115.973	87.3361	114.348	123.257	119.244	105.249	108.031	93.6416	113.829	105.37	109.479	125.199	118.089	108.873	110.775	124.617	106.196
Creb1	332.437	361.65	343.001	329.233	302.406	327.7	365.012	675.971	369.468	510.683	388.424	404.605	437.193	400.021	385.325	383.778	363.151	436.322	344.168	539.475	418.442	339.64	420.956	375.598	384.028	368.314	372.277	347.024	483.412
Creb3	287.829	304.548	304.023	302.895	293.694	299.554	306.02	403.737	326.001	387.291	331.688	366.711	382.961	408.647	334.396	350.163	285.914	406.689	291.587	382.853	323.05	270.075	310.705	265.46	290.901	288.396	255.146	360.87	373.898
Creb3l2	497.063	438.789	514.501	472.999	475.386	436.264	454.237	436.036	456.401	385.152	432.068	365.489	382.961	310.528	476.611	441.672	510.851	361.728	461.759	371.252	436.879	456.263	425.581	453.73	429.151	383.37	402.24	379.043	404.871
Creb3l4	21.242	30.054	15.5909	26.3387	18.667	21.1095	19.1724	28.8384	24.2903	27.8165	26.1859	22.0027	23.3614	25.8774	19.2182	18.6753	17.6155	29.6331	28.6807	43.0917	24.0484	12.2761	20.0455	25.4164	28.8021	19.6897	27.2398	21.6349	26.5489
Crebbp	944.207	901.621	1024.13	899.905	929.617	917.762	1025.72	1814.51	1122.47	1370.14	1114.36	1312.83	1223.14	1218.39	1212.67	1091.57	1024.41	1241.52	1087.95	1382.25	1208.03	929.917	1181.91	1110.79	1047.44	1057.45	1083.23	1058.38	1297.58
Crp	20.1799	26.0468	21.4376	25.2412	13.6891	24.1252	21.3845	13.8424	26.8471	21.3973	39.2789	14.6684	21.6928	19.408	24.9836	28.9468	24.3908	32.6986	20.0765	20.7172	17.6355	17.3912	27.7553	21.651	16.3212	20.8479	23.6078	23.3657	25.4427
Csf1	84.968	96.1729	85.7502	102.062	108.269	130.678	157.803	493.713	149.577	520.668	216.761	462.056	402.985	573.615	175.846	238.111	111.113	616.164	210.325	586.71	173.95	141.175	171.158	177.915	147.851	142.461	128.027	341.831	653.768
Csf2	10.621	9.01621	1.94887	12.0719	8.71127	7.03651	12.5358	11.5353	8.94905	4.99271	16.0025	8.55659	11.6807	12.9387	7.68728	8.40391	5.42017	12.262	6.69216	14.0877	8.01614	3.06903	8.48079	13.1789	11.5208	3.47466	3.63197	17.3079	6.63724
Csf2ra	27.6146	26.0468	31.1819	52.6774	52.2676	64.3338	58.2545	147.652	83.0983	186.87	82.9221	140.573	103.458	154.186	58.6155	61.6286	36.5861	149.187	85.086	260.208	60.9226	42.9665	55.5106	53.6569	42.243	59.0692	41.7676	64.9047	159.294
Csf3r	10.621	8.01441	7.79547	18.6566	14.9336	31.1617	14.748	48.4485	24.2903	53.4933	36.3693	40.3382	24.1958	42.0507	29.7882	22.4104	21.6807	40.8732	42.065	61.3228	24.85	16.3682	16.9616	22.5924	19.2014	20.8479	23.6078	30.2888	48.6731
Csk	669.123	641.153	654.82	665.052	653.345	782.058	726.337	1258.51	712.089	1017.09	880.138	871.55	891.072	979.027	713.956	688.187	615.189	1047.38	763.862	1064.03	681.372	588.231	614.472	596.815	585.642	588.375	523.003	702.701	1016.6
Ctla4	7.4347	18.0324	10.7188	9.877	19.9115	26.1356	8.84878	26.5313	10.2275	27.8165	17.4573	19.5579	14.1837	26.9556	10.57	14.0065	16.2605	19.4148	8.6042	34.8048	16.8339	9.2071	6.16785	11.2962	13.441	6.94931	8.17193	12.9809	26.5489
Ctnnb1	9025.73	8954.1	9370.16	8921.13	8166.19	8345.3	9231.49	14811.4	9223.91	10400.5	9582.59	9871.86	10869.7	10459.8	10000.2	10185.5	9553.04	10840.6	8877.63	11155.8	10796.1	9588.68	9507.74	9510.45	9662.14	9122.13	9594.75	10293.9	10537.7
Ctnnd1	1294.7	1175.11	1311.59	1278.52	1210.87	1163.03	1229.98	1512.28	1223.46	1473.56	1271.47	1543.85	1382.5	1608.71	1393.32	1202.69	1323.88	1512.31	1264.82	1687.21	1220.06	1232.73	1204.27	1251.05	1070.48	1212.66	1205.81	1179.53	1556.43
Ctps	338.81	364.656	413.16	407.152	380.807	371.93	496.269	1063.56	373.303	934.35	402.972	842.213	901.918	1180.65	458.354	615.353	352.311	1090.29	405.354	1103.81	444.896	403.066	434.062	441.493	447.392	464.446	461.26	935.493	1405.99
Ctsa	15.9315	16.0288	18.5143	20.8515	14.9336	18.0939	17.6976	25.3778	16.6197	15.6914	16.0025	33.004	22.5271	17.2516	13.4527	15.874	24.3908	20.4366	13.3843	21.5459	16.8339	22.5062	13.8777	17.8856	17.2812	23.1644	22.6998	19.0387	30.9738
Ctsc	1254.34	1303.34	1106.96	1561.66	1406.25	1741.03	2112.65	5775.75	2000.75	5044.06	2911	6086.18	4674.79	5900.04	2217.78	3020.74	1523.07	6363.96	2844.17	6872.3	2075.38	1869.04	2034.62	2043.67	1906.7	2162.39	1574.46	3670.14	5038.77
Ctso	709.483	726.306	781.496	738.58	803.926	748.886	745.51	787.864	796.465	696.839	884.502	675.971	794.289	596.258	743.744	753.55	730.367	734.696	795.411	628.145	831.273	798.971	820.324	786.968	792.057	769.057	795.401	881.838	724.565
Ctsw	16.9936	22.0396	10.7188	7.68211	14.9336	23.12	18.435	49.602	23.0118	45.6476	33.4598	31.7816	19.1898	29.112	11.5309	21.4767	8.13025	27.5894	22.9445	41.4343	8.81775	8.18409	10.0228	9.41349	4.80035	5.79109	7.26393	37.212	32.08
Cul1	1087.59	1172.11	1226.81	1222.55	1067.75	1097.7	1144.44	1180.07	1169.77	1069.87	1203.1	1036.57	1086.31	1051.27	1122.34	1170.94	1254.77	1099.49	1128.11	1092.21	1338.69	1269.56	1343.82	1286.82	1202.01	1345.85	1385.6	1372.52	1325.23
Cx3cl1	301.637	292.526	303.049	340.208	333.517	338.758	376.073	1171.99	401.429	961.453	503.351	829.989	1034.58	1070.68	377.637	624.69	380.767	1128.1	456.023	918.185	357.52	307.926	352.338	304.056	313.943	330.092	296.913	640.393	952.443
Cxcl1	30.8009	33.0594	22.412	24.1438	34.8451	59.3077	37.6073	326.45	58.808	658.324	71.2839	437.609	441.364	434.524	49.9673	200.76	39.2962	556.898	98.4703	377.881	72.1452	37.8514	45.4879	38.5953	67.2048	68.3349	50.8475	268.273	661.511
Cxcl10	84.968	92.1657	73.0826	60.3595	189.159	264.372	297.171	366.824	494.755	417.248	442.251	299.481	300.361	324.545	404.543	296.004	258.813	530.33	397.705	362.965	228.46	244.5	336.919	305.938	176.653	171.416	93.5231	335.774	569.696
Cxcl12	3801.26	3791.82	3510.89	3835.57	3506.91	4491.3	3803.5	2655.44	4055.2	2621.17	3999.17	3230.72	3625.19	2082.05	4038.7	3157.07	3538.01	2071.25	3760.99	2710.63	3542.33	3062.89	4068.47	3708.92	3919	3398.21	3953.4	2686.19	1599.57
Cxcl13	52.0429	153.276	38.9774	71.3339	54.7566	381.982	111.347	416.426	121.451	315.254	186.211	381.379	81.765	216.723	122.996	68.165	150.41	200.279	189.293	481.467	85.7727	187.211	136.464	200.507	254.418	194.581	76.2713	75.2894	509.961
Cxcl5	7.4347	7.01261	3.89774	4.38978	6.22234	13.0678	12.5358	101.511	10.2275	60.6257	23.2764	63.5632	15.8524	150.951	9.60909	13.0727	12.1954	112.401	21.0325	56.3507	9.61936	6.13807	6.16785	5.6481	9.60069	17.3733	11.8039	20.7695	100.665
Cxcl9	49.9187	82.1477	20.4631	30.7285	85.8682	324.685	207.946	137.271	172.589	256.768	245.857	96.5672	95.9488	131.543	106.661	64.43	109.758	185.973	115.679	188.112	65.7323	63.4267	62.4494	44.2434	42.243	35.9048	16.3439	120.29	206.861
Cxcr1	7.4347	5.00901	9.74434	8.77956	9.95574	7.03651	3.68699	5.76767	10.2275	8.55893	13.093	12.2237	10.012	10.7822	11.5309	3.73507	10.8403	10.2183	9.56023	11.6016	9.61936	12.2761	12.3357	17.8856	3.84028	13.8986	9.07992	12.1155	17.6993
Cxcr4	72.2228	173.312	86.7246	84.5033	108.269	316.643	99.5488	129.196	107.389	186.87	113.472	117.348	166.867	120.761	78.7946	96.178	109.758	138.969	127.151	147.506	134.671	89.0019	84.8079	85.6628	103.687	114.664	75.3633	115.098	223.454
Cxcr5	10.621	24.0432	4.87217	8.77956	16.1781	38.1982	15.4854	18.4566	10.2275	27.1033	18.912	13.4461	10.012	19.408	3.84364	2.8013	12.1954	13.2838	7.64818	8.28687	6.41291	4.09204	6.16785	7.53079	8.64062	3.47466	7.26393	10.3847	8.84965
Cxcr6	35.0493	60.1081	29.233	34.0208	41.0674	76.3964	64.891	131.503	77.9846	133.377	123.656	97.7896	60.0723	131.543	41.3191	49.4897	43.3613	111.38	73.6138	137.562	40.0807	55.2426	18.5035	30.1232	37.4427	28.9555	19.9758	90.0011	67.4786
Cyba	16767.4	17359.2	15996.3	15906.4	18994.3	16534.8	15071.7	7845.19	16339.7	9073.18	16706.6	8055.42	11770.8	7749.19	14740.3	12600.3	15276.7	9591.92	15248.6	5877.05	14726.4	14243.4	15104.3	13658	14409.7	13565.1	15740.9	13570.3	7191.45
Cybb	137.011	159.286	108.162	197.54	179.203	335.742	438.015	1052.02	484.527	1084.84	740.479	895.997	862.704	938.055	567.897	447.275	265.588	1250.72	708.413	1140.27	541.891	377.491	451.795	479.147	342.745	438.965	227.906	585.873	1080.76
Cyld	874.109	906.63	905.249	879.053	853.704	865.491	881.191	893.99	878.285	958.6	1031.43	913.111	945.304	897.082	926.317	887.079	924.138	894.102	917.782	891.667	928.269	850.122	830.346	853.804	901.505	909.202	848.064	826.453	912.62
Dab2ip	714.794	618.111	677.232	645.298	627.211	645.349	643.011	1131.62	779.846	943.622	691.017	858.104	873.551	952.071	657.262	736.742	649.065	904.32	663.48	979.508	656.522	660.865	625.265	660.827	589.482	665.976	595.643	716.548	894.921
Daxx	97.7132	111.2	103.29	92.1854	120.713	111.579	109.872	107.279	95.8827	114.832	107.653	117.348	125.985	104.588	115.309	124.191	102.983	120.576	114.723	124.303	92.1856	85.9329	104.082	94.1349	101.767	94.9739	98.9711	138.463	153.763
Ddit4	149.756	171.308	169.552	210.709	185.426	303.575	118.721	635.598	144.463	359.475	129.475	326.373	345.416	396.786	142.215	241.846	159.895	342.313	195.029	459.093	166.736	92.071	92.5177	112.021	185.293	100.765	91.7072	180.868	623.9
Ddx24	683.993	646.162	648.973	615.667	668.279	658.416	715.276	755.565	677.571	679.721	737.57	612.407	681.653	624.291	711.073	689.12	737.143	661.124	740.918	631.459	597.202	615.853	670.753	602.463	633.646	652.077	596.551	638.662	582.971
Ddx58	646.819	678.22	737.647	716.631	761.614	898.663	1077.34	1706.08	981.838	1616.92	1219.1	1283.49	1346.62	1486.87	1097.36	1006.6	920.073	2004.83	1177.82	1664.83	1169.55	1036.31	1080.14	1152.21	1033.99	1085.25	835.352	1673.68	2043.16
Diablo	945.269	998.796	1010.49	952.582	1121.26	933.846	918.798	791.325	896.183	762.458	935.419	710.197	846.852	707.315	864.818	824.517	1006.8	821.552	937.858	646.376	908.228	869.559	932.116	906.519	951.428	883.721	956.115	935.493	670.361
Dll1	114.707	94.1693	110.111	125.109	114.491	145.756	110.61	141.885	134.236	162.62	149.842	143.017	130.991	121.839	105.7	127.926	120.599	107.292	130.975	167.395	104.21	106.393	97.9146	143.085	127.689	104.24	83.5352	110.771	147.125
Dll4	90.2785	70.1261	68.2104	82.3084	82.1348	81.4225	64.891	115.353	80.5414	84.876	98.9246	102.679	73.4217	75.4757	68.2246	45.7546	73.1723	50.0697	43.021	97.785	40.8823	53.1966	70.9302	58.3637	49.9236	54.4363	68.0994	50.1929	100.665
Dnmt1	105.148	126.227	120.83	139.375	90.8461	144.751	140.843	228.4	121.451	192.576	142.568	193.134	201.075	210.254	141.254	151.27	111.113	232.977	136.711	194.741	133.869	110.485	116.418	122.375	119.049	128.562	107.143	151.444	171.462
Dnmt3a	40.3598	30.054	36.0541	50.4825	39.8229	33.1721	33.1829	92.2828	34.5178	84.1628	40.7336	59.8961	57.5693	62.537	49.0064	48.5559	44.7164	61.3098	48.7572	84.5261	41.6839	39.8974	36.2361	40.478	39.3628	34.7466	39.9516	47.5968	86.2841
Dtx3l	187.992	206.371	180.27	179.981	228.982	289.502	338.466	1101.63	410.378	761.031	408.791	619.742	562.343	709.471	395.895	330.554	262.878	911.473	401.53	812.113	385.576	345.778	368.529	388.777	264.019	265.232	239.71	598.854	1004.44
Dvl2	74.347	76.1369	72.1081	77.9186	89.6016	88.459	84.0634	85.3616	75.4277	70.6112	78.5577	97.7896	74.256	104.588	73.99	56.026	89.4328	79.7028	83.174	89.4982	65.7323	78.7718	63.2204	67.7771	75.8455	84.55	95.3391	69.2317	77.4344
Dynll2	2029.67	1954.51	2088.21	2110.39	1793.28	1954.14	2047.75	1673.78	2016.09	1550.59	2157.43	1411.84	1726.24	1162.33	2019.83	1810.58	2197.88	1185.32	2107.07	1263.75	2071.37	2111.49	2155.66	2133.1	2043.03	1970.13	2062.05	1554.25	1153.77
E2f4	270.836	279.503	265.046	252.412	245.16	255.325	304.545	352.982	286.37	315.967	272.043	268.921	299.527	300.824	253.68	250.25	260.168	309.615	309.751	290.04	275.755	269.052	272.156	260.754	249.618	257.125	242.434	249.234	287.614
Ebi3	28.6767	36.0648	20.4631	100.965	31.1117	70.3651	71.5276	146.499	104.832	84.1628	109.108	80.6764	74.256	81.945	97.0518	54.1585	60.9769	128.751	107.075	109.387	71.3436	74.6798	68.6173	82.8387	79.6857	76.4424	47.2156	77.0202	96.2399
Egf	21967.4	19357.8	18384.7	20568.3	19600.4	18251.7	19019	1353.1	20984.2	1990.66	20265	2335.95	6452.76	1376.89	19228.8	11984.9	22236.2	2457.5	19754.3	962.934	17935.3	20427.5	23006.1	21649.1	21817.6	18809.5	21807.2	10791.5	876.115
Egr2	4.2484	6.01081	2.9233	6.58467	6.22234	13.0678	8.11138	34.606	8.94905	35.6622	13.093	24.4474	23.3614	37.7378	8.64818	19.6091	8.13025	26.5676	4.78011	33.9762	5.6113	3.06903	8.48079	6.58944	6.72048	5.79109	5.44795	17.3079	27.6552
Eif4a2	12058	13173.7	12345.1	12413.2	12096.2	12309.9	12406	10347.2	12205.2	9363.47	13367.9	8533.37	9531.47	7481.79	12017.1	12063.3	13473.2	8424.99	11646.3	8263.67	12237.4	11226.5	13008	11954.2	12805.4	12170.6	12389.5	11140.2	9170.45
Eif4ebp1	601.149	597.074	553.479	611.277	642.145	574.983	553.049	1435	595.751	1056.31	669.196	992.565	840.177	1095.48	594.803	763.822	546.082	1071.9	692.16	923.157	534.676	558.564	565.9	572.34	682.609	643.97	516.647	873.184	952.443
Elane	5.3105	9.01621	6.82104	7.68211	13.6891	11.0574	7.37398	10.3818	11.5059	7.84568	16.0025	12.2237	5.84036	16.1734	8.64818	9.33767	12.1954	17.3711	8.6042	10.7729	10.421	10.2301	6.16785	7.53079	10.5608	12.7404	8.17193	7.78856	13.2745
Elavl1	115.769	99.1783	114.983	139.375	107.024	102.532	118.721	276.848	117.616	158.34	128.02	177.244	139.334	181.142	167.198	140.999	124.664	142.034	151.052	205.514	137.076	139.129	141.089	136.496	114.248	127.404	152.543	134.136	154.869
Elk1	19.1178	23.0414	22.412	15.3642	21.1559	15.0782	13.2732	53.0626	23.0118	34.949	20.3668	36.6711	19.1898	33.4249	27.8664	23.3442	21.6807	20.4366	15.2964	33.9762	11.2226	17.3912	15.4196	11.2962	14.401	12.7404	13.6199	19.0387	37.611
Eno1	4041.29	3558.4	4891.66	3844.35	4467.64	3895.21	3639.06	2170.95	3211.43	2952.12	4010.81	2637.87	3484.19	2127.34	3810.97	3332.62	4500.09	2561.73	3206.5	2396.56	3650.55	3583.61	3898.08	3676.91	4282.87	4160.32	4039.65	2858.4	2402.68
Eomes	13.8073	11.0198	10.7188	18.6566	13.6891	23.12	14.748	33.4525	23.0118	45.6476	39.2789	15.8908	23.3614	24.7991	20.1791	17.7416	27.1008	38.8296	30.5927	23.2032	25.6516	20.4602	16.1906	17.8856	20.1615	16.2151	16.3439	26.8273	39.8234
Ep300	576.721	563.012	675.283	600.302	618.5	584.03	623.839	1320.8	686.52	1002.11	776.849	974.229	827.662	934.82	749.509	678.849	703.267	856.294	758.126	1012.66	798.407	654.727	816.469	823.681	720.052	649.761	663.742	675.009	991.161
Ero1l	518.305	533.96	559.325	536.651	589.877	554.879	599.505	606.759	533.108	519.242	586.273	554.956	671.641	475.497	562.132	570.532	555.567	513.981	589.866	612.4	659.728	569.817	593.655	616.584	592.363	601.116	635.594	582.411	567.484
Ets1	657.44	766.378	663.59	649.687	639.656	861.47	790.491	1097.01	660.951	1344.46	798.67	1152.7	1207.29	1224.86	777.376	807.709	602.994	1162.84	706.501	1310.98	756.723	595.392	676.15	702.246	645.166	668.292	577.483	848.088	1137.18
Ezh2	158.253	177.319	176.373	182.176	194.137	216.121	193.936	276.848	182.816	281.731	215.306	224.916	282.84	279.26	200.83	235.309	200.546	321.877	214.149	317.387	189.181	180.05	208.936	211.804	185.293	200.372	197.034	252.696	304.207
F13a1	65.8502	48.0865	17.5398	41.7029	53.5121	36.1878	20.6472	129.196	49.859	84.876	56.7361	154.019	55.0662	113.213	55.7327	45.7546	55.5567	117.511	58.3174	420.144	44.0887	57.2886	33.1522	47.0675	60.4844	30.1137	32.6877	39.8082	140.488
F8	83.9059	51.0919	82.8269	95.4777	59.7344	73.3808	80.3764	124.582	88.2121	104.134	101.834	103.901	122.648	102.431	86.4818	82.1715	81.3025	119.554	88.9101	126.789	78.5581	77.7488	97.9146	80.956	79.6857	55.5945	80.8113	77.0202	90.7089
Fadd	196.489	180.324	238.736	216.197	201.604	177.923	216.058	288.384	233.954	213.26	219.671	179.688	211.922	186.533	221.009	227.839	243.908	183.929	235.182	200.542	226.857	225.062	220.501	224.982	223.696	233.96	207.022	186.06	195.798
Fam129c	21.242	12.0216	15.5909	19.754	17.4225	23.12	14.748	16.1495	20.455	19.9708	23.2764	28.1145	17.5211	26.9556	18.2573	19.6091	23.0357	28.6113	12.4283	29.8327	12.0242	12.2761	14.6486	17.8856	13.441	15.0568	20.8838	16.4425	22.1241
Fas	127.452	117.211	175.398	126.206	140.625	169.881	148.217	167.263	164.918	179.737	180.392	123.459	159.358	129.387	172.964	142.866	173.445	143.056	175.908	135.076	151.505	156.521	143.402	160.029	163.212	155.201	133.475	149.713	113.939
Fasl	10.621	9.01621	12.6676	17.5591	18.667	15.0782	11.061	20.7636	11.5059	17.8311	30.5502	24.4474	12.5151	9.70401	10.57	11.2052	8.13025	23.5021	13.3843	21.5459	12.8258	8.18409	12.3357	12.2375	11.5208	5.79109	15.4359	24.2311	24.3365
Fbxo7	401.474	390.703	414.135	352.28	420.63	335.742	398.932	246.856	398.872	210.407	386.97	212.692	291.184	194.08	382.442	335.223	378.057	212.541	365.201	192.255	380.766	353.962	373.155	359.595	354.266	347.466	413.136	273.465	211.285
Fbxw11	2042.42	2345.22	2316.23	2087.34	2218.88	1895.84	2315.43	1984.08	2388.12	1567	2260.72	1685.65	1978.21	1677.72	2219.7	1977.72	2113.87	1773.9	2159.66	1618.43	2577.99	2262.9	2249.72	2346.78	2341.61	2329.18	2478.82	2212.82	1943.6
Fcer1a	8.4968	7.01261	3.89774	7.68211	4.97787	7.03651	7.37398	9.22828	11.5059	5.70595	4.36432	7.33422	9.17771	8.62579	8.64818	4.66884	8.13025	4.08732	7.64818	14.9164	10.421	16.3682	5.39687	9.41349	9.60069	4.63288	8.17193	9.51935	6.63724
Fcgr1	43.5461	57.1027	22.412	48.2876	67.2012	119.621	182.875	602.145	253.13	553.477	353.51	437.609	445.536	538.034	202.752	198.892	93.4979	754.111	353.728	485.61	167.537	194.372	179.639	185.446	156.491	135.512	59.0195	402.409	633.856
Fcgr2b	1360.55	1388.5	1233.63	1176.46	1362.69	1245.46	1354.6	1185.83	1352.58	1439.33	1306.39	1046.35	1613.61	1009.22	1475.96	1250.31	1519	1375.38	1474.19	890.01	1600.82	1449.61	1424	1215.28	1250.01	1394.5	1536.32	1378.58	1147.14
Fcgr4	50.9808	88.1585	34.1052	139.375	134.402	279.45	403.357	481.024	543.335	598.412	727.386	365.489	302.03	438.837	645.731	155.005	143.634	637.622	731.357	382.853	327.058	292.581	291.431	328.531	264.019	246.701	85.3512	324.523	722.353
Fcgrt	2869.8	2746.94	2786.88	2882.99	3258.01	2893.01	2541.81	1655.32	3111.71	1994.94	2896.45	1521.85	2707.42	1359.64	2678.05	2380.17	2712.79	1858.71	3138.62	1266.23	2741.52	2729.39	2966.73	2641.43	2662.27	3047.27	3064.47	2972.63	1282.09
Fcnb	8.4968	6.01081	2.9233	7.68211	4.97787	10.0522	5.16179	9.22828	3.83531	9.98542	10.1834	8.55659	5.84036	6.46934	6.72637	8.40391	9.48529	8.17464	6.69216	7.45818	4.00807	6.13807	8.48079	1.8827	8.64062	3.47466	5.44795	11.2501	5.53103
Fcrl1	12.7452	27.0486	7.79547	13.1693	9.95574	52.2712	11.061	24.2242	10.2275	17.1179	20.3668	12.2237	11.6807	9.70401	6.72637	1.86753	16.2605	20.4366	9.56023	11.6016	23.2468	8.18409	6.93883	5.6481	11.5208	15.0568	5.44795	12.1155	16.5931
Fcrl5	4.2484	7.01261	4.87217	23.0463	6.22234	28.146	13.2732	8.07474	21.7334	25.6768	26.1859	19.5579	5.84036	21.5645	24.0227	0.933767	1.35504	27.5894	31.5488	24.0319	3.20645	12.2761	6.16785	11.2962	14.401	12.7404	3.63197	12.9809	16.5931
Fcrlb	10.621	2.0036	10.7188	9.877	7.4668	10.0522	7.37398	10.3818	11.5059	10.6987	11.6382	20.7803	12.5151	24.7991	11.5309	9.33767	9.48529	19.4148	6.69216	17.4024	12.0242	7.16108	7.70981	5.6481	9.60069	12.7404	6.35594	12.1155	25.4427
Fcrls	14.8694	20.036	6.82104	468.609	31.1117	45.2347	47.9309	212.25	77.9846	182.59	100.379	157.686	113.47	314.841	56.6937	41.0858	32.521	262.61	104.206	377.881	22.4452	41.9434	22.3584	46.1261	30.7222	22.0062	19.9758	74.424	164.825
Fes	104.086	124.223	84.7758	128.401	112.002	146.762	171.814	447.572	214.777	395.85	285.135	393.603	281.172	407.569	178.729	183.952	120.599	417.929	201.721	543.619	199.602	146.291	177.326	166.619	135.37	171.416	119.855	257.888	410.402
Fgr	22.3041	32.0576	20.4631	35.1182	29.8672	62.3234	67.8406	96.8969	92.0474	111.266	119.291	84.3435	100.955	91.649	107.622	57.8936	37.9412	87.8774	138.623	71.2671	104.21	47.0585	75.5561	73.4252	62.4045	94.9739	55.3875	92.5973	101.771
Flt1	327.127	237.427	312.793	280.946	237.693	305.586	317.081	402.584	340.064	368.747	337.507	337.374	362.937	297.59	288.273	240.912	262.878	302.462	253.346	345.562	204.411	232.223	261.362	280.522	204.495	189.948	221.55	176.541	339.605
Flt4	105.148	74.1333	101.341	106.452	104.535	109.569	118.721	197.254	127.844	196.855	126.565	173.577	169.37	163.89	126.84	121.39	111.113	175.755	118.547	260.208	126.655	106.393	111.021	114.845	119.049	126.246	104.419	116.828	217.923
Foxp1	148.694	150.27	142.267	121.816	129.425	144.751	174.026	289.537	164.918	209.694	171.663	223.694	195.235	189.767	171.042	169.012	139.569	208.453	184.512	253.578	197.197	187.211	189.661	184.504	176.653	224.694	177.966	176.541	243.365
Foxp3	12.7452	13.0234	5.84661	7.68211	14.9336	27.1408	14.748	27.6848	12.7844	24.9635	21.8216	15.8908	16.6867	25.8774	13.4527	14.0065	9.48529	15.3275	18.1644	28.1754	8.81775	8.18409	9.25177	8.47214	15.3611	6.94931	14.5279	9.51935	23.2303
Fpr1	13.8073	15.027	9.74434	100.965	17.4225	18.0939	87.013	114.2	88.2121	146.928	136.749	100.234	83.4337	115.37	118.192	53.2247	16.2605	133.86	133.843	131.761	104.21	65.4727	69.3883	96.959	39.3628	91.4993	36.3197	77.0202	92.9213
Furin	4119.89	4046.28	4488.24	4160.41	4420.35	3919.34	4109.52	3060.33	4027.07	3245.97	4192.66	3151.27	4015.66	2954.33	4269.32	4166.47	4211.47	3227.96	4609.94	2984.1	4347.95	4198.44	4149.42	4168.29	4198.38	4536.74	4567.2	4050.05	3196.94
Gata3	287.829	224.404	308.896	324.844	241.427	332.726	295.697	559.464	273.585	381.586	274.952	414.383	301.196	411.881	309.413	281.998	295.399	271.807	355.64	569.308	277.358	265.983	285.263	337.003	272.66	320.827	288.741	347.889	563.059
Gbp2	133.825	247.445	124.728	169.007	266.316	439.279	494.794	844.388	439.782	727.509	708.474	650.301	492.259	884.143	364.185	360.434	348.246	1020.81	476.099	658.806	355.115	314.064	338.461	379.364	291.861	244.384	157.083	722.605	1294.26
Gbp2b	4.2484	10.018	13.6421	5.48722	11.2002	25.1304	13.2732	8.07474	15.3412	22.1106	21.8216	9.77896	16.6867	15.0951	14.4136	10.2714	9.48529	17.3711	14.3403	18.2311	10.421	13.2991	5.39687	8.47214	5.76041	9.26575	3.63197	14.7117	17.6993
Gbp5	40.3598	65.1171	41.9007	41.7029	67.2012	120.626	135.681	282.616	124.008	340.217	184.756	209.025	163.53	300.824	115.309	130.727	116.534	391.361	123.327	260.208	107.416	84.9099	111.021	105.431	87.3663	93.8157	63.5594	180.002	408.19
Gclc	1685.55	1756.16	1938.15	1614.34	1688.74	1727.97	2047.02	1719.92	2225.76	1662.57	1888.3	2155.04	1976.54	1735.94	3218.09	2154.2	2031.21	2121.32	1838.43	2001.28	2179.59	2562.64	1922.06	2078.5	1848.13	1920.33	2299.94	1843.29	3005.56
Ghdc	341.996	336.605	378.08	319.356	367.118	362.883	345.102	284.923	369.468	318.82	373.877	310.482	348.753	241.522	365.146	362.302	341.471	269.763	344.168	283.411	343.091	339.64	316.102	327.59	315.863	283.764	303.269	260.484	228.985
Gmpr	361.114	335.603	356.643	347.89	441.786	311.617	362.8	254.931	276.142	392.997	369.512	304.37	396.31	393.552	280.586	427.665	314.37	392.383	293.499	344.734	338.281	290.535	224.355	248.516	286.101	250.175	305.993	351.351	356.198
Grb2	811.445	851.531	830.218	930.633	812.637	926.809	884.878	1248.12	784.959	989.269	919.416	984.008	940.298	916.49	927.278	831.987	800.83	1000.37	918.738	1122.87	897.807	881.835	901.277	874.513	813.179	896.461	815.377	958.858	1063.06
Grk2	638.322	710.277	614.868	662.857	643.39	705.662	758.783	686.353	712.089	872.297	730.296	823.878	745.897	836.701	698.581	634.028	626.029	807.246	717.017	910.727	603.615	593.346	607.533	632.587	650.927	650.919	544.795	641.258	787.619
Grk6	177.371	192.346	179.296	197.54	226.493	258.34	207.946	248.01	193.044	267.466	202.213	294.591	241.123	268.478	212.361	211.965	210.031	253.414	194.073	310.758	179.561	173.912	171.158	171.326	172.812	172.575	158.899	187.791	245.578
Grn	3109.83	2636.74	2988.59	3055.29	2926.99	3361.44	3239.39	6870.45	3522.09	5912.79	3999.17	5944.39	5627.6	6371.22	3348.77	4094.57	3089.5	6715.47	3863.29	7041.35	3405.25	3146.78	3093.95	3033.97	3103.9	2911.76	2667.68	4093.32	5267.75
Gsdmd	26.5525	26.0468	16.5654	32.9233	23.6449	52.2712	44.9813	46.1414	51.1374	64.9052	52.3718	69.6751	45.0542	61.4587	37.4755	41.0858	25.7458	64.3753	38.2409	62.9802	28.0565	30.6903	37.7781	36.7126	37.4427	23.1644	36.3197	51.0583	45.3544
Gsk3b	904.91	926.666	985.153	915.269	852.46	934.851	965.254	1588.42	951.156	1370.14	1066.35	1344.61	1255.68	1291.71	982.049	1090.64	968.855	1411.15	933.078	1547.16	1120.66	969.814	934.429	1008.18	891.904	931.208	957.931	978.762	1401.56
Gstp1	7180.86	6766.17	7154.3	7204.73	7731.87	7276.76	6662.39	5128.62	6558.37	5148.91	6297.71	5352.76	6048.11	4149	6373.71	5644.62	6744.04	5199.07	6135.75	4266.91	5923.12	6445.99	6489.35	5804.36	6657.12	6402.63	6400.43	5861.32	4235.66
Gucy1b1	140.197	133.24	124.728	121.816	130.669	166.866	139.368	239.935	155.969	228.951	168.754	185.8	216.928	197.315	125.879	150.337	117.889	206.41	122.371	226.232	141.886	114.577	140.319	147.792	138.25	133.195	137.107	183.464	217.923
Gzma	38.2356	45.0811	21.4376	30.7285	23.6449	56.2921	53.0927	70.3656	77.9846	52.0668	85.8316	53.7843	64.2439	44.2072	44.2018	38.2845	40.6513	45.9824	43.977	48.8925	39.2791	23.5292	49.3428	38.5953	33.6024	45.1705	43.5836	45.866	36.5048
Gzmb	8.4968	8.01441	5.84661	9.877	7.4668	13.0678	11.7984	21.9172	10.2275	22.1106	34.9146	25.6698	25.0301	20.4862	16.3355	13.0727	14.9055	20.4366	20.0765	16.5737	17.6355	16.3682	13.1067	17.8856	9.60069	19.6897	15.4359	29.4235	28.7614
Gzmg	4.2484	10.018	9.74434	18.6566	9.95574	14.073	2.94959	11.5353	17.8981	6.4192	24.7311	15.8908	20.0241	14.0169	8.64818	11.2052	29.8109	14.3056	16.2524	17.4024	5.6113	12.2761	9.25177	6.58944	9.60069	9.26575	14.5279	19.0387	12.1683
Gzmm	18.0557	11.0198	18.5143	10.9744	16.1781	13.0678	14.0106	14.996	19.1765	13.5516	21.8216	12.2237	19.1898	16.1734	13.4527	9.33767	17.6155	15.3275	7.64818	13.259	12.8258	12.2761	18.5035	11.2962	8.64062	13.8986	9.07992	14.7117	12.1683
H2-Aa	3104.52	4349.82	2235.35	2005.03	4173.94	7095.82	6562.11	13333.7	5172.55	14757	8436.23	11140.7	9181.04	12722	3719.68	6237.57	3665.39	13257.2	5995.22	10574	5270.61	3562.12	2841.06	2623.54	3778.83	3555.73	1739.71	7495.19	11856.3
H2-Ab1	433.337	643.156	334.231	348.987	607.3	1040.4	1051.53	2369.36	784.959	2895.06	1466.41	2461.85	1807.17	2599.6	641.887	963.648	542.017	2779.38	873.805	2128.07	707.023	542.196	396.284	412.311	518.437	503.825	261.502	1232.32	2336.31
H2-D1	3875.6	3973.14	3232.2	3789.48	4750.13	6040.34	6691.89	15186.3	7239.78	10348.5	9133.06	11085.7	8245.75	11180.1	6218.04	5870.6	4948.61	14260.7	7440.73	11327.3	4845.75	4817.36	4757.72	4810.29	4505.6	4041.03	3304.18	7152.5	11575.3
H2-DMa	147.632	194.349	108.162	116.329	179.203	311.617	263.251	648.287	207.107	641.92	394.243	603.851	473.069	626.448	181.612	298.806	196.481	709.15	259.082	478.981	197.197	158.567	140.319	128.965	147.851	151.727	64.4674	314.139	522.129
H2-DMb1	41.4219	57.1027	43.8495	39.508	65.9568	87.4538	75.952	113.046	70.314	136.23	123.656	132.016	105.961	132.622	65.3418	99.9131	43.3613	173.711	70.7457	106.072	55.3113	46.0355	37.7781	57.4223	49.9236	44.0123	30.8717	85.6742	157.081
H2-DMb2	70.0986	205.369	39.9518	47.1901	79.6459	393.039	160.015	444.111	111.224	413.681	157.115	650.301	189.394	639.387	75.9118	121.39	86.7227	639.666	64.0535	340.59	62.5259	31.7133	37.7781	39.5367	63.3646	48.6452	22.6998	198.176	488.943
H2-Eb1	1093.96	1351.43	757.135	832.961	1575.5	2466.8	2594.17	4856.38	2028.88	8159.51	3185.95	5157.18	4088.25	5436.4	1470.19	2182.21	1238.51	5260.38	2171.13	6544.97	1510.24	1106.9	842.682	710.719	1037.83	969.429	505.751	2080.41	4267.74
H2-K1	13.8073	13.0234	14.6165	9.877	13.6891	21.1095	16.9602	58.8303	37.0746	33.5225	27.6407	42.783	22.5271	43.1289	21.14	13.0727	16.2605	38.8296	24.8566	34.8048	17.6355	23.5292	16.9616	16.9443	16.3212	23.1644	10.8959	24.2311	44.2482
H2-M3	79.6575	91.1639	78.9292	86.6981	105.78	161.84	153.379	324.143	154.691	256.768	196.394	216.36	191.898	241.522	133.566	120.456	90.7878	250.348	141.491	259.379	109.019	116.623	85.5789	115.786	95.0468	74.126	65.3754	155.771	236.728
H2-Ob	28.6767	57.1027	20.4631	19.754	31.1117	100.522	47.9309	71.5192	40.9099	73.4641	37.8241	39.1158	27.5331	35.5814	24.9836	28.9468	35.2311	52.1134	32.5048	44.7491	24.0484	23.5292	16.9616	22.5924	27.842	10.424	14.5279	30.2888	53.0979
H2-Pa	6.3726	12.0216	7.79547	7.68211	12.4447	7.03651	6.63658	4.61414	8.94905	6.4192	14.5477	11.0013	8.34337	16.1734	14.4136	5.6026	10.8403	12.262	9.56023	8.28687	10.421	16.3682	8.48079	12.2375	12.4809	15.0568	15.4359	18.1733	16.5931
H2-Q1	7.4347	5.00901	8.76991	7.68211	11.2002	21.1095	8.11138	3.4606	8.94905	6.4192	10.1834	9.77896	10.8464	6.46934	3.84364	5.6026	10.8403	6.13098	5.73614	8.28687	4.00807	4.09204	5.39687	6.58944	1.92014	9.26575	7.26393	7.78856	12.1683
H2-Q10	69.0365	121.218	31.1819	54.8722	49.7787	150.782	66.3658	23.0707	72.8708	72.0376	78.5577	33.004	62.5753	28.0338	33.6318	70.0326	55.5567	30.6549	99.4264	19.0598	80.1614	61.3807	73.2432	63.0704	51.8437	37.063	53.5715	100.386	37.611
H2-Q2	13.8073	8.01441	6.82104	9.877	14.9336	11.0574	15.4854	31.1454	25.5687	30.6695	18.912	35.4487	19.1898	36.6596	13.4527	18.6753	17.6155	36.7859	20.0765	30.6614	19.2387	16.3682	11.5647	8.47214	8.64062	12.7404	10.8959	16.4425	23.2303
H2-T23	529.988	448.807	438.495	492.753	532.632	713.703	663.658	940.131	830.983	651.905	931.055	608.74	554	601.649	642.848	508.903	590.798	798.05	781.071	819.571	489.786	551.403	546.625	516.801	533.798	507.3	434.928	541.738	597.351
H2afy2	90.2785	116.209	86.7246	107.55	74.668	96.5007	100.286	211.097	103.553	143.362	116.382	157.686	130.991	158.499	101.856	116.721	123.309	186.995	113.767	176.51	125.853	94.117	118.731	125.199	120.009	111.189	115.315	139.329	189.161
Havcr2	6.3726	7.01261	10.7188	4.38978	7.4668	10.0522	16.9602	29.9919	11.5059	27.8165	16.0025	29.3369	15.0181	28.0338	12.4918	13.0727	6.77521	17.3711	18.1644	21.5459	13.6274	13.2991	13.1067	11.2962	6.72048	10.424	11.8039	14.7117	26.5489
Hc	4.2484	5.00901	5.84661	5.48722	8.71127	3.01565	8.11138	1.15353	3.83531	2.13973	5.81909	2.44474	1.66867	6.46934	2.88273	5.6026	5.42017	7.15281	4.78011	7.45818	5.6113	5.11505	4.62588	6.58944	2.88021	6.94931	4.53996	6.92317	4.42482
Hdc	148.694	201.362	68.2104	107.55	182.937	197.022	482.996	73.8262	288.926	80.5966	456.799	229.806	49.2259	47.4418	76.8728	93.3767	112.468	16.3493	113.767	99.4424	162.728	236.316	161.906	89.4282	86.4062	125.088	168.886	93.4627	123.895
Herc6	25.4904	38.0685	26.3097	19.754	23.6449	45.2347	51.6179	115.353	81.8199	60.6257	56.7361	64.7856	52.5632	57.1458	76.8728	42.9533	43.3613	84.8119	58.3174	50.5499	44.0887	53.1966	53.1977	53.6569	34.5625	42.8541	31.7797	90.0011	107.302
Hif1a	3176.74	2918.25	3493.35	3463.54	2744.05	3237.8	3361.06	4041.99	2863.7	3350.82	2836.81	3447.08	3494.2	3546.28	3400.66	3557.65	3290.04	3553.93	3351.82	4611.64	3432.51	3278.75	3367.64	3548.89	3835.48	4153.37	3266.05	3973.9	4403.81
Hist1h2ao	13.8073	27.0486	11.6932	26.3387	23.6449	16.0835	22.8593	38.0667	28.1256	31.3827	34.9146	26.8921	20.0241	20.4862	17.2964	17.7416	14.9055	32.6986	21.9885	32.3188	15.2307	23.5292	10.7937	19.7683	10.5608	18.5315	20.8838	28.5581	34.2924
Hist1h2be	22.3041	25.045	31.1819	25.2412	32.3561	22.1147	28.7585	20.7636	35.7962	19.2576	24.7311	17.1132	20.0241	20.4862	24.9836	23.3442	37.9412	33.7204	21.9885	11.6016	28.8581	28.6443	13.8777	29.1818	36.4826	20.8479	27.2398	22.5003	12.1683
Hist1h2bk	4964.26	6511.71	4241.71	4924.24	5912.46	7976.39	5683.13	8669.97	5960.07	8081.05	7046.92	5234.19	8276.62	7589.62	5043.81	5858.46	5246.72	10273.5	5866.16	7700.16	4727.12	4400.99	4833.28	5086.11	4490.24	3997.01	4083.24	6857.4	7325.3
Hist1h3b	2024.36	3305.94	1445.09	2392.43	2349.55	4324.44	2663.48	6918.9	2918.67	5012.68	3552.56	3795.46	5437.37	6172.83	2220.66	3383.04	2333.38	7329.59	2712.24	6389.18	2142.71	1710.47	1989.9	2520.93	1721.4	1499.89	1464.59	3896.01	5377.27
Hist1h4k	515.119	811.459	348.847	625.544	467.92	1223.35	748.459	1520.36	772.175	1130.49	932.509	993.787	1138.04	1330.53	556.367	654.571	512.206	1647.19	694.073	1373.13	481.77	399.997	499.596	593.991	489.635	421.592	355.025	876.646	1250.01
Hist2h3c2	31.863	38.0685	24.3609	36.2157	57.2455	37.193	36.1325	40.3737	49.859	54.2065	66.9196	36.6711	50.8946	61.4587	44.2018	43.8871	40.6513	50.0697	37.2849	53.036	36.0726	38.8744	33.9232	35.7713	26.8819	34.7466	30.8717	32.0196	56.4165
Hist3h2ba	151.88	188.339	100.367	126.206	175.47	181.944	157.066	263.006	149.577	240.363	197.849	169.909	235.283	212.41	128.762	139.131	134.149	331.073	129.063	241.977	149.902	109.462	111.792	142.144	121.929	104.24	119.855	182.598	217.923
Hmgb1	3285.08	3439.18	3389.08	3555.72	3469.57	3283.04	3308.71	2590.84	3421.09	2500.63	3309.61	2362.84	2844.25	2226.53	3392.01	2938.57	3364.57	2413.56	3163.48	2365.07	3547.94	3291.03	3551.14	3278.72	3483.13	3307.87	3376.82	2897.34	2350.69
Hmgb2	13.8073	15.027	16.5654	15.3642	19.9115	18.0939	14.0106	20.7636	17.8981	14.9781	21.8216	13.4461	13.3494	20.4862	15.3746	15.874	17.6155	26.5676	15.2964	21.5459	11.2226	19.4372	14.6486	14.1202	16.3212	20.8479	13.6199	22.5003	17.6993
Hras	1366.92	1374.47	1329.13	1388.27	1708.65	1287.68	1253.58	1167.38	1275.88	833.782	1350.03	954.671	1141.37	941.289	1260.71	1167.21	1356.4	1032.05	1147.23	725.101	1107.03	1124.29	1125.63	1041.13	1219.29	1184.86	1214.89	1321.46	1019.92
Hsd11b1	1565.54	1355.44	1322.31	1198.41	1521.98	1771.19	1467.42	2491.64	1329.57	1905.79	1785.01	2186.82	2110.87	2233	1625.86	1868.47	1161.27	2027.31	1691.2	2566.44	1275.37	1212.27	1211.21	1287.77	1515.95	1481.36	1066.89	1706.56	2452.46
Hsp90ab1	9908.34	9956.9	9920.72	9165.86	10181	10261.2	11007.9	9420.92	9893.81	13367.6	9713.52	10992.8	11047.5	11675	9600.45	10604.8	10647.9	11949.3	9248.56	10270.7	9220.96	9109.91	9951.82	9299.59	9779.26	9066.54	9098.08	10182.2	11243.5
Hsp90b1	6649.81	7078.73	6473.17	5153.6	6115.31	5450.28	7370.3	5076.71	7016.05	8070.36	6187.15	5725.58	6564.56	6019.72	7049.23	7322.6	7775.23	6828.89	6273.42	5746.94	6559.6	6900.21	6909.53	7345.35	7484.7	6730.41	7049.65	6618.55	6887.24
Hspb1	254.904	238.429	233.864	234.853	237.693	283.471	321.506	918.214	295.319	917.232	250.221	1008.46	556.503	1222.71	272.898	534.115	288.624	1277.29	325.048	767.364	214.832	201.533	215.104	275.815	365.786	341.675	222.458	686.259	1172.58
Icam1	154.005	162.292	138.37	159.13	191.648	231.2	297.909	757.872	265.915	751.046	276.407	585.515	627.421	733.192	322.866	454.745	229.002	739.805	295.411	665.436	295.795	218.924	242.859	250.399	216.016	295.346	187.954	565.103	800.893
Icos	20.1799	40.0721	20.4631	23.0463	22.4004	50.2608	37.6073	49.602	28.1256	64.192	27.6407	41.5606	30.0361	43.1289	35.5536	28.9468	21.6807	58.2443	30.5927	74.5818	24.85	26.5983	19.2745	11.2962	34.5625	28.9555	14.5279	46.7314	48.6731
Icosl	162.501	158.285	151.037	175.591	143.114	208.08	191.724	320.683	168.753	258.908	242.947	293.369	261.982	242.6	159.511	197.025	193.771	245.239	171.128	341.419	203.61	132.991	187.348	176.974	185.293	180.682	134.383	232.791	265.489
Id1	3343.49	3202.76	3150.35	3601.81	3846.65	3583.59	3130.99	703.656	3632.04	1929.32	4224.66	1557.3	2418.74	1136.45	3284.39	2231.7	2794.1	1473.48	3425.43	711.013	2516.27	2505.35	4578.86	3026.44	4009.25	4541.38	4176.76	2848.88	983.417
Ido1	5.3105	1.0018	5.84661	6.58467	8.71127	7.03651	3.68699	9.22828	10.2275	4.27946	10.1834	4.88948	10.012	9.70401	8.64818	9.33767	14.9055	10.2183	12.4283	6.62949	2.40484	6.13807	3.8549	5.6481	4.80035	4.63288	4.53996	11.2501	8.84965
Ifi27	1945.77	2124.82	1937.18	1956.74	2691.78	3070.93	3886.83	4398.43	4999.96	5758.02	4557.8	3546.1	4520.44	4186.74	4586.42	3360.63	2909.27	5780.5	4462.71	4219.67	2886.61	3614.3	3164.88	3354.03	3113.5	2438.05	1929.48	5092.85	4066.41
Ifi30	1851.24	1771.18	1739.37	1661.53	1779.59	2179.31	1805.89	2371.67	1775.75	2186.81	1815.56	2069.47	2051.63	2151.06	1573.97	1719.07	1688.38	2236.79	1765.77	1921.72	1470.96	1380.04	1584.37	1555.11	1672.44	1430.4	1482.75	1638.19	1905.99
Ifi35	455.641	480.865	392.697	485.071	545.077	598.103	710.115	1449.99	806.693	875.864	864.135	776.205	802.632	899.238	815.812	635.896	558.277	1124.01	700.765	896.639	633.275	601.53	669.211	590.226	578.922	588.375	477.604	908.665	1163.73
Ifi44	312.258	346.623	268.944	309.479	382.051	470.441	637.849	531.78	641.775	751.046	672.105	464.501	575.693	539.112	614.982	428.599	420.063	943.15	561.185	741.675	441.689	531.966	559.732	530.921	477.154	433.174	324.153	681.932	1036.52
Ifi44l	14.8694	11.0198	16.5654	14.2668	21.1559	10.0522	10.3236	6.92121	20.455	9.27217	18.912	14.6684	5.84036	3.23467	4.80455	14.0065	16.2605	4.08732	13.3843	9.11556	10.421	13.2991	7.70981	12.2375	17.2812	15.0568	6.35594	6.92317	13.2745
Ifih1	451.393	450.811	419.007	415.932	561.255	577.999	790.491	1079.71	900.019	987.843	884.502	849.547	978.677	958.541	914.786	626.558	654.485	1252.76	888.145	974.536	773.557	776.465	775.607	811.443	623.085	690.298	554.783	1165.69	1263.29
Ifit1	107.272	108.195	57.4916	65.8467	153.069	223.158	339.941	496.02	643.053	311.688	576.09	256.698	288.681	273.869	543.875	196.091	314.37	566.094	517.208	406.885	270.945	365.215	471.069	443.375	306.262	247.859	114.407	474.237	704.653
Ifit3	901.723	922.659	749.34	937.218	1289.27	1701.83	2831.61	2450.11	4232.9	1969.98	3359.07	2211.27	2057.47	2217.91	3920.51	1620.09	2230.4	3127.82	3621.41	3264.2	1996.82	2519.68	2965.96	3102.69	1896.14	1704.9	1036.93	3066.96	4168.18
Ifitm1	558.665	586.054	422.904	601.4	582.411	733.808	718.226	1007.04	848.881	814.525	785.577	853.214	874.385	944.524	609.217	794.636	593.508	648.862	788.719	1455.17	497	417.388	593.655	517.742	637.486	611.54	417.676	729.529	875.009
Ifitm3	3427.4	3613.5	2482.86	3394.4	4402.92	5674.44	6595.29	13627.9	7232.11	11081.7	8647.17	8522.36	10239	10653.9	6531.3	6045.21	4313.1	13047.8	7784.89	12848.8	5568.01	5096.64	5712.97	5781.77	5223.74	5003.51	3261.51	8516.36	11588.6
Ifna1	10.621	9.01621	1.94887	4.38978	6.22234	8.04173	4.42439	12.6889	10.2275	7.84568	11.6382	12.2237	3.33735	4.31289	4.80455	5.6026	2.71008	9.19647	4.78011	4.14343	3.20645	12.2761	7.70981	8.47214	3.84028	6.94931	0.907992	5.19237	5.53103
Ifnar1	1156.63	1126.02	1102.09	1124.88	1151.13	1101.72	1097.25	2213.63	1259.26	1743.88	1190	1563.41	1543.52	1704.67	1146.36	1293.27	1094.87	1669.67	1149.14	2018.68	1191.2	1033.24	1130.26	971.472	1123.28	1041.24	986.987	1246.17	1568.6
Ifnar2	602.211	627.128	567.121	562.989	680.724	713.703	682.093	672.511	682.685	611.963	685.198	480.391	694.168	584.397	639.966	600.412	581.313	637.622	625.239	561.021	644.497	588.231	643.769	577.047	625.005	613.856	652.846	779.721	649.343
Ifnb1	5.3105	6.01081	1.94887	1.09744	3.7334	5.02608	3.68699	10.3818	7.67061	8.55893	1.45477	6.11185	0.834337	1.07822	6.72637	6.53637	6.77521	6.13098	7.64818	5.80081	5.6113	5.11505	8.48079	7.53079	3.84028	8.10753	3.63197	2.59619	8.84965
Ifng	6.3726	11.0198	5.84661	14.2668	11.2002	8.04173	10.3236	19.6101	8.94905	4.99271	8.72864	2.44474	4.17168	7.54757	9.60909	3.73507	4.06513	8.17464	10.5163	7.45818	8.01614	8.18409	3.8549	11.2962	10.5608	12.7404	8.17193	6.05777	19.9117
Ifngr1	734.974	701.261	653.845	712.242	755.392	769.995	898.888	1857.19	850.16	1580.55	1032.89	1491.29	1349.96	1872.87	929.199	1020.61	826.575	1789.23	1080.31	1534.73	1080.58	1034.26	903.59	863.217	880.383	939.315	753.633	1260.88	1803.12
Ikbkb	949.518	1083.95	1030.95	1011.84	991.84	946.913	1206.38	1128.16	1087.95	1088.41	1233.65	1059.79	1109.67	1073.91	1310.68	1319.41	1169.4	1269.11	1324.09	1025.91	1350.72	1307.41	1185	1165.39	1197.21	1291.41	1367.44	1353.48	1202.45
Ikbke	44.6082	45.0811	25.3353	41.7029	41.0674	58.3025	58.2545	99.204	44.7452	122.678	53.8266	99.012	79.262	130.465	73.0291	59.7611	32.521	125.685	66.9216	125.96	77.7565	45.0125	48.5718	59.305	46.0833	54.4363	48.1236	65.7701	115.045
Ikbkg	226.227	231.416	251.404	248.023	255.116	227.179	230.806	241.089	204.55	292.43	240.038	272.589	257.81	252.304	255.602	230.641	233.067	233.999	214.149	267.666	261.326	220.97	249.798	259.812	237.137	225.853	227.906	240.58	285.401
Ikzf1	35.0493	65.1171	19.4887	43.8978	26.1338	97.5059	67.1032	117.661	79.263	136.943	78.5577	130.794	94.2801	139.091	83.5991	59.7611	35.2311	138.969	84.13	164.909	80.963	54.2196	56.2816	65.8944	47.0434	72.9678	34.5037	83.9434	120.576
Ikzf3	30.8009	74.1333	8.76991	25.2412	21.1559	111.579	53.8301	77.2868	46.0237	123.391	72.7386	57.4514	45.0542	49.5983	31.71	19.6091	43.3613	64.3753	39.1969	99.4424	23.2468	29.6673	17.7326	16.0029	36.4826	20.8479	6.35594	45.866	75.222
Il10	4.2484	9.01621	5.84661	18.6566	11.2002	12.0626	17.6976	8.07474	20.455	12.1251	23.2764	13.4461	20.0241	10.7822	25.9446	10.2714	8.13025	15.3275	21.0325	14.9164	9.61936	18.4142	16.9616	20.7097	10.5608	23.1644	15.4359	6.92317	3.31862
Il10ra	58.4155	51.0919	43.8495	63.6518	73.4236	107.558	100.286	280.309	109.945	313.827	189.12	248.141	211.087	226.427	114.348	98.0456	79.9475	251.37	150.096	411.029	97.7969	95.14	83.2659	90.3695	55.684	78.7589	48.1236	115.963	264.383
Il10rb	1973.38	2028.65	1906.97	2044.54	2012.3	2124.02	2014.57	2310.53	2048.05	1663.28	2115.24	1699.09	1984.89	1621.65	1876.66	1734.01	1977.01	1884.26	1993.31	1485.01	2045.72	1987.71	2147.95	1813.04	2103.51	1968.97	2028.45	2079.55	1658.2
Il12a	4.2484	5.00901	7.79547	8.77956	8.71127	15.0782	8.84878	10.3818	12.7844	12.1251	16.0025	28.1145	11.6807	15.0951	11.5309	13.0727	8.13025	13.2838	8.6042	7.45818	11.2226	15.3452	6.16785	6.58944	11.5208	23.1644	10.8959	4.32698	19.9117
Il12b	6.3726	14.0252	2.9233	5.48722	17.4225	24.1252	22.8593	21.9172	20.455	20.6841	33.4598	15.8908	15.8524	24.7991	21.14	13.0727	18.9706	21.4584	16.2524	22.3745	8.81775	12.2761	10.7937	9.41349	10.5608	6.94931	5.44795	15.5771	11.0621
Il12rb1	6.3726	5.00901	4.87217	7.68211	12.4447	6.0313	5.89919	10.3818	10.2275	6.4192	16.0025	4.88948	10.012	8.62579	7.68728	5.6026	5.42017	9.19647	7.64818	6.62949	6.41291	1.02301	4.62588	8.47214	1.92014	3.47466	5.44795	9.51935	7.74344
Il13	15.9315	12.0216	24.3609	16.4617	27.3783	21.1095	11.061	17.303	16.6197	13.5516	11.6382	12.2237	12.5151	15.0951	15.3746	20.5429	20.3256	8.17464	18.1644	13.259	18.4371	17.3912	10.7937	13.1789	12.4809	22.0062	23.6078	9.51935	18.8055
Il15	177.371	167.301	182.219	178.884	185.426	164.855	159.278	68.0586	170.032	87.729	157.115	70.8975	101.789	63.6152	160.472	126.059	135.504	106.27	128.107	67.1236	109.019	120.715	170.387	139.32	159.371	132.037	144.371	124.617	71.9034
Il17a	14.8694	11.0198	10.7188	9.877	19.9115	14.073	11.7984	8.07474	14.0628	9.98542	16.0025	8.55659	10.8464	8.62579	17.2964	14.0065	10.8403	11.2401	6.69216	8.28687	14.429	11.2531	6.16785	10.3548	18.2413	12.7404	15.4359	6.05777	6.63724
Il17c	5.3105	9.01621	9.74434	8.77956	7.4668	9.04694	10.3236	11.5353	6.39218	6.4192	11.6382	11.0013	9.17771	6.46934	7.68728	8.40391	10.8403	13.2838	5.73614	9.11556	8.01614	6.13807	3.8549	5.6481	6.72048	9.26575	8.17193	13.8463	9.95585
Il17f	38.2356	41.0739	42.8751	47.1901	48.5342	37.193	42.7691	14.996	46.0237	14.9781	52.3718	8.55659	20.0241	7.54757	34.5927	25.2117	37.9412	9.19647	25.8126	14.0877	25.6516	36.8284	26.9843	26.3578	36.4826	20.8479	19.0678	13.8463	9.95585
Il17rc	104.086	102.184	117.907	121.816	113.247	120.626	115.772	148.806	120.173	150.494	120.746	151.574	119.31	143.404	122.035	101.781	100.273	167.58	93.6902	162.423	101.003	87.9789	97.1436	84.7214	110.408	106.556	99.8791	112.501	129.426
Il18	78.5954	99.1783	71.1337	76.8211	98.3129	112.584	92.1748	126.889	89.4905	123.391	107.653	100.234	111.801	106.744	96.0909	71.9001	86.7227	165.537	108.987	90.3269	109.821	97.186	97.1436	103.548	89.2864	88.0246	86.2592	121.155	119.47
Il18r1	40.3598	50.0901	38.0029	40.6055	56.001	61.3182	49.4057	307.994	48.5805	122.678	55.2814	130.794	118.476	166.046	37.4755	84.0391	50.1365	131.816	51.6252	378.71	61.7242	55.2426	45.4879	53.6569	62.4045	39.3794	34.5037	120.29	295.357
Il18rap	9.5589	9.01621	13.6421	18.6566	13.6891	12.0626	14.748	26.5313	15.3412	27.1033	23.2764	34.2264	12.5151	31.2685	14.4136	19.6091	9.48529	28.6113	11.4723	31.4901	12.8258	10.2301	6.93883	7.53079	17.2812	9.26575	10.8959	14.7117	22.1241
Il1a	1.0621	2.0036	1.94887	1.09744	2.48893	11.0574	0.737398	1.15353	1.27844	5.70595	5.81909	12.2237	1.66867	7.54757	0.960909	0.933767	1.35504	10.2183	6.69216	4.97212	0.801614	7.16108	1.54196	0.941349	3.84028	4.63288	4.53996	5.19237	8.84965
Il1b	24.4283	29.0522	12.6676	39.508	52.2676	71.3703	90.7	116.507	145.742	281.731	196.394	119.792	147.678	111.057	190.26	107.383	42.0063	116.489	239.962	165.737	151.505	67.5187	93.2887	151.557	113.288	141.303	68.0994	139.329	149.338
Il1r1	142.321	124.223	124.728	113.037	112.002	152.793	171.076	546.776	136.793	385.152	183.301	364.266	311.208	476.575	142.215	204.495	139.569	362.75	163.48	550.248	154.711	155.498	132.609	154.381	160.332	186.473	129.843	265.676	563.059
Il1rn	12.7452	18.0324	14.6165	26.3387	32.3561	56.2921	58.9919	170.723	75.4277	269.606	146.932	215.137	250.301	295.433	87.4428	125.125	46.0714	442.453	160.612	174.024	132.266	45.0125	77.0981	80.956	60.4844	99.6068	50.8475	209.426	334.074
Il2	9.5589	9.01621	7.79547	8.77956	13.6891	8.04173	8.11138	9.22828	8.94905	10.6987	16.0025	12.2237	12.5151	23.7209	10.57	11.2052	10.8403	6.13098	11.4723	9.11556	10.421	6.13807	8.48079	5.6481	9.60069	9.26575	9.98791	13.8463	13.2745
Il21	3.1863	7.01261	0.974434	7.68211	1.24447	7.03651	4.42439	6.92121	10.2275	4.27946	2.90955	7.33422	4.17168	8.62579	1.92182	7.47014	5.42017	3.06549	4.78011	10.7729	6.41291	4.09204	7.70981	3.7654	3.84028	11.5822	5.44795	7.78856	6.63724
Il21r	13.8073	27.0486	14.6165	9.877	12.4447	22.1147	31.7081	36.9131	24.2903	47.7873	45.098	41.5606	29.2018	45.2854	27.8664	13.0727	12.1954	34.7422	25.8126	53.036	16.8339	8.18409	13.1067	19.7683	15.3611	16.2151	11.8039	15.5771	58.6289
Il22	7.4347	6.01081	15.5909	4.38978	6.22234	11.0574	5.16179	10.3818	15.3412	7.84568	24.7311	11.0013	10.8464	14.0169	8.64818	15.874	18.9706	17.3711	6.69216	14.9164	10.421	8.18409	4.62588	8.47214	5.76041	13.8986	19.0678	18.1733	18.8055
Il23a	10.621	14.0252	8.76991	10.9744	17.4225	18.0939	8.84878	12.6889	12.7844	12.1251	29.0955	18.3356	7.50903	14.0169	10.57	19.6091	16.2605	8.17464	10.5163	10.7729	12.8258	11.2531	11.5647	11.2962	11.5208	12.7404	10.8959	12.1155	12.1683
Il23r	12.7452	3.0054	5.84661	5.48722	8.71127	12.0626	3.68699	12.6889	8.94905	13.5516	13.093	12.2237	10.8464	19.408	8.64818	8.40391	9.48529	13.2838	8.6042	19.0598	8.81775	4.09204	5.39687	8.47214	9.60069	5.79109	12.7119	8.65396	21.0179
Il27	5.3105	7.01261	5.84661	3.29233	7.4668	6.0313	7.37398	3.4606	6.39218	5.70595	16.0025	7.33422	9.17771	3.23467	9.60909	8.40391	8.13025	8.17464	6.69216	4.97212	5.6113	8.18409	9.25177	7.53079	4.80035	10.424	8.17193	10.3847	11.0621
Il27ra	7.4347	15.027	5.84661	9.877	7.4668	18.0939	18.435	24.2242	14.0628	27.1033	14.5477	23.225	19.1898	23.7209	10.57	20.5429	8.13025	23.5021	14.3403	28.1754	13.6274	10.2301	11.5647	6.58944	7.68055	8.10753	8.17193	12.1155	27.6552
Il2ra	13.8073	34.0612	19.4887	31.8259	24.8893	44.2295	28.0211	94.5899	24.2903	47.0741	29.0955	41.5606	21.6928	40.9725	24.9836	27.0793	32.521	35.7641	21.9885	104.415	23.2468	21.4832	30.0683	32.9472	16.3212	24.3226	19.9758	25.0965	79.6468
Il2rb	26.5525	54.0973	15.5909	28.5336	39.8229	106.553	67.1032	191.487	63.9218	125.531	82.9221	78.2317	65.0783	75.4757	39.3973	37.3507	46.0714	84.8119	37.2849	124.303	30.4613	25.5753	18.5035	17.8856	30.7222	19.6897	12.7119	41.539	82.9655
Il2rg	90.2785	167.301	46.7728	88.893	113.247	267.387	251.453	387.588	194.322	504.263	378.241	237.14	354.593	323.467	232.54	172.747	111.113	439.387	260.038	475.666	234.873	147.314	199.684	196.742	135.37	172.575	98.9711	257.023	383.853
Il33	113.645	122.22	114.009	96.5751	116.98	141.735	126.832	341.446	129.122	460.042	176.028	326.373	379.623	430.211	131.645	241.846	138.214	434.278	155.832	294.184	156.315	162.659	112.563	151.557	136.33	140.144	109.867	296.831	276.552
Il4	2.1242	6.01081	0.974434	5.48722	4.97787	3.01565	1.4748	2.30707	1.27844	0.713244	1.45477	3.66711	1.66867	7.54757	0.960909	0.933767	1.35504	4.08732	0.956023	0.828687	2.40484	5.11505	0.770981	0.941349	2.88021	9.26575	0.907992	2.59619	2.21241
Il4ra	252.78	259.467	210.478	234.853	256.36	265.377	239.654	575.614	296.597	457.903	293.864	411.939	352.925	470.105	298.843	335.223	273.718	411.798	326.004	551.905	278.16	257.799	217.417	245.692	246.738	255.966	189.77	292.504	430.314
Il5	5.3105	2.0036	6.82104	6.58467	1.24447	8.04173	6.63658	8.07474	6.39218	6.4192	4.36432	8.55659	10.012	8.62579	9.60909	16.8078	2.71008	6.13098	6.69216	9.94424	4.80968	6.13807	7.70981	10.3548	5.76041	10.424	9.07992	6.92317	11.0621
Il6	8.4968	4.00721	0.974434	7.68211	12.4447	6.0313	5.89919	13.8424	15.3412	35.6622	10.1834	12.2237	29.2018	29.112	12.4918	19.6091	2.71008	29.6331	4.78011	33.1475	8.01614	4.09204	5.39687	5.6481	6.72048	3.47466	2.72398	23.3657	23.2303
Il6ra	93.4648	104.187	94.5201	113.037	109.513	109.569	120.933	324.143	124.008	251.062	205.123	248.141	165.199	226.427	130.684	117.655	100.273	228.89	164.436	379.539	145.894	125.83	111.021	113.903	107.528	112.347	98.9711	135.002	231.197
Il6st	840.122	809.455	902.326	857.104	792.726	870.517	1004.34	1954.09	1030.42	1822.34	1051.8	1435.06	1778.81	1730.55	974.362	1369.84	891.617	1719.74	1033.46	1791.62	1034.88	947.308	973.749	915.933	884.224	869.822	804.481	1286.84	1580.77
Il7	26.5525	26.0468	26.3097	30.7285	24.8893	21.1095	21.3845	23.0707	24.2903	17.8311	40.7336	41.5606	21.6928	44.2072	24.0227	34.5494	35.2311	41.895	25.8126	39.777	35.271	21.4832	24.6714	24.4751	17.2812	31.2719	31.7797	27.6927	34.2924
Il7r	24.4283	32.0576	10.7188	19.754	23.6449	65.339	20.6472	88.8222	11.5059	55.633	27.6407	28.1145	20.0241	42.0507	16.3355	14.0065	21.6807	35.7641	17.2084	62.1515	20.0403	22.5062	11.5647	15.0616	20.1615	15.0568	9.98791	12.1155	70.7972
Impdh1	138.073	142.256	130.574	136.083	153.069	154.803	168.864	321.836	164.918	252.488	181.847	212.692	224.437	218.879	137.41	160.608	136.859	230.934	173.996	236.176	165.132	147.314	176.555	155.323	135.37	167.942	145.279	186.06	264.383
Impdh2	827.376	837.506	792.215	863.689	883.572	895.647	816.3	733.648	763.226	911.526	842.314	952.226	953.647	979.027	746.627	875.874	747.983	962.564	807.839	818.743	766.343	708.947	796.423	741.783	820.859	814.228	782.689	880.973	1008.86
Ins2	7.4347	7.01261	6.82104	15.3642	17.4225	9.04694	7.37398	10.3818	8.94905	14.2649	18.912	17.1132	10.012	14.0169	14.4136	14.9403	12.1954	17.3711	7.64818	14.9164	5.6113	13.2991	6.93883	17.8856	4.80035	9.26575	15.4359	16.4425	12.1683
Insr	558.665	533.96	650.922	569.574	574.944	566.942	575.171	433.729	563.79	485.006	613.914	499.949	561.509	384.926	624.591	553.724	691.071	470.042	679.732	448.32	734.278	677.233	676.15	682.478	610.604	630.071	718.221	565.103	493.368
Irak1	1004.75	1086.95	1096.24	1003.06	1117.53	1001.2	1064.8	769.408	958.827	855.179	987.791	783.539	914.433	773.086	938.808	944.039	1098.94	897.167	974.187	764.878	1047.71	935.032	1060.87	1034.54	1016.71	1009.97	1096.85	997.801	859.522
Irak2	452.455	392.706	437.521	449.952	434.319	394.045	393.771	312.608	456.401	417.248	432.068	333.707	367.108	319.154	396.856	394.05	410.578	384.208	445.507	357.993	428.062	367.261	343.086	346.417	359.066	376.421	436.744	327.12	301.994
Irak4	195.426	194.349	224.12	209.612	247.649	245.273	232.28	432.576	217.334	369.46	280.771	306.815	347.919	382.769	261.367	286.667	245.263	409.754	270.554	382.853	277.358	254.73	237.462	226.865	302.422	294.188	257.87	328.85	407.084
Irf1	299.512	378.681	258.225	283.141	306.139	522.712	505.855	733.648	543.335	917.945	663.376	723.643	705.015	850.718	474.689	550.923	414.643	1004.46	537.285	911.556	420.847	369.307	322.27	423.607	401.309	381.054	268.766	647.316	913.726
Irf2	479.007	486.875	454.086	478.486	460.453	555.884	561.897	771.715	530.551	649.052	581.909	576.959	617.409	597.336	546.757	563.062	577.248	641.71	576.482	657.977	544.296	544.242	544.312	537.51	519.397	530.464	511.199	563.373	650.449
Irf3	567.162	528.951	557.376	554.21	581.166	562.921	548.624	550.236	540.778	543.492	554.268	512.173	546.491	456.089	502.556	519.175	544.727	518.068	523.9	440.033	482.571	491.045	516.557	456.554	505.956	472.553	464.892	544.334	435.845
Irf4	11.6831	28.0504	11.6932	10.9744	13.6891	38.1982	28.0211	71.5192	26.8471	69.1847	34.9146	51.3395	39.2138	49.5983	16.3355	23.3442	12.1954	68.4626	24.8566	77.0679	18.4371	11.2531	16.1906	10.3548	23.0417	17.3733	12.7119	34.6158	67.4786
Irf7	177.371	218.393	109.137	173.396	349.695	598.103	764.682	804.014	1405	709.678	1178.37	651.523	657.458	706.236	909.02	374.441	424.128	1430.56	1049.71	718.471	369.544	630.175	690.799	678.713	429.151	368.314	188.862	976.166	1254.44
Irf9	243.221	297.535	205.606	234.853	284.983	437.269	527.24	1610.33	577.853	989.983	696.836	788.429	871.882	953.15	540.992	556.525	449.874	1085.18	602.294	1131.99	520.247	499.229	538.916	459.378	456.993	470.237	293.281	869.723	1129.44
Isg15	226.227	300.54	144.216	174.494	388.274	535.78	775.743	1462.68	985.674	1029.21	1064.89	754.202	820.988	987.653	881.154	470.619	498.655	1809.66	920.65	1310.15	515.438	590.277	706.989	652.355	478.114	473.712	247.882	1169.15	1856.21
Isg20	117.893	150.27	83.8013	117.427	189.159	221.147	231.543	469.489	245.46	251.062	264.769	275.033	186.891	332.093	291.156	171.813	174.8	433.256	247.61	487.268	195.594	206.648	200.455	224.982	194.894	202.688	126.211	256.157	737.839
Itga4	42.484	41.0739	25.3353	41.7029	49.7787	107.558	118.721	229.553	134.236	276.025	194.94	199.246	191.063	188.689	136.449	89.6417	62.3319	203.344	151.052	267.666	127.457	94.117	84.0369	103.548	74.8854	122.771	58.1115	122.886	178.099
Itga5	40.3598	51.0919	40.9262	48.2876	42.3119	48.2504	58.9919	155.727	74.1493	127.671	91.6507	106.346	108.464	140.169	72.0682	69.0988	67.7521	159.406	58.3174	135.905	60.9226	34.7824	43.9459	40.478	53.7639	64.8603	39.9516	64.9047	143.807
Itgal	56.2913	90.1621	35.0796	224.976	57.2455	128.668	201.31	305.687	205.828	358.762	309.867	262.81	257.81	193.002	278.664	139.131	96.208	286.113	282.983	281.754	202.808	110.485	169.616	188.27	95.0468	160.992	115.315	177.406	228.985
Itgam	18.0557	35.063	12.6676	148.155	56.001	127.662	192.461	462.567	264.636	500.697	382.605	553.734	352.09	559.598	312.296	148.469	50.1365	621.273	458.891	588.368	154.711	143.222	173.471	256.047	96.967	151.727	59.0195	179.137	502.218
Itgax	15.9315	14.0252	6.82104	15.3642	14.9336	36.1878	21.3845	31.1454	34.5178	61.339	33.4598	44.0053	28.3675	35.5814	21.14	18.6753	25.7458	49.0479	36.3289	43.9204	17.6355	15.3452	14.6486	14.1202	21.1215	17.3733	15.4359	21.6349	74.1158
Itgb2	73.2849	115.207	52.6194	238.146	120.713	234.215	335.516	479.871	323.444	548.485	522.263	443.72	361.268	433.446	367.067	201.694	138.214	443.474	457.935	531.188	275.755	193.349	220.501	291.818	176.653	235.118	101.695	252.696	422.571
Itgb7	28.6767	56.1009	26.3097	24.1438	22.4004	68.3547	31.7081	125.735	31.9609	84.876	61.1005	44.0053	50.0602	54.9894	39.3973	31.7481	42.0063	87.8774	26.7686	81.2113	36.8742	25.5753	25.4424	21.651	24.9618	26.639	15.4359	43.2698	48.6731
Itk	21.242	35.063	10.7188	12.0719	16.1781	20.1043	15.4854	27.6848	23.0118	39.2284	21.8216	24.4474	22.5271	34.5032	24.0227	10.2714	17.6155	29.6331	21.0325	38.1196	16.8339	19.4372	10.7937	15.0616	15.3611	22.0062	13.6199	26.8273	27.6552
Itpr3	121.079	98.1765	115.958	104.257	90.8461	115.6	138.631	704.81	118.895	297.423	132.384	365.489	207.75	433.446	159.511	149.403	146.345	321.877	143.403	443.347	141.886	122.761	130.296	125.199	115.208	158.676	126.211	229.33	527.66
Jag1	301.637	270.486	296.228	348.987	326.05	288.497	342.89	639.058	279.977	432.939	349.146	488.948	431.352	511.078	334.396	387.513	287.269	401.579	309.751	551.077	299.002	303.834	332.293	360.537	325.463	296.504	296.913	353.947	573.015
Jag2	31.863	24.0432	29.233	25.2412	27.3783	34.1773	29.4959	48.4485	38.3531	31.3827	45.098	42.783	44.2199	35.5814	36.5146	27.0793	17.6155	34.7422	31.5488	37.2909	24.85	18.4142	23.1294	30.1232	24.9618	24.3226	19.0678	18.1733	33.1862
Jak1	3136.38	2963.33	3231.22	2869.82	3108.68	3078.98	3019.65	2566.62	2980.03	3226.72	3245.6	2816.34	3346.53	3017.95	3167.16	3283.13	3284.62	3497.73	2905.35	2747.93	3074.19	2827.6	3132.5	3263.66	3031.9	2718.34	2984.57	3006.38	2709.1
Jak2	785.954	719.293	749.34	802.232	704.368	808.194	868.655	1064.71	868.058	837.348	871.409	799.43	888.569	849.64	865.779	763.822	761.533	890.014	785.851	845.261	872.957	790.787	810.301	726.722	726.772	840.867	899.82	1029.82	899.346
Jak3	168.874	208.375	179.296	205.222	200.359	205.064	205.734	513.323	231.397	416.534	221.125	383.824	305.367	403.256	229.657	264.256	256.103	395.448	214.149	464.065	201.205	259.845	231.294	225.924	264.979	235.118	165.254	270.003	409.296
Jun	558.665	748.346	542.76	492.753	505.254	828.298	446.126	1770.68	668.622	1380.13	675.015	1288.38	1231.48	1528.92	643.809	1094.38	753.403	1696.24	717.017	1584.45	771.152	445.01	663.814	672.123	675.889	699.564	590.195	1175.21	1663.73
Kbtbd8	49.9187	81.1459	73.0826	74.6263	60.9789	91.4746	67.1032	71.5192	54.9727	97.0012	77.103	75.787	92.6114	78.7103	64.3809	86.8404	70.4622	94.0084	68.8336	81.2113	88.1775	89.0019	80.953	75.3079	94.0868	74.126	86.2592	82.2126	78.5406
Kif22	10.621	32.0576	14.6165	9.877	12.4447	39.2034	16.9602	78.4404	23.0118	62.7655	26.1859	46.4501	71.753	80.8668	22.1009	44.8208	12.1954	112.401	25.8126	91.1556	19.2387	17.3912	19.2745	35.7713	14.401	13.8986	12.7119	57.1161	54.2041
Kir3dl1	3.1863	7.01261	10.7188	5.48722	14.9336	8.04173	5.89919	5.76767	5.11374	11.4119	5.81909	6.11185	0.834337	9.70401	6.72637	7.47014	9.48529	16.3493	5.73614	6.62949	4.00807	6.13807	3.08392	8.47214	2.88021	6.94931	8.17193	5.19237	15.4869
Kir3dl2	6.3726	13.0234	6.82104	10.9744	8.71127	11.0574	7.37398	1.15353	5.11374	7.84568	10.1834	9.77896	7.50903	1.07822	8.64818	8.40391	16.2605	6.13098	12.4283	0.828687	5.6113	16.3682	7.70981	14.1202	13.441	13.8986	12.7119	7.78856	24.3365
Kit	81.7817	71.1279	76.9803	73.5288	48.5342	64.3338	72.265	211.097	75.4277	106.273	82.9221	156.463	73.4217	140.169	67.2637	99.9131	79.9475	96.0521	86.042	200.542	60.9226	80.8179	79.411	66.8358	69.125	55.5945	52.6635	51.9237	163.718
Klc1	255.966	248.447	315.717	261.192	282.494	261.356	324.455	522.551	299.154	424.38	301.138	342.264	326.226	333.171	276.742	284.799	258.813	359.684	272.466	441.69	347.099	268.029	280.637	302.173	265.939	242.068	261.502	303.754	381.641
Klra1	7.4347	3.0054	0.974434	3.29233	1.24447	7.03651	6.63658	3.4606	3.83531	4.27946	2.90955	6.11185	1.66867	3.23467	3.84364	3.73507	9.48529	1.02183	6.69216	8.28687	2.40484	8.18409	1.54196	3.7654	4.80035	5.79109	0.907992	4.32698	5.53103
Klrb1	3.1863	7.01261	3.89774	7.68211	7.4668	11.0574	6.63658	3.4606	10.2275	6.4192	8.72864	12.2237	3.33735	7.54757	7.68728	7.47014	10.8403	8.17464	12.4283	8.28687	2.40484	5.11505	10.0228	5.6481	3.84028	8.10753	9.07992	5.19237	9.95585
Klrd1	19.1178	16.0288	13.6421	10.9744	18.667	37.193	29.4959	27.6848	17.8981	47.7873	32.005	28.1145	32.5391	34.5032	9.60909	27.0793	12.1954	25.5458	15.2964	37.2909	15.2307	18.4142	13.1067	17.8856	9.60069	13.8986	9.07992	19.9041	29.8676
Klrk1	27.6146	35.063	14.6165	21.9489	28.6227	44.2295	50.8805	79.5939	44.7452	54.2065	62.5552	46.4501	60.0723	42.0507	40.3582	37.3507	36.5861	66.419	44.9331	49.7212	31.2629	34.7824	26.9843	25.4164	21.1215	22.0062	10.8959	56.2507	51.9917
Kmt2a	197.551	204.367	226.069	204.125	197.87	227.179	247.028	313.761	239.067	364.468	247.311	293.369	272.828	309.45	218.126	249.316	260.168	364.793	238.05	375.395	281.366	234.269	252.882	251.34	245.778	283.764	276.937	250.965	455.757
Kras	178.433	190.342	195.861	187.663	158.047	182.949	209.421	347.214	182.816	218.966	176.028	290.924	235.283	307.294	211.4	196.091	174.8	337.204	193.117	284.24	245.294	197.441	190.432	197.683	179.533	225.853	222.458	251.83	336.287
Lag3	16.9936	37.0666	18.5143	18.6566	31.1117	59.3077	32.4455	63.4444	33.2393	89.8687	53.8266	39.1158	41.7168	51.7547	15.3746	38.2845	27.1008	76.6373	38.2409	76.2392	25.6516	21.4832	15.4196	23.5337	24.9618	11.5822	12.7119	25.0965	45.3544
Lat	22.3041	17.0306	4.87217	14.2668	14.9336	41.2139	22.8593	25.3778	12.7844	29.243	32.005	26.8921	14.1837	26.9556	11.5309	3.73507	6.77521	19.4148	15.2964	21.5459	14.429	7.16108	10.0228	9.41349	16.3212	10.424	3.63197	15.5771	21.0179
Lbp	123.204	105.189	102.316	126.206	114.491	134.699	131.257	493.713	132.957	387.291	176.028	484.059	337.906	681.437	127.801	196.091	100.273	507.85	152.964	513.786	133.869	124.807	110.25	130.848	136.33	148.252	101.695	244.907	626.113
Lif	10.621	13.0234	3.89774	4.38978	6.22234	8.04173	12.5358	166.109	23.0118	213.26	17.4573	121.015	135.997	213.488	15.3746	57.8936	13.5504	150.209	17.2084	186.455	17.6355	17.3912	6.93883	22.5924	14.401	10.424	12.7119	88.2704	159.294
Lilra5	76.4712	65.1171	64.3127	94.3803	110.758	103.537	189.511	358.749	199.436	294.57	280.771	276.256	295.355	269.556	178.729	175.548	119.244	342.313	252.39	367.108	171.545	153.452	144.944	168.502	135.37	113.505	86.2592	239.715	324.118
Lilrb4a	64.7881	78.1405	51.645	103.16	87.1127	162.845	228.593	696.735	288.926	480.726	427.703	413.161	387.132	548.816	395.895	224.104	124.664	533.396	539.197	591.682	402.41	198.464	254.424	321.941	189.134	331.251	157.991	440.486	623.9
Lpin1	802.948	718.292	1187.84	871.371	833.793	913.741	837.684	479.871	907.689	868.018	1158	469.39	914.433	363.361	965.714	775.027	898.393	404.645	899.617	379.539	1013.24	895.134	1008.44	1019.48	1042.64	820.019	908.9	579.815	438.058
Lrr1	12.7452	11.0198	9.74434	12.0719	11.2002	8.04173	12.5358	34.606	11.5059	34.949	11.6382	20.7803	36.7108	33.4249	14.4136	13.0727	8.13025	34.7422	10.5163	41.4343	17.6355	15.3452	15.4196	15.0616	7.68055	12.7404	10.8959	23.3657	22.1241
Lrrc41	250.656	225.405	221.197	231.561	235.204	243.262	241.129	310.301	221.169	230.378	215.306	268.921	261.147	245.835	234.462	235.309	230.357	271.807	241.874	256.893	233.27	202.556	211.249	212.745	197.774	178.366	245.158	224.137	264.383
Lta	16.9936	22.0396	17.5398	17.5591	19.9115	26.1356	18.435	32.299	17.8981	18.5443	20.3668	26.8921	20.8584	17.2516	13.4527	10.2714	24.3908	15.3275	14.3403	21.5459	13.6274	19.4372	11.5647	14.1202	19.2014	18.5315	16.3439	12.9809	28.7614
Ltb	95.589	235.423	41.9007	108.647	107.024	438.274	178.45	271.081	148.299	256.055	192.03	160.13	141.837	235.053	109.544	98.0456	120.599	209.475	91.7782	246.12	97.7969	68.5417	54.7396	75.3079	98.8871	84.55	43.5836	138.463	200.223
Ltbp1	114.707	118.213	107.188	158.032	120.713	161.84	164.44	266.467	153.412	193.289	135.294	187.023	216.093	214.566	167.198	128.86	117.889	220.715	147.228	341.419	99.4001	102.301	144.944	157.205	140.17	148.252	116.223	158.367	256.64
Ltf	10.621	4.00721	9.74434	9.877	6.22234	8.04173	7.37398	12.6889	16.6197	3.56622	11.6382	3.66711	7.50903	4.31289	12.4918	6.53637	5.42017	7.15281	10.5163	7.45818	7.21452	8.18409	19.2745	14.1202	11.5208	9.26575	9.98791	7.78856	6.63724
Ly6c1	7778.82	7568.61	6548.2	7209.12	8685.14	8808.71	10760.9	19204	11062.3	12067.4	11859.3	14965.5	11749.1	14333.9	9839.71	8912.81	7670.89	15706.6	9125.24	12089.7	7426.95	8161.58	8160.83	7327.46	7600.87	6820.75	6246.07	15337.4	17977
Ly6g	5.3105	9.01621	8.76991	12.0719	6.22234	6.0313	5.16179	14.996	6.39218	14.2649	11.6382	12.2237	8.34337	7.54757	6.72637	9.33767	6.77521	12.262	5.73614	6.62949	5.6113	7.16108	1.54196	5.6481	10.5608	10.424	8.17193	12.1155	12.1683
Ly96	215.606	203.366	178.321	204.125	260.094	193.001	238.917	216.865	226.283	289.577	254.585	246.919	307.036	274.947	211.4	238.111	216.807	357.641	256.214	229.546	254.913	249.615	222.813	208.98	216.016	242.068	230.63	270.869	283.189
Lyn	252.78	268.483	212.427	381.911	275.027	382.987	467.51	719.806	493.476	683.288	599.366	586.738	594.048	655.56	519.852	380.043	292.689	716.303	565.965	738.36	429.665	390.79	434.833	433.962	392.668	429.699	286.017	511.449	717.928
Maf	948.456	1018.83	969.562	783.576	908.461	853.428	769.106	430.269	957.548	481.44	826.311	477.947	551.497	375.222	807.164	632.161	819.8	517.046	835.564	285.068	834.48	797.948	721.638	805.795	696.05	620.805	818.101	529.622	371.685
Maged1	1656.88	1733.12	1761.78	1573.74	1670.07	1629.45	1651.03	1815.66	1815.38	1579.84	1649.71	1437.51	1711.23	1545.09	1688.32	1638.76	1756.13	1510.27	1577.44	1629.2	1794.81	1688.99	1683.82	1597.47	1593.71	1612.24	1705.21	1724.73	1692.5
Malt1	160.377	230.414	192.938	179.981	179.203	201.043	188.774	265.313	221.169	264.614	197.849	290.924	225.271	246.913	255.602	239.978	188.351	297.353	217.017	256.064	243.691	223.016	218.188	221.217	198.734	252.492	240.618	235.388	336.287
Maml3	93.4648	97.1747	101.341	93.2828	105.78	113.589	93.6496	231.861	106.11	181.877	98.9246	233.473	158.524	239.366	138.371	123.257	98.918	164.515	111.855	228.718	131.465	105.37	131.838	103.548	109.448	118.138	136.199	155.771	238.941
Man2b1	1803.45	1544.78	1774.44	1614.34	1810.7	1660.62	1813.26	1511.13	1742.51	1726.05	1920.3	1657.53	2153.42	1500.89	1863.2	1854.46	1906.54	1830.1	2122.37	1449.37	1978.38	1815.84	1953.67	2011.66	1836.61	1787.13	1826.88	1825.98	1440.28
Map2k1	1065.29	1024.84	1134.24	1162.19	1136.2	1111.77	1116.42	1161.61	1132.69	943.622	1099.81	1012.12	1083.8	914.334	1134.83	1014.07	1139.59	1052.49	1062.14	951.332	1074.96	1035.29	1082.46	1018.54	957.189	1022.71	989.711	1025.49	1011.07
Map3k14	63.726	63.1135	85.7502	66.9441	70.9346	88.459	81.8512	141.885	74.1493	116.972	98.9246	132.016	128.488	119.683	98.9737	93.3767	77.2374	123.641	91.7782	145.02	70.542	77.7488	54.7396	56.481	68.1649	71.8096	69.0074	109.905	146.019
Map3k7	1247.97	1294.33	1374.93	1221.46	1172.29	1179.12	1267.59	1493.83	1172.33	1265.29	1224.92	1229.7	1344.12	1237.8	1384.67	1347.43	1277.8	1276.27	1323.14	1425.34	1548.72	1350.37	1311.44	1417.67	1296.09	1435.03	1445.52	1375.98	1311.96
Map4k2	364.3	342.616	373.208	396.178	358.407	378.966	379.023	221.479	352.848	287.437	418.975	260.365	322.888	240.444	361.302	335.223	341.471	258.523	326.96	297.499	358.321	353.962	349.254	304.997	318.743	330.092	365.013	297.696	267.702
Mapk11	38.2356	30.054	31.1819	26.3387	22.4004	37.193	30.2333	62.2909	49.859	54.9198	34.9146	56.229	40.0482	48.5201	37.4755	34.5494	25.7458	67.4408	37.2849	58.8368	32.0645	32.7363	30.0683	32.0059	28.8021	47.487	19.9758	32.0196	50.8855
Mapk12	15.9315	15.027	28.2586	15.3642	21.1559	22.1147	12.5358	12.6889	24.2903	26.39	13.093	33.004	24.1958	23.7209	24.0227	24.278	17.6155	34.7422	21.9885	27.3467	16.8339	22.5062	26.2133	23.5337	14.401	18.5315	14.5279	32.885	29.8676
Mapk14	1356.3	1424.56	1584.43	1386.07	1414.96	1407.3	1440.14	742.876	1393.49	1189.69	1416.95	976.674	1198.11	896.004	1378.9	1151.34	1383.5	1017.74	1402.49	909.069	1408.44	1360.6	1578.2	1424.26	1595.63	1309.95	1583.54	1260.88	1038.73
Mapk15	148.694	117.211	156.884	147.058	176.714	149.777	151.167	189.18	167.475	191.149	158.57	173.577	127.654	154.186	108.583	156.873	169.38	142.034	135.755	280.925	157.918	134.014	150.341	154.381	192.974	170.258	133.475	159.233	234.516
Mapk3	2255.9	2010.62	2202.22	2304.63	2252.49	2238.62	2106.01	2266.7	2095.36	2119.76	2304.36	2123.26	2145.08	2100.38	2036.17	2020.67	2023.08	2209.2	2191.2	2250.71	1855.74	2024.54	1947.5	1845.04	1923.98	2001.4	1887.71	1958.39	2016.61
Mapk7	35.0493	32.0576	42.8751	36.2157	43.5563	35.1826	39.8195	79.5939	52.4159	72.7509	45.098	70.8975	74.256	69.0063	42.28	50.4234	25.7458	79.7028	40.153	91.9842	35.271	33.7594	40.091	38.5953	33.6024	37.063	32.6877	50.1929	77.4344
Mapkapk3	151.88	185.333	199.759	165.714	202.848	188.981	223.432	329.911	216.056	258.194	213.852	293.369	236.952	301.903	192.182	224.104	184.286	276.916	209.369	295.841	197.197	168.797	208.165	165.677	172.812	221.22	178.874	263.946	384.96
Mb21d1	11.6831	17.0306	8.76991	15.3642	18.667	12.0626	16.2228	48.4485	24.2903	38.5152	21.8216	34.2264	25.8644	48.5201	20.1791	20.5429	16.2605	50.0697	3.82409	32.3188	20.842	17.3912	11.5647	16.9443	14.401	15.0568	8.17193	39.8082	32.08
Mbp	28.6767	36.0648	28.2586	39.508	32.3561	35.1826	32.4455	108.432	25.5687	52.0668	27.6407	45.2277	47.5572	42.0507	40.3582	45.7546	36.5861	43.9387	36.3289	75.4105	28.0565	29.6673	34.6941	22.5924	35.5226	32.4301	24.5158	44.1352	70.7972
Mcl1	1664.31	1807.25	1868.96	1733.96	1783.32	1952.13	1649.56	3122.62	1718.22	2943.56	1934.85	2800.45	2921.01	2803.38	1870.89	2198.09	1718.19	2792.66	2024.86	3126.64	2063.35	1671.6	1807.18	1844.1	1841.41	1929.59	1648	2537.34	2769.94
Mdm2	636.198	668.201	684.053	687	675.746	678.521	657.759	671.357	600.865	803.113	771.03	743.201	820.988	770.93	711.073	688.187	684.296	850.163	762.906	791.396	728.667	650.635	728.577	637.293	653.807	699.564	673.73	659.431	787.619
Mef2a	366.425	343.618	352.745	323.746	311.117	369.919	390.821	485.638	373.303	581.294	397.153	575.736	468.063	545.581	428.566	400.586	364.506	534.417	387.189	576.766	396.799	376.468	393.971	393.484	374.427	432.016	348.669	434.429	554.209
Mefv	8.4968	10.018	4.87217	14.2668	14.9336	15.0782	10.3236	9.22828	15.3412	14.9781	29.0955	11.0013	19.1898	14.0169	13.4527	15.874	27.1008	13.2838	13.3843	15.745	13.6274	10.2301	13.1067	15.0616	18.2413	17.3733	12.7119	16.4425	11.0621
Mllt3	107.272	108.195	111.086	92.1854	103.291	116.605	117.984	189.18	149.577	129.097	129.475	160.13	135.997	145.56	121.075	129.794	119.244	136.925	87.9541	187.283	120.242	96.163	117.96	109.197	110.408	118.138	120.763	124.617	163.718
Mmp3	7.4347	25.045	5.84661	6.58467	6.22234	39.2034	14.748	64.598	15.3412	54.2065	21.8216	31.7816	27.5331	43.1289	8.64818	16.8078	8.13025	40.8732	11.4723	61.3228	12.0242	10.2301	11.5647	10.3548	17.2812	12.7404	7.26393	18.1733	69.691
Mmp9	14.8694	13.0234	8.76991	16.4617	4.97787	15.0782	6.63658	6.92121	15.3412	10.6987	13.093	18.3356	11.6807	17.2516	11.5309	12.139	2.71008	18.3929	14.3403	12.4303	10.421	4.09204	10.7937	7.53079	9.60069	9.26575	13.6199	8.65396	9.95585
Mpo	5.3105	6.01081	3.89774	8.77956	7.4668	4.02086	3.68699	10.3818	10.2275	4.27946	11.6382	9.77896	9.17771	10.7822	12.4918	3.73507	14.9055	5.10915	4.78011	4.97212	7.21452	4.09204	7.70981	12.2375	4.80035	9.26575	7.26393	6.05777	13.2745
Mpv17	472.635	508.915	476.498	460.927	578.677	442.295	451.288	417.58	513.931	369.46	514.99	356.932	422.175	301.903	467.963	503.301	504.076	390.339	468.451	230.375	450.507	450.125	434.833	426.431	466.594	430.857	440.376	392.024	303.1
Mpz	11.6831	24.0432	24.3609	19.754	23.6449	27.1408	20.6472	21.9172	26.8471	27.8165	17.4573	34.2264	20.0241	23.7209	21.14	18.6753	35.2311	18.3929	20.0765	35.6335	22.4452	19.4372	17.7326	19.7683	23.0417	26.639	25.4238	28.5581	24.3365
Mpzl1	318.63	269.485	266.021	321.551	319.828	296.539	345.84	617.141	322.166	407.976	309.867	426.607	364.605	439.915	312.296	319.348	319.79	394.427	292.543	585.882	320.645	292.581	250.569	305.938	287.061	311.561	287.833	351.351	483.412
Ms4a1	59.4776	158.285	16.5654	29.631	43.5563	257.335	98.8114	46.1414	58.808	104.847	81.4673	40.3382	33.3735	39.8943	21.14	10.2714	55.5567	38.8296	17.2084	36.4622	27.2549	16.3682	15.4196	9.41349	34.5625	5.79109	6.35594	17.3079	35.3986
Ms4a2	19.1178	24.0432	24.3609	15.3642	14.9336	19.0991	25.8089	9.22828	39.6315	17.1179	30.5502	9.77896	13.3494	12.9387	43.2409	17.7416	23.0357	9.19647	31.5488	14.9164	32.8662	33.7594	26.2133	42.3607	22.0816	27.7973	28.1477	27.6927	13.2745
Ms4a4a	14.8694	15.027	14.6165	7.68211	16.1781	34.1773	109.135	284.923	130.4	241.79	290.955	254.253	311.208	230.74	271.937	88.7079	20.3256	307.571	229.445	281.754	229.261	87.9789	139.548	175.091	72.0052	187.631	71.7313	103.847	271.02
Msn	607.521	641.153	608.047	702.365	639.656	746.875	745.51	1380.78	815.642	1303.81	906.324	1002.34	1230.65	1290.63	791.789	841.324	570.473	1386.62	744.742	1207.4	701.412	544.242	632.204	660.827	604.844	611.54	486.684	836.838	1109.52
Msrb2	749.843	752.353	723.03	769.309	873.616	739.839	695.367	313.761	756.834	396.564	699.746	322.706	495.596	279.26	655.34	531.314	704.622	390.339	611.855	224.574	631.672	607.668	616.014	581.754	693.17	619.647	651.03	534.815	255.534
Mtmr14	316.506	344.62	326.435	347.89	378.318	317.648	297.171	221.479	317.052	222.532	312.776	221.249	234.449	227.505	285.39	310.011	333.34	248.305	297.323	215.459	310.224	331.456	304.537	302.173	312.022	283.764	344.129	271.734	226.772
Mtmr3	1036.61	1080.94	1068.95	1096.35	1035.4	1129.86	1051.53	1304.65	1077.72	997.115	1060.53	888.663	988.689	863.657	1122.34	973.919	1082.68	861.403	1113.77	1044.15	1199.21	1084.39	1085.54	1102.32	1106.96	1077.14	1084.14	963.185	920.363
Mtor	891.102	770.385	904.275	831.863	837.526	824.277	919.536	839.773	906.411	941.482	979.062	768.871	966.997	692.22	866.74	900.152	872.647	741.849	858.508	762.392	913.84	883.881	836.514	873.572	759.415	806.12	809.929	731.259	726.777
Mtr	297.388	334.602	334.231	306.187	302.406	310.612	353.214	354.135	340.064	310.974	334.598	229.806	317.048	240.444	344.966	379.11	334.695	288.156	310.707	345.562	365.536	324.294	317.644	361.478	312.022	319.668	280.569	295.965	306.419
Mx1	6.3726	20.036	9.74434	10.9744	7.4668	21.1095	25.0715	104.972	61.3649	56.3463	59.6457	37.8935	40.8825	42.0507	40.3582	26.1455	25.7458	71.5281	51.6252	101.928	36.0726	42.9665	38.549	35.7713	33.6024	22.0062	12.7119	49.3276	92.9213
Myc	236.848	216.389	177.347	194.248	192.892	226.174	213.845	843.234	256.966	822.37	244.402	789.651	619.912	983.34	211.4	460.347	224.937	861.403	301.147	723.444	250.103	224.039	299.912	293.701	248.658	252.492	218.826	666.355	943.594
Myd88	276.146	277.499	272.842	275.459	313.606	328.706	315.606	519.091	363.076	452.91	373.877	476.724	501.437	486.279	372.833	383.778	314.37	603.902	370.937	492.24	343.091	303.834	325.354	345.475	277.46	326.618	271.49	437.89	596.245
Mzb1	26.5525	103.186	10.7188	42.8003	26.1338	155.808	44.9813	77.2868	53.6943	95.5747	52.3718	63.5632	61.7409	45.2854	19.2182	33.6156	32.521	41.895	27.7247	72.9244	16.8339	17.3912	16.1906	14.1202	26.8819	16.2151	14.5279	34.6158	87.3903
Ncam1	66.9123	52.0937	62.3638	66.9441	57.2455	70.3651	77.4268	215.711	90.7689	218.966	66.9196	200.469	163.53	262.008	80.7164	101.781	54.2017	247.283	73.6138	444.176	93.7888	64.4497	59.3655	54.5983	53.7639	62.5438	60.8354	88.2704	306.419
Ncr1	8.4968	9.01621	7.79547	8.77956	13.6891	12.0626	7.37398	19.6101	16.6197	11.4119	10.1834	1.22237	10.8464	8.62579	12.4918	14.0065	12.1954	17.3711	10.5163	11.6016	7.21452	15.3452	15.4196	5.6481	8.64062	10.424	4.53996	9.51935	6.63724
Neo1	490.69	432.778	480.396	468.609	424.363	406.107	421.792	618.295	406.542	404.409	468.437	433.941	446.37	402.177	473.728	499.566	479.685	426.103	473.231	484.782	557.121	454.217	389.345	423.607	433.951	369.472	426.756	374.716	419.252
Nf1	139.135	148.267	182.219	164.617	151.825	163.85	163.702	216.865	157.248	174.032	168.754	177.244	184.388	177.907	168.159	163.409	170.735	175.755	164.436	210.486	172.347	163.682	167.303	165.677	150.731	184.157	162.531	156.637	195.798
Nfatc1	44.6082	55.0991	46.7728	53.7748	43.5563	82.4277	69.3154	107.279	66.4786	126.244	62.5552	106.346	90.9427	108.901	51.8891	55.0923	46.0714	101.161	61.1855	116.845	52.9065	55.2426	60.1365	50.8329	52.8038	49.8034	40.8596	68.3663	109.514
Nfatc2	84.968	86.1549	65.2871	83.4058	65.9568	89.4642	73.0024	99.204	80.5414	151.921	113.472	129.571	120.145	176.829	103.778	108.317	102.983	152.253	103.25	207.172	90.5823	60.3576	73.2432	64.9531	69.125	90.3411	79.9033	115.098	157.081
Nfe2l1	1678.12	1532.76	1722.8	1696.65	1645.19	1537.98	1609	1956.4	1558.41	1637.61	1598.8	1815.22	1722.91	1627.04	1811.31	1632.23	1791.37	1686.02	1681.64	1867.03	1653.73	1710.47	1675.34	1648.3	1676.28	1767.44	1573.55	1476.36	1877.23
Nfe2l2	1882.04	1930.47	1875.79	1830.54	1788.3	2033.55	1929.03	1992.15	1876.74	2421.46	1952.31	2733.22	2585.61	2575.88	1978.51	1889.01	2006.82	2434	1970.36	2271.43	2171.57	1977.48	2292.9	2175.46	2217.76	2129.96	2161.93	2513.97	2585.2
Nfkb1	441.834	433.78	361.515	403.86	441.786	467.425	488.158	802.86	513.931	716.81	565.907	682.083	640.771	841.014	540.992	545.32	409.223	783.744	516.252	840.288	455.317	386.698	436.375	458.437	474.274	442.44	413.136	590.2	779.875
Nfkb2	357.928	402.724	347.873	379.716	451.742	535.78	463.823	1263.12	481.97	1189.69	616.824	915.555	901.084	1144	546.757	754.484	437.678	1210.87	565.009	1150.22	530.668	390.79	457.192	466.909	440.672	493.401	399.516	783.183	961.293
Nfkbia	210.296	226.407	203.657	241.438	288.716	388.013	165.177	354.135	236.511	353.056	283.681	321.483	335.403	257.695	248.876	232.508	245.263	301.44	294.455	271.809	261.326	166.751	168.074	188.27	219.856	255.966	189.77	242.311	309.738
Nfkbib	215.606	251.452	261.148	240.34	281.25	236.226	254.402	184.566	256.966	214.686	231.309	246.919	210.253	188.689	245.993	253.051	239.842	215.606	244.742	175.682	198.8	228.131	218.959	195.801	213.135	257.125	197.034	225.003	204.648
Nfkbie	74.347	97.1747	72.1081	96.5751	126.936	153.798	147.48	406.044	131.679	410.115	170.208	333.707	245.295	369.831	134.527	233.442	116.534	423.038	164.436	348.877	178.76	105.37	115.647	119.551	99.8472	134.353	98.0631	257.888	367.26
Nfkbiz	146.57	148.267	139.344	276.556	128.18	211.095	244.816	794.786	242.903	819.517	322.96	682.083	450.542	888.456	271.937	327.752	169.38	832.792	280.115	996.082	215.634	181.073	206.623	228.748	182.413	217.745	172.518	486.352	1032.09
Nkg7	23.3662	36.0648	16.5654	21.9489	27.3783	60.313	75.952	59.9838	52.4159	62.7655	103.289	31.7816	49.2259	49.5983	32.6709	30.8143	20.3256	60.288	46.8451	67.1236	24.0484	19.4372	21.5875	25.4164	25.9219	31.2719	14.5279	60.5777	53.0979
Nkiras2	772.147	750.349	771.752	816.499	777.792	802.162	710.852	674.818	747.885	741.774	856.861	722.421	764.253	768.773	752.392	742.345	792.699	693.823	740.918	748.304	773.557	658.819	752.477	712.601	778.616	821.177	695.522	737.317	748.901
Nlrp1a	27.6146	28.0504	33.1308	20.8515	28.6227	36.1878	25.0715	49.602	26.8471	37.8019	17.4573	34.2264	31.7048	26.9556	24.0227	27.0793	36.5861	41.895	33.4608	40.6057	24.85	30.6903	26.2133	30.1232	31.6823	26.639	26.3318	28.5581	19.9117
Nlrp3	12.7452	16.0288	10.7188	10.9744	13.6891	16.0835	7.37398	65.7515	20.455	56.3463	20.3668	39.1158	33.3735	44.2072	16.3355	25.2117	14.9055	58.2443	22.9445	53.8646	14.429	9.2071	14.6486	18.827	9.60069	11.5822	9.98791	19.9041	35.3986
Nod1	180.557	155.279	151.037	164.617	197.87	159.829	198.36	280.309	200.714	235.371	192.03	215.137	206.081	172.516	164.316	186.753	139.569	179.842	202.677	271.809	164.331	137.083	151.883	161.912	157.451	147.094	121.671	161.829	188.055
Nod2	15.9315	19.0342	13.6421	7.68211	13.6891	18.0939	19.1724	36.9131	31.9609	22.1106	17.4573	33.004	26.6988	21.5645	26.9055	16.8078	17.6155	23.5021	26.7686	22.3745	20.842	18.4142	15.4196	32.0059	17.2812	20.8479	26.3318	19.0387	26.5489
Nos2	20.1799	26.0468	26.3097	20.8515	19.9115	21.1095	22.8593	71.5192	37.0746	35.6622	23.2764	47.6724	23.3614	42.0507	18.2573	16.8078	23.0357	35.7641	22.9445	38.9483	18.4371	32.7363	13.8777	19.7683	16.3212	33.5883	21.7918	26.8273	56.4165
Notch1	294.202	222.4	242.634	238.146	216.537	292.518	272.837	745.184	314.495	462.895	330.233	416.828	389.635	391.395	284.429	297.872	275.073	406.689	284.895	688.639	263.731	226.085	239.004	248.516	253.458	230.486	236.078	244.042	440.27
Notch2	634.074	540.973	633.382	639.81	658.323	638.312	659.971	672.511	689.077	731.788	701.201	641.744	776.768	706.236	702.425	670.445	640.935	735.718	692.16	929.787	678.165	596.415	608.304	553.513	602.923	547.838	474.88	518.372	762.176
Notch3	62.6639	61.1099	53.5939	61.4569	60.9789	61.3182	58.9919	335.679	72.8708	192.576	82.9221	149.129	191.063	139.091	74.9509	108.317	75.8823	156.34	72.6577	207.172	73.7485	53.1966	58.5945	58.3637	54.7239	54.4363	49.0316	79.6164	183.63
Nprl2	471.573	442.796	499.885	514.702	522.676	456.368	461.611	354.135	453.845	362.328	546.995	316.594	409.659	296.511	462.197	438.871	516.271	297.353	431.166	309.1	400.005	390.79	424.039	378.422	423.39	427.383	406.78	360.87	278.764
Nprl3	276.146	231.416	267.969	301.797	282.494	257.335	289.798	250.317	276.142	281.018	210.942	256.698	240.289	258.774	270.976	265.19	252.038	236.043	234.226	264.351	228.46	244.5	239.004	260.754	226.576	231.644	226.09	225.868	195.798
Nptn	3169.31	3242.83	3298.46	3314.28	3358.82	3194.58	3276.26	2461.64	3432.6	3163.24	3375.07	3222.17	3466.67	3044.9	3539.99	3544.58	3323.92	3214.68	3624.28	2960.9	2992.42	2998.44	3184.92	3090.45	3202.79	3255.75	3221.55	2981.29	2904.9
Nr4a2	37.1735	31.0558	29.233	42.8003	42.3119	38.1982	35.3951	49.602	35.7962	43.5079	45.098	48.8948	49.2259	43.1289	38.4364	40.152	59.6218	45.9824	33.4608	57.1794	48.0968	33.7594	42.4039	44.2434	42.243	53.2781	36.3197	40.6736	57.5227
Nras	243.221	262.472	287.458	252.412	287.472	217.127	264.726	602.145	300.432	447.917	322.96	425.385	375.452	567.146	317.1	314.68	246.618	545.657	320.268	437.547	343.892	294.627	282.95	306.88	299.542	338.2	286.925	384.236	544.253
Nrbf2	668.061	692.245	621.689	627.738	685.701	695.609	634.9	569.846	635.382	721.803	647.374	638.077	624.918	652.325	714.917	614.419	682.941	648.862	698.853	613.228	749.509	633.244	686.173	650.472	729.653	637.02	685.534	697.509	631.644
Nudt1	299.512	321.578	375.157	314.967	409.43	329.711	278.737	320.683	327.279	225.385	327.324	195.579	304.533	228.583	260.406	287.6	331.985	316.767	258.126	232.032	285.374	288.489	274.469	238.161	277.46	273.34	282.385	292.504	251.109
Oas1a	77.5333	97.1747	49.6961	60.3595	129.425	182.949	224.169	938.977	299.154	517.815	391.334	441.276	345.416	478.731	316.139	178.35	124.664	652.95	335.564	546.105	165.132	198.464	165.761	164.736	154.571	138.986	74.4553	408.467	679.211
Oas2	12.7452	17.0306	17.5398	14.2668	18.667	34.1773	45.7187	264.159	37.0746	232.518	72.7386	125.904	123.482	145.56	30.7491	47.6221	21.6807	233.999	36.3289	353.849	27.2549	35.8054	24.6714	34.8299	26.8819	27.7973	9.98791	68.3663	230.091
Oasl1	44.6082	43.0775	44.824	39.508	85.8682	99.5164	213.845	268.774	285.091	260.334	253.13	222.471	176.879	232.896	267.133	113.92	132.794	394.427	253.346	217.945	115.432	164.705	184.264	181.68	90.2465	104.24	43.5836	195.579	402.659
Ociad2	302.699	233.42	268.944	264.484	265.072	323.68	276.524	644.826	276.142	298.849	261.859	437.609	297.858	431.289	323.826	335.223	308.95	333.117	399.618	599.969	279.763	324.294	252.111	266.402	370.587	421.592	256.054	342.697	512.173
Orai1	128.514	118.213	114.009	130.596	149.336	125.652	117.246	163.802	138.071	104.134	141.113	97.7896	128.488	103.509	110.505	102.714	111.113	105.249	108.031	116.016	92.9872	109.462	100.228	83.7801	78.7257	100.765	86.2592	65.7701	98.4523
Otud7b	482.194	550.991	583.686	523.481	445.519	494.566	515.441	655.208	479.413	610.537	469.892	580.626	637.433	567.146	565.015	573.333	510.851	606.967	519.12	622.344	669.347	621.991	575.152	608.112	569.321	625.438	513.015	663.758	581.864
Otulin	616.018	608.093	620.715	632.128	635.923	638.312	589.181	444.111	618.763	468.601	603.731	460.834	519.792	452.854	604.412	565.863	607.059	519.09	549.713	518.758	589.988	540.15	572.839	529.98	633.646	565.211	536.623	594.527	459.076
P2rx4	527.864	498.897	538.862	469.706	515.209	541.811	505.118	634.444	503.704	613.39	616.824	620.964	700.009	579.006	522.735	600.412	542.017	760.242	626.195	488.925	547.502	534.012	545.083	463.144	542.439	504.983	494.855	700.97	543.147
P2rx7	43.5461	26.0468	37.0285	41.7029	32.3561	47.2451	66.3658	231.861	61.3649	184.73	71.2839	155.241	105.961	134.778	53.8109	81.2378	24.3908	171.668	82.218	261.036	60.9226	51.1505	50.8847	45.1848	43.2031	41.6959	39.9516	57.1161	161.506
Padi2	238.973	238.429	295.254	221.684	182.937	241.252	253.665	116.507	236.511	108.413	257.495	106.346	171.039	67.9281	178.729	153.138	207.321	103.205	181.644	139.219	178.76	194.372	198.142	148.733	151.691	185.315	187.046	104.713	146.019
Padi4	15.9315	18.0324	15.5909	12.0719	19.9115	21.1095	19.9098	35.7596	14.0628	28.5298	13.093	17.1132	20.8584	12.9387	13.4527	13.0727	17.6155	23.5021	12.4283	19.8885	22.4452	21.4832	12.3357	19.7683	16.3212	18.5315	15.4359	14.7117	21.0179
Panx1	39.2977	50.0901	30.2075	29.631	49.7787	57.2973	57.5171	250.317	49.859	141.222	56.7361	151.574	96.7831	195.158	45.1627	72.8339	40.6513	166.558	51.6252	166.566	51.3033	56.2656	32.3812	33.8886	32.6423	33.5883	23.6078	77.8856	174.781
Pard3	314.382	317.571	306.947	276.556	302.406	276.434	326.667	380.667	308.103	338.078	341.872	320.261	312.876	271.712	363.224	324.017	341.471	285.091	350.86	341.419	335.074	301.788	318.415	271.109	306.262	324.301	307.809	290.773	336.287
Park2	265.525	253.456	320.589	288.628	261.338	252.309	226.381	161.495	265.915	157.627	273.497	174.799	190.229	149.873	254.641	204.495	239.842	145.1	230.401	174.853	241.286	261.891	217.417	224.982	243.858	262.916	218.826	208.56	170.356
Parp1	470.511	437.787	494.038	462.024	439.297	515.676	447.601	380.667	460.237	486.432	478.62	460.834	490.59	450.697	490.064	473.42	490.525	512.959	453.155	448.32	460.928	440.918	436.375	448.082	457.953	435.49	435.836	426.64	431.42
Pax5	4.2484	17.0306	2.9233	6.58467	6.22234	20.1043	11.061	3.4606	8.94905	15.6914	13.093	7.33422	7.50903	6.46934	9.60909	4.66884	6.77521	8.17464	0.956023	9.11556	2.40484	4.09204	3.08392	3.7654	5.76041	4.63288	3.63197	6.92317	6.63724
Pcgf2	319.692	333.6	324.487	316.064	266.316	328.706	292.747	528.319	315.774	369.46	298.228	408.272	363.771	411.881	319.022	298.806	326.565	411.798	348.948	474.838	329.463	293.604	346.17	288.053	285.141	365.997	352.301	353.947	513.28
Pdcd1	11.6831	24.0432	6.82104	6.58467	11.2002	39.2034	24.3341	28.8384	25.5687	42.7946	37.8241	40.3382	20.8584	31.2685	14.4136	7.47014	20.3256	26.5676	11.4723	38.1196	12.0242	18.4142	5.39687	5.6481	24.0017	8.10753	12.7119	18.1733	42.0358
Pdcd1lg2	7.4347	4.00721	3.89774	6.58467	3.7334	22.1147	14.0106	14.996	14.0628	21.3973	11.6382	11.0013	10.8464	14.0169	16.3355	7.47014	9.48529	14.3056	19.1205	20.7172	14.429	9.2071	9.25177	11.2962	9.60069	17.3733	9.98791	17.3079	14.3807
Pdpn	622.391	687.236	571.018	638.713	603.567	678.521	749.197	1508.82	685.241	1139.76	757.937	1900.79	1184.76	1700.36	769.688	917.893	582.668	1495.96	681.644	1886.92	826.464	655.75	725.493	642	699.89	649.761	592.919	1078.28	1752.23
Pf4	36.1114	31.0558	13.6421	19.754	27.3783	24.1252	22.1219	159.188	38.3531	80.5966	46.5527	105.124	81.765	139.091	24.9836	34.5494	36.5861	92.9866	24.8566	178.996	27.2549	20.4602	17.7326	19.7683	20.1615	16.2151	17.2518	26.8273	65.2662
Pik3ca	1007.93	1231.21	1218.04	1075.5	1118.78	1051.46	1010.97	804.014	1104.57	965.019	1139.09	844.658	1022.06	855.031	1130.99	1057.96	1127.39	907.385	1055.45	869.292	1217.65	1101.78	1182.68	1285.88	1201.05	1192.97	1306.6	1121.55	876.115
Pik3cd	19.1178	22.0396	18.5143	21.9489	14.9336	32.1669	32.4455	68.0586	21.7334	52.7801	42.1884	41.5606	35.8765	53.9112	24.9836	36.4169	17.6155	58.2443	39.1969	51.3786	17.6355	16.3682	25.4424	31.0645	21.1215	13.8986	17.2518	35.4812	51.9917
Pik3r2	617.08	607.092	645.075	649.687	629.7	625.244	567.059	733.648	584.245	608.397	651.738	562.29	569.018	583.319	590.959	619.088	554.212	620.251	620.459	599.141	598.805	532.989	624.494	583.637	594.283	608.065	631.054	632.604	628.325
Pkm	1926.65	1867.36	2019.03	1986.38	1940.12	1775.21	1677.58	1524.97	1642.79	1360.16	1646.8	1353.16	1324.93	1322.98	2017.91	1687.32	2155.87	1353.93	1636.71	1728.64	1656.94	2034.77	1953.67	2130.27	2348.33	2090.59	2022.1	1479.83	1664.84
Plaur	99.8374	96.1729	118.881	122.914	97.0684	122.636	103.236	352.982	126.565	343.784	142.568	316.594	262.816	417.273	147.98	169.946	120.599	308.593	157.744	401.084	158.719	114.577	132.609	163.795	159.371	172.575	98.9711	283.85	372.791
Plcb1	1103.52	1152.07	1241.43	1088.67	1213.36	1064.52	1176.89	990.886	1277.16	891.555	1029.98	853.214	910.262	685.75	1200.18	993.529	1302.2	822.574	1010.52	873.436	1312.24	1269.56	1334.57	1320.71	1258.65	1197.6	1327.48	855.876	573.015
Plcb2	21.242	25.045	27.2842	43.8978	12.4447	49.2556	44.2439	86.5151	49.859	84.1628	65.4648	51.3395	61.7409	81.945	34.5927	42.9533	25.7458	90.9429	43.977	116.016	32.0645	28.6443	21.5875	28.2405	22.0816	27.7973	33.5957	47.5968	66.3724
Plcg1	197.551	198.357	234.839	237.048	187.915	220.142	204.997	220.325	237.789	237.51	267.678	259.142	216.093	247.991	225.814	223.17	219.517	254.436	231.358	283.411	240.484	202.556	245.943	240.985	241.937	243.226	232.446	217.214	286.507
Plcg2	346.245	314.566	314.742	354.475	358.407	392.034	484.471	1032.41	343.899	642.633	512.08	686.972	524.798	662.029	469.885	397.785	325.21	572.225	466.539	704.384	419.244	359.077	387.803	387.836	368.667	378.738	324.153	449.14	744.477
Pld3	882.606	700.259	833.141	864.787	840.015	834.329	753.621	1090.09	824.591	913.665	868.499	869.105	926.948	932.663	750.47	768.491	804.895	940.084	838.432	869.292	776.764	709.97	785.629	766.258	759.415	741.26	700.97	778.856	945.806
Plekhb2	2144.38	2202.96	2157.4	2135.63	2325.91	2203.43	1933.46	933.21	2103.03	1433.62	1942.12	1265.15	1430.89	1178.5	1895.87	1521.11	2037.98	1361.08	1823.14	1035.86	1988.8	2042.95	1769.4	1760.32	1728.12	1637.72	1854.12	1452.13	1016.6
Pnoc	5.3105	8.01441	2.9233	6.58467	6.22234	5.02608	3.68699	5.76767	16.6197	5.70595	5.81909	8.55659	4.17168	9.70401	5.76546	6.53637	8.13025	8.17464	6.69216	4.14343	3.20645	10.2301	4.62588	3.7654	7.68055	8.10753	3.63197	9.51935	3.31862
Polr1c	831.625	928.67	834.116	902.1	914.683	875.543	794.915	947.052	861.666	684.714	878.683	658.858	787.614	652.325	778.337	791.835	852.321	691.779	747.61	648.033	847.306	838.869	882.002	800.147	860.222	837.392	852.604	780.587	667.042
Polr1d	2148.63	2092.76	1869.94	2221.23	2194	2153.17	1838.33	2061.37	2082.57	1676.12	2075.96	1655.09	1822.19	1663.7	1834.38	1824.58	1890.28	1735.07	1757.17	1523.96	1741.91	1698.2	1774.03	1731.14	1812.61	1696.79	1792.38	1773.2	1514.4
Polr3d	151.88	186.335	166.628	195.345	135.647	188.981	162.965	246.856	190.487	201.135	152.751	200.469	201.075	174.672	174.886	164.343	196.481	182.908	164.436	194.741	195.594	175.958	178.868	147.792	154.571	218.903	173.426	200.772	176.993
Polr3h	317.568	382.688	358.592	354.475	415.652	413.144	358.376	248.01	355.405	333.085	373.877	278.7	359.599	278.182	344.966	359.5	361.796	342.313	359.465	318.216	369.544	373.399	370.071	312.528	362.906	364.839	384.08	393.755	308.631
Pomc	8.4968	8.01441	6.82104	9.877	6.22234	5.02608	3.68699	5.76767	10.2275	2.85298	7.27386	3.66711	5.00602	11.8605	3.84364	5.6026	13.5504	2.04366	8.6042	0.828687	5.6113	6.13807	6.93883	7.53079	3.84028	6.94931	9.98791	3.46158	8.84965
Pou2f2	24.4283	45.0811	18.5143	133.888	51.0232	101.527	134.944	245.703	141.906	322.386	171.663	278.7	178.548	272.791	172.003	91.5092	65.042	266.698	198.853	386.168	125.853	93.094	117.189	144.026	72.9653	103.081	47.2156	107.309	217.923
Pparg	35.0493	29.0522	23.3864	25.2412	37.334	26.1356	49.4057	36.9131	57.5296	141.936	49.4623	35.4487	40.8825	31.2685	52.85	25.2117	23.0357	39.8514	85.086	31.4901	38.4775	34.7824	33.1522	31.0645	29.7621	33.5883	29.0557	30.2888	53.0979
Ppbp	30.8009	27.0486	22.412	29.631	43.5563	22.1147	43.5065	10.3818	51.1374	25.6768	71.2839	12.2237	19.1898	21.5645	42.28	28.9468	37.9412	23.5021	30.5927	19.8885	39.2791	26.5983	14.6486	27.2991	29.7621	23.1644	15.4359	20.7695	17.6993
Ppp2r5d	390.853	371.668	377.106	387.398	359.651	352.831	390.084	324.143	389.923	338.078	397.153	311.704	392.138	314.841	398.777	361.368	368.571	367.859	381.453	341.419	405.616	353.962	371.613	355.83	368.667	353.257	363.197	368.659	317.481
Prdm1	25.4904	29.0522	19.4887	25.2412	17.4225	33.1721	19.9098	42.6808	40.9099	53.4933	37.8241	41.5606	35.8765	32.3467	26.9055	20.5429	24.3908	41.895	29.6367	41.4343	30.4613	21.4832	23.1294	22.5924	21.1215	20.8479	14.5279	19.9041	38.7172
Prdx2	11936.9	12382.3	12066.4	11640.6	12489.5	11282.5	10974.7	11025.5	11367.8	7730.85	11414.1	7247.43	9180.21	7644.61	11039.9	10143.5	11393.2	7927.36	10293.5	6858.21	11336.4	11302.2	11707.3	11179.5	12634.5	11206.9	11947.4	10783.7	7650.52
Prf1	14.8694	12.0216	14.6165	8.77956	12.4447	18.0939	11.7984	19.6101	12.7844	11.4119	33.4598	11.0013	15.8524	11.8605	21.14	15.874	18.9706	15.3275	22.9445	11.6016	11.2226	18.4142	11.5647	7.53079	16.3212	3.47466	13.6199	18.1733	9.95585
Prkcd	1329.75	1361.45	1480.17	1361.93	1439.85	1371.11	1579.51	1736.07	1448.47	1567	1603.16	1402.06	1434.23	1403.85	1555.71	1376.37	1500.03	1687.04	1510.52	1567.05	1393.2	1449.61	1486.45	1373.43	1345.06	1488.31	1377.42	1431.36	1431.43
Prkcq	135.949	125.225	114.983	127.304	134.402	138.72	134.206	99.204	148.299	91.2952	145.477	84.3435	110.132	71.1628	124.918	140.065	123.309	95.0302	130.975	118.502	121.044	119.692	128.754	115.786	136.33	130.879	142.555	105.578	71.9034
Prkdc	177.371	150.27	183.194	166.812	185.426	181.944	188.037	274.541	177.703	282.445	206.578	217.582	192.732	215.645	197.947	207.296	201.901	230.934	168.26	273.467	224.452	176.981	159.593	189.211	146.891	166.784	154.359	157.502	232.303
Prmt5	487.504	456.821	471.626	443.368	484.098	452.347	467.51	486.792	466.629	470.741	480.075	447.387	440.53	428.055	456.432	425.798	429.548	428.147	442.639	383.682	383.171	363.169	415.559	359.595	408.029	377.579	404.964	386.832	439.164
Pros1	331.375	346.623	345.924	342.403	336.006	387.008	484.471	1493.83	461.515	932.21	517.899	1001.12	939.463	1165.56	550.601	603.214	365.861	1112.77	560.229	1306.01	638.084	478.769	467.214	513.035	441.632	467.92	411.32	838.568	1282.09
Psip1	851.805	834.501	805.857	751.75	737.969	860.465	843.584	1301.19	791.352	1018.51	811.763	858.104	991.192	912.177	793.711	891.748	803.54	1047.38	877.629	975.364	848.909	766.235	814.927	818.974	800.698	793.38	837.168	973.57	1033.2
Psmb10	179.495	190.342	143.242	159.13	190.403	300.56	291.272	418.733	340.064	494.278	336.053	365.489	418.837	462.558	270.016	263.322	168.025	553.832	282.983	439.204	225.253	194.372	215.104	220.276	160.332	198.055	163.439	404.14	532.085
Psmb8	491.753	693.247	336.18	502.63	647.123	1245.46	1114.95	2542.39	1006.13	1955.71	1523.15	1915.45	1312.41	2141.35	924.395	810.51	731.723	2451.37	1021.99	2203.48	685.38	695.647	624.494	639.176	600.043	558.261	311.441	1244.44	2307.55
Psmb9	130.638	201.362	89.648	148.155	182.937	392.034	340.678	376.052	290.205	491.425	478.62	314.149	301.196	379.535	215.244	190.489	208.676	508.872	280.115	363.794	171.545	178.004	174.242	150.616	158.411	118.138	91.7072	306.35	482.306
Pstpip1	24.4283	18.0324	12.6676	18.6566	19.9115	38.1982	18.435	28.8384	23.0118	27.1033	20.3668	19.5579	29.2018	24.7991	13.4527	16.8078	18.9706	31.6767	28.6807	33.1475	17.6355	23.5292	12.3357	16.0029	12.4809	17.3733	12.7119	18.1733	28.7614
Pten	1828.94	1993.58	2028.77	1885.41	1831.86	1910.92	2032.27	2484.71	1851.17	2308.77	2096.33	2268.72	2136.74	2167.23	1901.64	1961.85	1940.42	2431.96	1962.71	2220.88	2138.71	1806.64	1964.46	2032.37	1881.74	1868.21	2035.72	1928.97	2264.4
Ptger4	42.484	42.0757	32.1563	44.9952	31.1117	59.3077	49.4057	89.9757	62.6433	136.23	91.6507	139.35	100.12	172.516	80.7164	85.9066	36.5861	136.925	67.8776	149.164	51.3033	50.1275	50.8847	59.305	58.5642	56.7527	43.5836	90.0011	130.532
Ptgs2	35.0493	28.0504	57.4916	58.1646	33.6006	52.2712	48.6683	50.7555	42.1884	64.9052	29.0955	51.3395	159.358	53.9112	62.4591	59.7611	65.042	78.6809	53.5373	41.4343	75.3517	36.8284	39.32	48.9502	65.2847	120.455	32.6877	77.0202	25.4427
Ptk2	573.534	577.038	649.948	576.159	583.655	563.926	643.011	508.709	561.233	602.691	587.728	623.409	605.729	546.659	623.63	610.684	575.893	593.684	563.097	623.173	622.052	637.336	549.709	607.17	569.321	546.679	642.858	589.334	619.475
Ptk2b	1123.7	1125.02	1151.78	1012.94	1141.18	1077.59	1100.94	779.79	1102.01	862.312	1245.29	773.76	890.238	726.723	1169.43	958.979	1162.63	812.355	1117.59	637.26	1204.83	1055.75	1087.85	937.584	1067.6	985.644	1090.5	942.416	750.008
Ptpn11	646.819	704.266	778.573	717.729	710.591	650.375	791.228	800.553	732.544	942.908	730.296	878.884	858.533	860.422	834.069	883.344	726.302	943.15	802.103	822.886	727.064	700.762	680.005	705.071	641.326	674.083	632.87	719.144	821.911
Ptpn18	121.079	128.231	114.983	143.765	131.914	204.059	155.591	257.238	176.424	205.414	193.485	226.138	170.205	224.271	130.684	127.926	117.889	251.37	141.491	269.323	120.242	128.899	137.235	119.551	113.288	97.2904	83.5352	154.04	243.365
Ptpn22	120.017	120.216	111.086	102.062	100.802	169.881	136.419	511.016	144.463	315.967	155.661	345.931	153.518	410.803	133.566	171.813	85.3676	430.191	154.876	343.076	148.299	84.9099	97.9146	128.965	108.488	105.398	110.775	223.272	487.837
Ptpn6	435.461	469.845	404.39	595.913	457.964	574.983	648.173	689.814	646.888	800.26	737.57	693.084	627.421	617.822	688.011	465.95	471.555	749.002	745.698	763.221	610.028	503.321	550.48	574.223	520.357	531.622	477.604	574.623	680.317
Ptprc	128.514	192.346	70.1593	139.375	126.936	319.659	384.184	692.121	369.468	743.2	530.992	482.836	475.572	526.173	447.784	291.335	184.286	626.382	502.868	775.651	347.099	245.523	230.523	315.352	236.177	264.074	134.383	397.217	605.095
Pvr	70.0986	96.1729	90.6224	94.3803	85.8682	97.5059	84.0634	132.657	76.7061	159.767	100.379	154.019	106.795	139.091	72.0682	89.6417	75.8823	144.078	93.6902	152.478	102.607	73.6568	83.2659	95.0763	73.9253	86.8664	88.9832	126.348	173.674
Pycard	1.0621	6.01081	3.89774	3.29233	3.7334	3.01565	8.84878	9.22828	8.94905	11.4119	4.36432	15.8908	5.00602	12.9387	4.80455	7.47014	1.35504	12.262	5.73614	9.94424	9.61936	5.11505	4.62588	6.58944	0.960069	8.10753	3.63197	7.78856	11.0621
Rac1	3360.49	3321.97	3450.47	3350.5	3462.11	3427.79	3490.11	4198.87	3322.65	3530.56	3474	3335.85	3590.99	3422.28	3585.15	3349.42	3487.88	3658.15	3567.88	3545.95	3718.69	3515.07	3534.18	3440.63	3569.54	3488.56	3489.41	3714.28	3377.25
Rag2	5.3105	5.00901	5.84661	6.58467	8.71127	5.02608	9.58618	3.4606	11.5059	7.13244	7.27386	1.22237	3.33735	1.07822	5.76546	9.33767	1.35504	6.13098	5.73614	2.48606	3.20645	6.13807	3.8549	3.7654	1.92014	5.79109	0.907992	4.32698	6.63724
Rap1a	2513.99	2642.75	2502.35	2571.31	2699.25	2663.82	2754.92	2120.2	2514.68	2554.84	2676.78	2403.18	2475.48	2217.91	2828.92	2558.52	2592.19	2512.68	2564.05	2562.3	2913.87	2593.33	2621.33	2726.15	2678.59	2668.54	2529.66	2642.05	2372.81
Rarres1	88.1543	74.1333	93.5457	84.5033	82.1348	92.4799	112.085	39.2202	104.832	53.4933	101.834	31.7816	66.747	29.112	96.0909	70.0326	97.563	57.2225	119.503	33.1475	137.076	84.9099	109.479	122.375	121.929	108.873	110.775	112.501	35.3986
Rassf5	124.266	153.276	113.034	147.058	138.136	193.001	197.623	364.517	207.107	272.459	219.671	254.253	230.277	259.852	229.657	181.151	143.634	247.283	221.797	284.24	202.007	184.142	209.707	178.856	180.493	229.327	166.162	225.868	235.622
Rb1	1153.44	1219.19	1363.23	1150.12	1132.47	1097.7	1354.6	917.06	1249.03	1017.8	1286.02	1166.14	1168.07	1017.84	1393.32	1163.47	1235.8	1079.05	1255.26	1083.92	1373.16	1307.41	1264.41	1268.94	1252.89	1316.89	1356.54	1316.27	1154.88
Rbpj	658.502	670.205	721.081	707.852	591.122	709.682	752.884	1100.47	648.167	1099.82	775.394	1076.91	881.894	1040.49	745.666	731.14	691.071	1042.27	767.686	1259.6	646.101	782.603	715.47	684.361	648.047	712.305	670.098	799.626	996.692
Rela	408.909	391.704	412.186	403.86	443.03	407.112	444.651	1154.69	407.821	816.664	526.628	765.204	722.536	844.249	476.611	575.201	493.235	877.752	508.604	777.308	497	398.974	488.031	409.487	480.035	498.034	424.94	649.047	757.751
Relb	196.489	261.47	213.401	260.094	265.072	340.768	334.041	912.446	340.064	844.481	391.334	803.097	672.476	965.01	361.302	532.247	308.95	996.285	362.333	875.093	361.528	295.65	317.644	307.821	298.581	388.003	269.674	621.354	896.027
Rhoa	6752.84	6204.16	6067.8	6624.18	6817.19	6302.7	6017.17	5001.73	6321.86	6208.79	6674.5	7046.96	6145.73	6419.74	6270.89	5850.99	5830.74	6843.2	6054.49	6144.71	5251.37	5630.65	5319	5364.75	5721.05	5433.2	5446.13	5181.12	5592.98
Ripk1	170.998	146.263	143.242	162.422	154.314	155.808	178.45	259.545	176.424	205.414	174.573	207.803	196.904	217.801	180.651	191.422	168.025	196.191	196.941	208	171.545	171.866	180.41	176.974	196.814	186.473	185.23	194.714	169.25
Ripk2	60.5397	75.1351	77.9547	74.6263	75.9125	98.5112	82.5886	121.121	79.263	123.391	94.5602	111.236	90.1084	112.135	94.1691	85.9066	109.758	128.751	124.283	123.474	101.003	90.025	87.8918	98.8417	100.807	129.721	80.8113	94.3281	128.32
Ripk3	23.3662	18.0324	20.4631	18.6566	19.9115	40.2086	33.9203	80.7474	33.2393	49.9271	21.8216	55.0067	41.7168	66.8499	24.0227	38.2845	36.5861	80.7246	29.6367	87.0121	25.6516	22.5062	26.9843	29.1818	21.1215	28.9555	19.0678	47.5968	71.9034
Rnaseh2a	21.242	17.0306	22.412	24.1438	19.9115	24.1252	19.9098	28.8384	23.0118	32.096	16.0025	26.8921	23.3614	26.9556	19.2182	28.9468	32.521	36.7859	24.8566	42.263	18.4371	16.3682	17.7326	20.7097	23.0417	26.639	24.5158	27.6927	47.5669
Rnf126	645.757	714.284	715.235	674.929	723.035	733.808	718.226	529.473	662.23	604.831	657.557	597.739	638.268	555.285	658.223	628.425	710.042	565.072	657.744	590.854	622.854	594.369	612.93	574.223	609.644	625.438	636.502	601.45	600.67
Rock1	740.284	720.295	747.391	722.119	749.169	708.677	791.228	749.798	708.253	932.923	827.766	860.549	884.397	803.277	764.884	808.643	785.924	871.621	803.059	900.783	814.439	743.729	778.691	797.323	721.012	725.045	740.013	805.683	879.434
Rock2	74.347	62.1117	68.2104	73.5288	67.2012	73.3808	67.1032	171.877	75.4277	108.413	77.103	150.352	96.7831	150.951	59.5764	92.443	79.9475	150.209	72.6577	169.881	80.1614	62.4037	71.7012	88.4868	72.0052	93.8157	73.5473	88.2704	130.532
Rora	954.828	945.7	965.664	887.833	884.816	956.966	932.809	992.04	998.458	1144.76	1041.62	1119.69	1123.02	1206.53	1238.61	1229.77	1205.99	1272.18	1132.89	1000.23	1291.4	1223.52	1294.48	1247.29	1097.36	1174.43	1274.82	963.185	948.019
Rorc	1177.87	1067.92	1051.41	1172.07	1182.24	1133.88	944.607	496.02	1107.13	759.605	1028.52	704.085	750.069	627.526	1143.48	972.052	1254.77	513.981	1092.73	580.909	1034.88	1113.04	1919.74	1678.43	1324.9	1459.36	1460.05	1038.47	836.292
Rps6ka5	53.105	59.1063	82.8269	69.139	58.49	76.3964	80.3764	151.113	92.0474	108.413	91.6507	81.8988	96.7831	64.6934	101.856	78.4365	93.4979	73.5718	96.5583	112.701	70.542	75.7028	82.4949	79.0733	72.9653	72.9678	92.6152	87.405	81.8592
Rras2	1305.32	1292.32	1263.84	1197.31	1284.29	1182.13	1227.77	1177.76	1174.88	1328.77	1300.57	1227.26	1345.79	1544.02	1191.53	1291.4	1189.73	1432.61	1058.32	1278.66	1179.17	1065.98	1296.79	1127.74	1289.37	1025.02	1152.24	1367.33	1278.77
Rsad2	591.59	500.901	551.53	555.307	479.12	564.931	931.334	836.313	1219.63	744.627	963.06	664.969	772.596	659.873	1242.46	591.075	742.563	911.473	1055.45	1089.72	796.002	893.088	955.245	972.414	721.012	747.051	602.906	808.28	1162.62
S100a8	28.6767	27.0486	25.3353	29.631	33.6006	39.2034	71.5276	92.2828	116.338	76.3171	135.294	111.236	56.7349	136.934	257.524	68.165	115.179	82.7683	149.14	125.96	126.655	128.899	68.6173	48.9502	64.3246	74.126	98.0631	77.8856	111.727
S100a9	16.9936	10.018	6.82104	7.68211	14.9336	16.0835	18.435	26.5313	37.0746	24.9635	49.4623	25.6698	18.3554	38.816	67.2637	17.7416	29.8109	25.5458	42.065	41.4343	28.8581	34.7824	22.3584	23.5337	19.2014	27.7973	28.1477	34.6158	32.08
S100b	14.8694	7.01261	2.9233	10.9744	12.4447	14.073	6.63658	8.07474	10.2275	60.6257	11.6382	6.11185	7.50903	5.39112	2.88273	13.0727	8.13025	9.19647	8.6042	3.31475	6.41291	6.13807	6.93883	7.53079	15.3611	11.5822	4.53996	3.46158	9.95585
S1pr1	58.4155	67.1207	60.4149	57.0671	68.4457	90.4694	62.6789	121.121	75.4277	102.707	71.2839	83.1212	89.2741	83.0232	74.9509	53.2247	75.8823	70.5063	108.987	104.415	71.3436	68.5417	83.2659	71.5425	78.7257	56.7527	59.9275	65.7701	98.4523
S1pr4	20.1799	16.0288	11.6932	7.68211	14.9336	29.1513	19.1724	25.3778	24.2903	21.3973	21.8216	24.4474	24.1958	19.408	22.1009	20.5429	10.8403	25.5458	21.0325	27.3467	19.2387	15.3452	13.8777	18.827	14.401	15.0568	9.07992	14.7117	14.3807
S1pr5	12.7452	12.0216	7.79547	8.77956	11.2002	11.0574	14.0106	9.22828	21.7334	23.5371	24.7311	22.0027	12.5151	14.0169	23.0618	20.5429	9.48529	17.3711	26.7686	13.259	8.81775	9.2071	16.9616	16.0029	11.5208	9.26575	11.8039	16.4425	13.2745
Sar1b	2668	2725.9	2677.75	2475.84	2727.87	2435.64	2269.71	1417.69	2475.05	1626.2	2441.11	1448.51	1923.98	1321.9	2490.68	2287.73	2566.45	1518.44	2322.18	1243.86	2506.65	2421.47	2582.01	2443.74	2613.31	2548.08	2658.6	2284.64	1336.3
Sbno2	187.992	171.308	200.733	197.54	171.736	204.059	217.532	1158.15	233.954	674.016	279.316	727.31	493.093	860.422	216.205	373.507	211.387	686.67	245.698	803.826	191.586	185.165	165.761	175.091	191.054	160.992	157.083	331.447	701.335
Sdc1	371.735	347.625	411.211	402.762	364.629	439.279	390.084	1597.65	355.405	907.96	363.693	1227.26	777.602	1266.91	368.989	616.286	417.353	1268.09	488.528	1771.73	440.887	390.79	438.688	437.727	430.111	419.275	363.197	767.606	1163.73
Sele	19.1178	17.0306	8.76991	8.77956	12.4447	13.0678	28.7585	14.996	35.7962	44.2211	39.2789	46.4501	31.7048	36.6596	82.6382	52.291	27.1008	29.6331	33.4608	34.8048	54.5097	30.6903	41.633	61.1877	36.4826	62.5438	51.7555	44.1352	22.1241
Selenbp1	10683.7	9230.6	10521.9	10117.3	9490.31	9682.24	8662.95	2733.88	9433.58	3360.09	8919.21	3025.37	4754.89	1966.68	8820.19	7208.68	10133	2715	8220.84	1949.9	7981.67	8730.37	9845.42	9636.59	9982.8	7813.34	9643.78	5941.81	2491.18
Sell	46.7324	132.238	19.4887	27.4361	38.5785	175.913	58.2545	42.6808	37.0746	113.406	53.8266	40.3382	54.2319	46.3636	32.6709	28.013	47.4265	60.288	32.5048	42.263	29.6597	20.4602	26.2133	20.7097	24.0017	24.3226	18.1598	33.7504	54.2041
Serpina1a	149.756	147.265	115.958	172.299	126.936	197.022	160.015	24.2242	250.573	31.3827	258.95	44.0053	83.4337	16.1734	239.266	84.0391	119.244	28.6113	147.228	14.0877	112.226	124.807	103.311	100.724	111.368	81.0753	97.1551	59.7123	28.7614
Serpinf2	904.91	627.128	653.845	959.167	749.169	684.552	1035.31	382.974	1047.04	634.074	1200.19	195.579	955.316	433.446	559.249	1099.98	842.836	406.689	554.493	388.654	744.699	958.561	840.369	607.17	492.515	729.678	654.662	652.508	278.764
Serping1	506.622	512.922	434.598	556.405	571.21	643.338	671.77	2549.31	777.289	1604.8	781.213	1661.2	1294.89	1909.53	554.445	833.854	612.479	1596.1	868.069	2803.45	699.809	541.173	587.487	844.39	647.087	632.387	483.052	970.974	2302.01
Sgk1	254.904	283.51	321.563	316.064	324.806	699.63	249.241	275.695	210.942	335.938	218.216	234.695	415.5	269.556	296.921	264.256	311.66	239.108	453.155	208	473.754	264.96	468.756	433.021	495.396	454.022	225.182	290.773	262.171
Sh2d1a	10.621	14.0252	9.74434	9.877	9.95574	25.1304	14.0106	11.5353	11.5059	20.6841	23.2764	12.2237	10.8464	18.3298	9.60909	11.2052	9.48529	13.2838	11.4723	17.4024	8.01614	11.2531	6.93883	7.53079	14.401	9.26575	3.63197	13.8463	15.4869
Sigirr	955.89	822.479	851.656	798.94	960.729	794.121	811.138	562.925	870.615	606.971	840.859	586.738	745.897	435.602	822.538	718.067	834.706	513.981	842.256	391.14	777.565	736.568	767.897	689.068	767.095	639.337	762.713	636.931	349.561
Siglec1	9.5589	8.01441	2.9233	4.38978	13.6891	18.0939	24.3341	244.549	25.5687	207.554	64.01	168.687	105.126	191.924	32.6709	42.9533	17.6155	198.235	47.8011	309.1	25.6516	16.3682	13.1067	22.5924	16.3212	13.8986	4.53996	36.3466	127.214
Siglecf	12.7452	7.01261	4.87217	7.68211	8.71127	9.04694	5.89919	11.5353	12.7844	9.98542	20.3668	9.77896	7.50903	8.62579	17.2964	8.40391	9.48529	11.2401	8.6042	5.80081	8.81775	10.2301	10.0228	9.41349	4.80035	12.7404	7.26393	12.1155	24.3365
Sipa1	33.9872	15.027	28.2586	30.7285	27.3783	34.1773	34.6577	83.0545	34.5178	67.7582	27.6407	64.7856	41.7168	50.6765	30.7491	29.8806	23.0357	69.4845	24.8566	107.729	29.6597	21.4832	30.0683	20.7097	25.9219	22.0062	19.0678	25.9619	48.6731
Sirt1	257.028	247.445	314.742	283.141	281.25	290.507	275.05	160.341	304.268	280.305	290.955	283.59	266.153	237.209	323.826	264.256	319.79	247.283	303.059	235.347	268.541	249.615	287.576	254.164	291.861	272.181	234.262	247.503	272.127
Skil	553.354	511.92	562.249	593.718	526.41	597.098	665.133	1378.47	698.026	984.277	685.198	935.113	876.888	866.892	755.275	733.007	669.391	978.914	798.279	1045.8	702.214	603.576	719.325	597.757	610.604	583.742	576.575	670.682	1017.71
Skp1a	5731.09	6488.67	6263.66	5813.17	6415.23	5723.7	5660.27	3645.17	5928.11	3848.66	5782.72	3330.96	4586.35	3066.47	5885.57	5213.22	6122.08	3431.31	5285.85	2832.45	6330.34	5887.43	6236.46	5832.6	6465.11	6174.46	6487.6	5264.2	3164.86
Slamf6	7.4347	28.0504	10.7188	14.2668	13.6891	49.2556	12.5358	29.9919	17.8981	40.6549	32.005	33.004	22.5271	25.8774	14.4136	14.9403	10.8403	24.5239	16.2524	24.0319	12.0242	15.3452	8.48079	9.41349	12.4809	15.0568	10.8959	22.5003	17.6993
Slamf7	14.8694	38.0685	5.84661	24.1438	11.2002	59.3077	30.9707	48.4485	38.3531	46.3609	58.1909	51.3395	40.8825	39.8943	22.1009	13.0727	16.2605	57.2225	35.3728	56.3507	18.4371	19.4372	14.6486	14.1202	12.4809	15.0568	9.07992	42.4044	48.6731
Slc3a2	5026.92	4327.78	4667.54	4220.77	4781.24	4563.68	4599.89	2926.52	4456.63	3137.56	4688.73	3062.04	3302.31	2693.4	4091.55	3832.18	5077.34	2996.01	3953.15	2251.54	4672.61	4298.69	4295.13	4389.51	4398.08	3514.04	3927.97	3194.18	2225.69
Slc7a5	120.017	127.229	135.446	121.816	109.513	119.621	101.761	212.25	115.059	135.516	107.653	146.684	138.5	181.142	150.863	180.217	159.895	188.017	111.855	238.662	111.424	128.899	145.715	184.504	127.689	164.467	121.671	120.29	217.923
Smad2	296.326	288.519	282.586	294.115	288.716	316.643	308.232	568.693	295.319	388.718	324.414	458.389	428.849	502.452	320.944	337.09	296.754	501.719	325.048	474.009	299.002	296.673	314.56	308.763	323.543	331.251	315.073	414.525	540.935
Smad3	885.792	840.511	809.755	859.299	715.569	816.235	977.053	1328.87	948.599	1155.46	932.509	1024.35	961.991	1052.35	826.382	870.271	901.103	1014.68	885.277	1296.07	853.718	817.386	839.598	805.795	745.974	757.475	802.665	837.703	1057.53
Smad4	893.227	897.614	868.221	888.93	854.949	870.517	873.08	1241.2	832.262	1081.99	945.602	1095.24	1006.21	1152.62	929.199	995.396	829.286	1007.52	889.101	1103.81	932.277	843.984	907.444	897.106	828.54	895.303	886.2	883.569	924.788
Smad5	811.445	797.434	912.07	824.181	795.215	769.995	920.273	771.715	860.387	1125.5	817.582	977.896	1052.93	998.435	963.792	874.006	859.096	1006.5	890.057	1155.19	959.531	922.756	885.857	860.393	805.498	847.816	891.648	834.241	1047.58
Smarca4	1015.37	1044.88	1162.5	994.285	969.44	1031.35	1152.55	1567.65	1044.48	1454.3	1108.54	1397.17	1395.85	1535.39	1222.28	1304.47	1130.1	1484.72	1096.56	1507.38	1207.23	1136.57	1057.79	1173.86	1012.87	1104.94	1111.38	1257.42	1463.51
Smn1	411.033	393.708	424.853	393.983	406.941	399.071	412.943	559.464	407.821	442.924	414.61	455.944	466.394	485.201	430.487	412.725	437.678	449.605	437.858	382.853	426.458	369.307	412.475	373.716	390.748	420.433	390.436	468.179	438.058
Snca	45.6703	26.0468	36.0541	40.6055	48.5342	37.193	40.5569	78.4404	60.0865	28.5298	37.8241	46.4501	14.1837	44.2072	73.99	22.4104	35.2311	14.3056	49.7132	96.9564	44.0887	34.7824	39.32	58.3637	35.5226	40.5377	28.1477	35.4812	53.0979
Socs1	40.3598	61.1099	22.412	32.9233	49.7787	92.4799	61.2041	76.1333	71.5924	87.729	82.9221	69.6751	70.0843	93.8055	49.9673	53.2247	44.7164	101.161	59.2734	96.9564	37.6758	51.1505	35.4651	49.8915	40.3229	37.063	29.0557	69.2317	92.9213
Socs3	13.8073	26.0468	15.5909	20.8515	26.1338	27.1408	47.1935	284.923	40.9099	216.113	56.7361	259.142	166.867	266.321	44.2018	100.847	44.7164	252.392	57.3614	314.072	38.4775	30.6903	40.862	41.4194	34.5625	35.9048	25.4238	136.733	251.109
Socs5	363.238	343.618	367.362	364.352	378.318	348.81	359.85	243.396	382.252	273.886	349.146	228.583	284.509	219.958	333.436	333.355	403.802	242.174	375.717	256.893	374.354	356.008	342.315	349.241	354.266	382.212	347.761	307.215	290.932
Sod1	47130.7	46667.9	42550.6	45522	49435.2	45689.1	42000	14646.4	45540.4	19248.3	43467.2	15720.9	27055	10788.7	42278.1	33177.7	43860	14547.8	39257.2	11573.4	41616.6	41419.7	44220.4	38612.3	43379.8	39927.3	43801.5	33700.2	12905
Sp100	225.165	291.524	196.836	231.561	265.072	366.904	357.638	784.404	388.644	684.714	503.351	537.843	570.686	572.537	355.536	342.693	310.305	703.019	456.023	706.041	366.337	306.903	344.628	417.018	312.983	371.788	236.078	527.026	602.882
Sp3	1163	1136.04	1208.3	1060.13	1030.42	1166.05	1114.21	2048.68	1188.95	1427.2	1238.01	1350.72	1304.9	1303.57	1288.58	1247.51	1311.68	1298.75	1256.21	1634.17	1369.96	1245	1356.93	1385.67	1296.09	1367.86	1287.53	1259.15	1314.17
Spi1	48.8566	75.1351	38.9774	178.884	88.3572	189.986	205.734	347.214	225.005	338.791	356.419	279.923	273.663	396.786	241.188	191.422	104.338	379.099	307.839	369.594	228.46	201.533	199.684	208.98	149.771	188.79	103.511	227.599	337.393
Spib	33.9872	82.1477	17.5398	30.7285	36.0895	98.5112	42.0317	43.8343	44.7452	43.5079	42.1884	26.8921	26.6988	33.4249	22.1009	23.3442	37.9412	35.7641	21.9885	38.1196	19.2387	25.5753	16.1906	10.3548	13.441	23.1644	10.8959	22.5003	45.3544
Sppl2b	264.463	293.528	273.816	273.264	263.827	258.34	257.352	237.628	268.471	221.819	293.864	250.586	260.313	225.349	282.507	222.237	237.132	212.541	253.346	221.259	282.97	243.477	270.614	276.757	268.819	316.194	271.49	244.042	250.003
Sptan1	2264.4	2029.65	2465.32	2265.13	2106.88	2222.53	2223.26	4160.8	2394.51	3111.17	2432.38	2886.02	3107.91	2901.5	2630.01	2918.02	2475.66	3130.89	2515.3	2712.29	2218.06	2279.27	2368.45	2398.56	2277.28	2392.88	2324.46	2473.3	2511.09
Sqstm1	3905.34	4125.42	4084.83	3939.83	4215.01	3983.67	3738.61	3993.54	3822.52	4026.98	4204.29	3868.8	4487.06	3919.34	3838.83	4502.63	4063.77	4290.67	3981.83	3579.93	4203.66	3839.36	3914.27	3764.46	3920.92	4277.3	3890.74	4568.42	3525.48
Src	508.746	521.938	513.527	522.384	528.899	530.754	541.988	717.499	524.159	747.48	475.711	728.533	727.542	837.78	531.383	579.87	518.981	808.268	529.637	785.595	532.271	512.528	498.054	468.792	495.396	602.274	526.635	640.393	845.141
Stat1	482.194	621.117	382.953	435.686	607.3	980.085	1220.39	1580.34	1319.35	1537.04	1543.51	851.992	1183.92	1188.2	1184.8	765.689	821.155	1676.82	1166.35	1286.12	849.71	850.122	919.009	976.179	722.932	635.862	493.039	1232.32	1556.43
Stat2	130.638	156.281	139.344	134.986	175.47	209.085	263.989	474.103	301.711	440.785	376.786	338.597	397.144	367.674	265.211	258.654	196.481	507.85	261.95	419.316	250.103	215.855	266.759	240.044	248.658	193.423	159.807	432.698	579.652
Stat3	1056.79	1036.86	1147.88	988.798	1011.75	1132.88	1326.58	2507.78	1169.77	2858.68	1441.68	3064.48	3092.89	3091.27	1385.63	2231.7	1187.02	2949	1435.95	3225.25	1566.35	1239.89	1308.35	1342.36	1261.53	1371.33	1162.23	2623.01	3330.79
Stat4	7.4347	10.018	6.82104	8.77956	11.2002	3.01565	12.5358	13.8424	11.5059	14.9781	8.72864	14.6684	12.5151	15.0951	7.68728	9.33767	8.13025	13.2838	10.5163	15.745	15.2307	11.2531	7.70981	6.58944	3.84028	6.94931	8.17193	15.5771	14.3807
Stat5a	263.401	260.468	293.305	248.023	270.049	283.471	257.352	184.566	291.483	395.85	301.138	290.924	340.409	302.981	295.96	310.011	361.796	408.732	281.071	307.443	299.002	292.581	273.698	259.812	276.5	296.504	257.87	280.388	278.764
Stat5b	655.316	646.162	659.692	625.544	627.211	636.302	662.184	585.996	664.786	581.294	673.56	477.947	644.108	497.061	672.637	664.842	689.716	567.116	653.92	546.933	691.793	675.187	684.631	646.707	635.566	667.134	639.226	578.084	498.899
Stat6	975.008	1041.87	1001.72	952.582	958.24	1058.49	1118.63	1974.85	1013.8	1514.93	1220.55	1326.27	1412.53	1484.71	1104.08	1144.8	1036.61	1537.85	1119.5	1464.29	1201.62	1038.36	1097.11	1072.2	1051.28	1150.11	1016.04	1374.25	1402.67
Stk11	863.488	871.567	979.306	891.125	893.527	853.428	880.454	708.27	776.01	825.936	849.587	761.537	803.467	775.243	879.232	788.1	892.973	788.853	837.476	792.225	807.225	835.8	828.804	792.616	790.137	828.126	829.904	851.549	814.168
Stk26	130.638	166.299	135.446	181.078	160.536	154.803	162.228	186.873	159.804	167.612	152.751	112.458	139.334	140.169	174.886	132.595	191.061	147.144	141.491	126.789	196.395	190.28	201.997	160.971	203.535	179.524	188.862	185.195	169.25
Stradb	883.668	864.555	1026.08	841.74	986.862	868.507	890.777	475.256	832.262	565.602	917.962	490.17	728.376	403.256	787.946	723.67	850.966	534.417	807.839	406.885	824.059	775.442	767.897	719.191	792.057	725.045	859.868	736.452	481.2
Syk	52.0429	91.1639	25.3353	124.011	70.9346	166.866	153.379	314.915	143.185	410.115	213.852	268.921	251.135	272.791	217.166	108.317	74.5273	303.484	211.281	368.766	154.711	94.117	116.418	128.965	104.648	145.936	57.2035	145.386	257.746
Tab1	620.267	669.203	694.772	718.826	668.279	625.244	651.86	482.178	589.359	554.904	624.098	515.84	547.325	488.435	612.099	680.716	672.101	490.479	586.998	550.248	641.291	697.693	614.472	575.164	601.963	645.128	651.03	536.545	521.023
Tab2	897.475	946.702	978.332	906.489	927.128	900.673	1025.72	937.824	948.599	1198.96	906.324	1048.79	1044.59	1118.12	1090.63	1009.4	1044.74	1125.04	973.231	1303.52	1030.88	1054.72	982.23	938.525	936.067	1041.24	945.219	888.761	1173.68
Tab3	90.2785	87.1567	100.367	74.6263	69.6902	81.4225	80.3764	161.495	81.8199	121.965	91.6507	99.012	104.292	106.744	87.4428	77.5027	81.3025	98.0957	109.943	113.53	109.821	99.2321	128.754	113.903	93.1267	82.2335	125.303	117.694	120.576
Tal1	47.7945	30.054	48.7217	40.6055	44.8008	43.2243	36.1325	25.3778	53.6943	54.9198	59.6457	53.7843	35.0422	47.4418	41.3191	58.8273	46.0714	51.0915	43.021	73.7531	41.6839	40.9204	43.1749	45.1848	45.1232	52.1198	39.9516	54.5199	46.4607
Tank	420.592	423.762	417.058	418.126	430.586	440.285	539.038	529.473	460.237	686.141	530.992	556.178	590.711	676.046	534.266	540.651	451.229	724.478	536.329	594.168	541.891	491.045	510.389	502.68	490.595	514.249	459.444	581.546	589.608
Tapbp	570.348	611.099	548.606	612.374	567.477	720.74	763.207	1523.82	740.214	1341.61	872.864	1437.51	1126.35	1469.62	731.252	929.099	715.462	1732	851.816	1592.74	684.578	646.543	676.15	684.361	596.203	616.172	503.935	952.801	1363.95
Tatdn1	430.151	407.733	419.981	453.245	388.274	405.102	383.447	463.721	378.417	400.843	445.161	350.82	392.138	404.334	406.465	394.984	399.737	365.815	380.497	383.682	420.847	377.491	393.971	379.364	350.425	404.218	410.412	407.601	367.26
Tax1bp1	3803.38	3600.47	3931.84	3740.09	3845.4	3706.23	3955.4	2703.89	3707.46	2979.93	3913.34	2663.54	3590.15	2157.53	3834.03	3619.28	3876.77	2958.2	4011.47	2340.21	4016.89	4073.63	4296.68	4009.21	4059.17	4593.5	4340.2	4441.21	2915.96
Tbk1	330.313	379.683	356.643	375.326	408.185	425.206	419.58	430.269	349.013	442.924	484.439	468.168	420.506	417.273	395.895	390.315	376.702	399.536	398.661	445.834	387.981	401.02	397.055	416.076	408.029	378.738	438.56	416.255	456.863
Tbx21	3.1863	5.00901	3.89774	6.58467	4.97787	2.01043	3.68699	3.4606	7.67061	7.84568	11.6382	11.0013	5.84036	4.31289	7.68728	6.53637	10.8403	4.08732	7.64818	3.31475	4.80968	5.11505	3.8549	6.58944	9.60069	6.94931	3.63197	6.05777	5.53103
Tcf4	537.423	451.812	529.118	496.045	487.831	589.056	578.12	1047.41	577.853	849.474	683.743	761.537	736.72	794.651	599.607	597.611	525.756	807.246	550.669	1052.43	645.299	580.047	618.327	611.877	542.439	599.957	602.906	597.988	761.07
Tcf7l2	269.774	264.476	317.666	291.92	251.382	252.309	300.121	326.45	269.75	310.261	314.231	262.81	306.202	274.947	309.413	287.6	288.624	271.807	307.839	302.471	311.828	271.098	268.301	282.405	249.618	316.194	270.582	257.888	278.764
Tcirg1	190.116	145.261	153.961	208.515	176.714	207.074	229.331	373.745	209.663	363.041	225.49	297.036	283.675	314.841	204.674	219.435	186.996	352.532	217.017	422.63	189.982	141.175	208.936	206.155	158.411	200.372	134.383	225.868	349.561
Tcl1	16.9936	8.01441	11.6932	14.2668	11.2002	11.0574	8.11138	3.4606	12.7844	7.13244	17.4573	8.55659	10.8464	19.408	13.4527	13.0727	20.3256	14.3056	10.5163	7.45818	14.429	13.2991	16.1906	13.1789	6.72048	9.26575	9.98791	19.9041	7.74344
Tek	877.295	755.358	789.292	793.453	710.591	857.449	1008.76	605.606	951.156	930.07	1066.35	858.104	1080.47	717.019	1003.19	813.311	791.344	757.176	914.914	870.121	860.933	875.697	898.193	995.006	968.71	855.924	715.497	797.895	667.042
Telo2	33.9872	23.0414	20.4631	40.6055	27.3783	24.1252	34.6577	69.2121	34.5178	37.0887	24.7311	33.004	33.3735	35.5814	23.0618	28.013	39.2962	44.9605	25.8126	48.0638	26.4532	36.8284	21.5875	26.3578	26.8819	22.0062	19.9758	22.5003	42.0358
Tg	5.3105	8.01441	9.74434	2.19489	9.95574	11.0574	7.37398	17.303	8.94905	8.55893	13.093	9.77896	5.00602	15.0951	10.57	6.53637	5.42017	6.13098	10.5163	13.259	8.01614	8.18409	7.70981	10.3548	5.76041	8.10753	10.8959	12.9809	9.95585
Tgfb1	296.326	315.567	231.915	328.136	292.45	425.206	438.015	965.509	442.339	947.188	523.718	848.325	829.331	1057.74	435.292	470.619	287.269	1071.9	516.252	1122.87	425.657	306.903	356.964	414.194	340.825	364.839	275.121	566.834	921.47
Tgfb3	27.6146	34.0612	23.3864	23.0463	33.6006	26.1356	27.2837	73.8262	31.9609	84.1628	43.6432	53.7843	69.25	104.588	43.2409	40.152	20.3256	84.8119	21.9885	89.4982	29.6597	16.3682	27.7553	32.9472	21.1215	37.063	23.6078	64.0393	109.514
Tgfbr1	720.104	727.308	790.266	752.847	737.969	807.188	840.634	2027.91	833.54	1461.44	891.776	1582.97	1382.5	1588.22	896.528	981.39	762.888	1510.27	975.143	1530.58	945.904	821.478	873.521	817.091	796.857	763.266	818.101	1155.3	1996.7
Tgfbr2	893.227	893.607	826.32	995.382	934.595	1100.71	1127.48	2698.12	1228.58	2210.34	1178.37	1845.78	1835.54	2416.3	1072.37	1237.24	1096.23	2414.59	1259.08	2595.45	1200.82	1016.87	1039.28	1073.14	1043.6	1095.68	933.415	1580.21	2246.7
Thbd	399.35	372.67	422.904	333.623	354.673	446.316	522.815	922.828	442.339	858.746	650.283	730.977	815.147	786.025	510.243	525.711	359.086	666.233	507.648	740.846	577.963	412.273	500.367	627.88	510.757	433.174	345.037	510.583	804.212
Thbs1	1211.86	1053.9	1387.59	1364.12	1334.07	1154.99	1552.96	2978.43	1346.19	2472.1	1109.99	2859.12	2648.19	3943.06	1353.92	1674.24	1040.67	2349.19	1278.2	3743.18	1174.36	1000.5	1241.28	1338.6	1083.92	1201.07	1095.04	1952.33	4298.72
Ticam1	238.973	228.411	240.685	204.125	196.626	186.97	208.684	235.321	210.942	225.385	219.671	223.694	224.437	225.349	203.713	196.091	205.966	209.475	206.501	209.658	197.999	194.372	169.616	166.619	162.252	205.005	167.07	183.464	222.347
Tigit	15.9315	25.045	10.7188	5.48722	13.6891	34.1773	11.061	29.9919	15.3412	29.243	33.4598	31.7816	19.1898	14.0169	10.57	9.33767	16.2605	30.6549	9.56023	40.6057	14.429	14.3222	6.93883	4.70675	10.5608	8.10753	12.7119	6.05777	37.611
Tirap	175.247	165.297	174.424	148.155	165.514	164.855	174.026	224.939	162.361	203.275	151.296	180.911	203.578	190.846	156.628	155.939	134.149	175.755	142.447	184.797	181.165	145.268	154.196	156.264	151.691	130.879	148.003	192.983	179.205
Tlr2	64.7881	61.1099	64.3127	86.6981	59.7344	62.3234	90.7	186.873	65.2002	124.818	97.4698	114.903	96.7831	153.108	111.465	97.1118	67.7521	169.624	86.9981	123.474	75.3517	81.8409	76.3271	94.1349	98.8871	119.297	61.7434	108.174	196.905
Tlr4	98.7753	89.1603	78.9292	105.355	84.6238	124.647	122.408	215.711	112.502	270.319	189.12	283.59	220.265	329.936	161.433	152.204	92.1428	288.156	171.128	338.104	122.647	102.301	133.38	144.968	145.931	150.568	103.511	201.637	339.605
Tlr5	9.5589	16.0288	6.82104	5.48722	4.97787	14.073	8.11138	19.6101	10.2275	12.1251	5.81909	23.225	15.8524	17.2516	6.72637	7.47014	10.8403	15.3275	12.4283	33.9762	5.6113	3.06903	11.5647	7.53079	7.68055	8.10753	9.07992	7.78856	25.4427
Tlr7	22.3041	16.0288	18.5143	19.754	32.3561	35.1826	42.0317	134.964	35.7962	92.0085	64.01	91.6778	78.4277	79.7885	49.0064	42.0195	29.8109	103.205	63.0975	98.6137	45.692	47.0585	37.7781	32.9472	36.4826	41.6959	26.3318	42.4044	121.683
Tlr9	26.5525	15.027	11.6932	23.0463	24.8893	42.2191	52.3553	100.358	51.1374	111.266	61.1005	88.0107	78.4277	87.3361	51.8891	41.0858	28.4559	126.707	46.8451	102.757	28.0565	29.6673	30.8392	31.0645	36.4826	19.6897	14.5279	48.4622	142.701
Tmem173	62.6639	44.0793	34.1052	48.2876	46.0453	79.4121	84.8008	361.056	54.9727	238.937	84.3768	235.917	217.762	300.824	79.7555	120.456	58.2668	281.003	85.086	343.076	71.3436	52.1736	53.1977	50.8329	51.8437	66.0185	45.3996	150.579	264.383
Tmem176a	9987.99	10253.4	10302.7	9851.76	12448.4	10300.4	11741.6	17592.6	11810.2	22201.9	13241.3	17580.1	20295.2	20986.5	11533.8	16835.8	11053.1	22357.7	12289.7	17607.9	11927.2	11062.8	9725.15	9485.03	10642.4	9623.64	10862.3	16252.1	17850.8
Tnf	16.9936	19.0342	11.6932	37.3131	22.4004	23.12	48.6683	74.9798	47.3021	74.8906	55.2814	79.4541	47.5572	77.6321	72.0682	28.9468	21.6807	68.4626	55.4493	75.4105	39.2791	42.9665	35.4651	53.6569	31.6823	42.8541	30.8717	46.7314	71.9034
Tnfaip3	83.9059	114.205	103.29	104.257	105.78	146.762	136.419	199.562	158.526	273.886	186.211	272.589	205.247	280.338	186.416	162.476	120.599	310.636	152.008	253.578	156.315	115.6	124.128	145.909	131.529	145.936	144.371	164.425	316.375
Tnfaip6	11.6831	13.0234	12.6676	8.77956	18.667	16.0835	9.58618	46.1414	21.7334	23.5371	16.0025	34.2264	26.6988	47.4418	20.1791	25.2117	13.5504	24.5239	13.3843	40.6057	16.0323	19.4372	10.0228	24.4751	10.5608	18.5315	12.7119	25.0965	48.6731
Tnfrsf10b	31.863	29.0522	41.9007	40.6055	37.334	50.2608	39.8195	114.2	34.5178	106.987	77.103	91.6778	87.6054	127.23	41.3191	49.4897	36.5861	101.161	37.2849	111.873	48.8984	21.4832	36.2361	45.1848	40.3229	35.9048	38.1357	68.3663	110.621
Tnfrsf11a	42.484	47.0847	40.9262	49.385	53.5121	61.3182	67.8406	215.711	71.5924	136.23	97.4698	135.683	110.132	158.499	100.895	64.43	50.1365	142.034	95.6023	225.403	76.9549	59.3346	59.3655	70.6012	65.2847	90.3411	46.3076	78.751	142.701
Tnfrsf13b	12.7452	24.0432	14.6165	27.4361	21.1559	26.1356	28.7585	59.9838	20.455	57.0595	27.6407	48.8948	37.5452	48.5201	21.14	28.013	29.8109	63.3535	24.8566	59.6655	23.2468	16.3682	16.9616	23.5337	11.5208	19.6897	14.5279	33.7504	53.0979
Tnfrsf13c	13.8073	38.0685	8.76991	14.2668	14.9336	52.2712	16.2228	21.9172	10.2275	22.8238	24.7311	11.0013	9.17771	7.54757	10.57	4.66884	16.2605	10.2183	10.5163	18.2311	12.8258	5.11505	7.70981	6.58944	12.4809	6.94931	6.35594	5.19237	13.2745
Tnfrsf14	43.5461	50.0901	36.0541	49.385	51.0232	74.386	95.8618	138.424	71.5924	173.318	98.9246	129.571	109.298	132.622	59.5764	57.8936	52.8466	141.013	91.7782	212.144	56.113	55.2426	57.0526	65.8944	51.8437	49.8034	40.8596	72.6932	154.869
Tnfrsf17	11.6831	13.0234	7.79547	8.77956	2.48893	23.12	11.7984	24.2242	12.7844	19.2576	11.6382	39.1158	16.6867	12.9387	11.5309	10.2714	20.3256	23.5021	13.3843	14.0877	11.2226	8.18409	12.3357	9.41349	12.4809	5.79109	5.44795	8.65396	18.8055
Tnfrsf1a	1101.4	1149.07	1058.24	1229.14	1143.67	1176.1	1248.42	2288.61	1194.06	1969.98	1274.38	1891.01	2118.38	2129.49	1182.88	1495.9	1185.66	2063.08	1234.23	2119.78	1248.11	1092.58	1081.69	1113.62	1066.64	1195.28	1043.28	1759.35	1908.21
Tnfrsf1b	36.1114	57.1027	25.3353	52.6774	60.9789	111.579	111.347	213.404	132.957	236.797	200.759	173.577	195.235	193.002	166.237	89.6417	67.7521	210.497	174.952	234.518	121.845	87.9789	115.647	114.845	72.9653	105.398	61.7434	123.752	180.312
Tnfrsf4	10.621	19.0342	7.79547	10.9744	12.4447	47.2451	22.1219	53.0626	15.3412	32.8092	17.4573	20.7803	17.5211	21.5645	18.2573	14.9403	23.0357	16.3493	18.1644	19.0598	12.0242	9.2071	10.0228	11.2962	24.0017	12.7404	10.8959	23.3657	32.08
Tnfrsf8	4.2484	6.01081	4.87217	7.68211	8.71127	13.0678	7.37398	11.5353	8.94905	10.6987	14.5477	11.0013	5.84036	10.7822	2.88273	6.53637	8.13025	5.10915	10.5163	6.62949	6.41291	8.18409	8.48079	7.53079	6.72048	5.79109	4.53996	9.51935	7.74344
Tnfrsf9	7.4347	7.01261	8.76991	3.29233	8.71127	7.03651	4.42439	14.996	5.11374	11.4119	10.1834	11.0013	13.3494	17.2516	10.57	9.33767	4.06513	24.5239	11.4723	7.45818	8.01614	8.18409	5.39687	5.6481	7.68055	5.79109	9.98791	9.51935	24.3365
Tnfsf10	700.986	636.144	646.05	697.975	607.3	724.761	875.292	1043.95	919.195	879.43	939.783	1145.36	930.286	865.814	803.32	753.55	746.628	1164.89	768.642	1288.61	689.388	790.787	794.881	804.854	694.13	755.159	705.51	829.914	1154.88
Tnfsf11	9.5589	19.0342	1.94887	8.77956	9.95574	19.0991	10.3236	19.6101	5.11374	12.1251	11.6382	11.0013	9.17771	9.70401	3.84364	7.47014	13.5504	20.4366	11.4723	14.0877	8.01614	8.18409	3.8549	10.3548	5.76041	9.26575	5.44795	13.8463	4.42482
Tnfsf13	40.3598	49.0883	33.1308	41.7029	52.2676	56.2921	40.5569	85.3616	61.3649	87.729	52.3718	52.5619	58.4036	43.1289	37.4755	52.291	44.7164	58.2443	55.4493	67.9523	48.8984	42.9665	41.633	33.8886	26.8819	42.8541	56.2955	38.9428	51.9917
Tnfsf13b	26.5525	32.0576	19.4887	28.5336	28.6227	71.3703	46.4561	151.113	47.3021	107.7	75.6482	107.569	73.4217	99.1966	48.0455	64.43	35.2311	104.227	72.6577	147.506	40.8823	35.8054	43.1749	30.1232	48.0035	38.2212	24.5158	64.0393	143.807
Tnfsf4	7.4347	10.018	10.7188	7.68211	14.9336	11.0574	3.68699	8.07474	8.94905	11.4119	17.4573	7.33422	10.012	20.4862	8.64818	11.2052	6.77521	19.4148	8.6042	10.7729	12.0242	13.2991	9.25177	12.2375	5.76041	11.5822	15.4359	19.0387	7.74344
Tns1	7068.28	6256.25	7251.74	7404.46	6151.4	6600.25	6315.82	9222.51	7246.17	7302.19	7791.76	7205.87	7987.11	5925.92	7957.29	7351.55	8082.82	5692.62	7674.95	6108.25	7305.91	7631.66	6931.12	7013.99	6967.22	5770.25	6727.31	4706.89	6244.53
Tollip	1550.67	1685.03	1667.26	1547.4	1589.18	1614.38	1583.93	920.521	1518.78	1198.96	1578.43	1204.03	1476.78	1113.8	1554.75	1395.98	1573.2	1200.65	1598.47	1055.75	1563.15	1477.23	1561.24	1511.81	1498.67	1490.63	1497.28	1360.4	1130.54
Tpo	4.2484	8.01441	7.79547	2.19489	8.71127	6.0313	11.061	13.8424	11.5059	6.4192	10.1834	6.11185	5.00602	8.62579	4.80455	7.47014	6.77521	9.19647	2.86807	5.80081	6.41291	4.09204	8.48079	6.58944	7.68055	6.94931	8.17193	8.65396	6.63724
Tpsab1	4.2484	4.00721	5.84661	3.29233	4.97787	10.0522	1.4748	3.4606	7.67061	4.99271	13.093	3.66711	5.00602	7.54757	1.92182	0.933767	6.77521	6.13098	6.69216	3.31475	4.00807	3.06903	2.31294	1.8827	4.80035	6.94931	2.72398	8.65396	3.31862
Tpsb2	36.1114	13.0234	18.5143	17.5591	19.9115	14.073	19.9098	13.8424	24.2903	17.8311	21.8216	9.77896	10.012	5.39112	10.57	13.0727	12.1954	13.2838	17.2084	14.0877	13.6274	11.2531	20.0455	18.827	14.401	11.5822	13.6199	12.1155	9.95585
Tradd	181.619	150.27	180.27	188.761	179.203	175.913	166.652	211.097	185.373	184.73	173.118	191.912	183.554	190.846	164.316	169.946	149.055	190.06	189.293	177.339	166.736	132.991	157.28	144.968	158.411	155.201	156.175	168.752	155.975
Traf1	35.0493	41.0739	23.3864	36.2157	47.2898	90.4694	61.2041	149.96	60.0865	77.7436	88.7411	69.6751	70.9186	100.275	58.6155	48.5559	44.7164	137.947	65.9656	80.3826	47.2952	37.8514	43.9459	59.305	37.4427	47.487	29.0557	91.7319	84.0717
Traf2	617.08	686.234	671.385	677.123	716.813	674.5	732.236	1106.24	663.508	981.424	701.201	837.324	921.942	896.004	760.079	839.457	676.166	946.215	690.248	968.735	791.994	676.21	754.019	676.83	732.533	734.311	661.926	1005.59	953.55
Traf3	147.632	155.279	147.14	171.201	156.803	176.918	160.753	280.309	162.361	236.797	146.932	221.249	214.425	258.774	165.276	174.615	161.25	270.785	146.271	286.726	187.578	158.567	151.883	168.502	166.092	172.575	163.439	186.06	253.321
Traf5	183.743	233.42	224.12	232.658	195.381	236.226	178.45	160.341	222.448	194.716	200.759	176.021	194.401	194.08	216.205	184.886	201.901	204.366	207.457	202.2	213.229	192.326	204.31	215.569	221.776	205.005	217.918	231.926	203.542
Traf6	294.202	328.591	353.72	341.305	283.739	346.799	342.153	374.899	329.836	302.415	325.869	334.929	340.409	321.311	328.631	308.143	352.311	296.331	332.696	315.73	368.742	321.225	340.774	330.414	338.904	326.618	340.497	317.6	359.517
Trat1	16.9936	18.0324	7.79547	6.58467	17.4225	25.1304	14.748	11.5353	8.94905	14.2649	18.912	12.2237	5.00602	12.9387	7.68728	11.2052	6.77521	14.3056	7.64818	15.745	11.2226	10.2301	9.25177	13.1789	13.441	13.8986	8.17193	12.9809	16.5931
Trem1	7.4347	9.01621	7.79547	12.0719	6.22234	10.0522	14.0106	12.6889	16.6197	12.1251	27.6407	19.5579	26.6988	24.7991	26.9055	15.874	5.42017	14.3056	18.1644	10.7729	24.85	20.4602	20.8165	32.0059	8.64062	24.3226	19.0678	14.7117	15.4869
Trem2	18.0557	18.0324	8.76991	19.754	24.8893	23.12	20.6472	113.046	39.6315	56.3463	33.4598	75.787	49.2259	83.0232	16.3355	32.6819	43.3613	59.2662	40.153	101.928	21.6436	23.5292	17.7326	25.4164	22.0816	23.1644	15.4359	29.4235	56.4165
Trex1	109.396	115.207	98.4179	105.355	143.114	157.819	137.156	253.778	187.93	223.959	183.301	184.578	181.885	230.74	149.902	129.794	124.664	249.327	181.644	230.375	131.465	144.245	129.525	111.079	102.727	125.088	96.2471	163.56	214.604
Trim14	62.6639	75.1351	52.6194	74.6263	65.9568	90.4694	95.8618	229.553	120.173	233.944	135.294	196.802	148.512	237.209	75.9118	100.847	79.9475	253.414	108.031	278.439	93.7888	59.3346	91.7467	82.8387	86.4062	68.3349	58.1115	140.194	329.649
Trim21	77.5333	82.1477	73.0826	80.1135	78.4014	84.4381	82.5886	126.889	116.338	115.546	103.289	105.124	119.31	119.683	92.2473	84.0391	81.3025	137.947	108.987	148.335	101.805	86.9559	96.3726	95.0763	94.0868	70.6513	71.7313	132.406	141.594
Trim25	811.445	828.49	827.295	823.084	857.438	909.72	920.273	1741.84	1064.94	1300.24	1172.55	1076.91	1244.83	1122.43	1195.37	974.853	1119.26	1432.61	1047.8	1118.73	1109.43	1063.93	1177.29	1059.96	994.632	1058.61	916.164	1247.04	1268.82
Trim26	542.733	521.938	527.169	517.994	532.632	523.717	617.94	1053.18	635.382	805.252	667.741	727.31	716.695	819.45	682.246	648.968	593.508	803.159	615.679	892.496	615.639	579.024	609.075	628.821	617.324	650.919	555.691	736.452	911.514
Trim35	267.649	312.562	271.867	301.797	339.74	319.659	408.519	774.022	337.507	656.184	366.603	638.077	490.59	745.052	329.592	339.891	243.908	679.517	330.784	748.304	342.289	291.558	286.805	283.346	276.5	280.289	243.342	385.101	659.299
Trim68	139.135	149.268	163.705	131.693	133.158	134.699	157.066	234.168	185.373	222.532	133.839	222.471	151.015	200.55	168.159	182.085	154.475	183.929	152.964	190.598	153.108	127.876	139.548	153.44	148.811	154.043	151.635	153.175	192.48
Trim8	1022.8	1077.94	1063.11	996.48	1101.35	1032.36	1066.28	1609.18	1031.7	1387.97	1051.8	1295.71	1155.56	1384.44	1111.77	1027.14	1027.12	1428.52	983.747	1252.97	922.657	955.492	979.917	897.106	840.06	925.417	881.66	1024.63	1356.21
Trove2	552.292	562.011	626.561	598.107	481.609	583.025	578.858	750.951	489.641	626.228	608.095	551.289	634.93	569.302	600.568	599.479	588.088	706.085	540.153	682.009	672.554	596.415	620.64	650.472	631.725	582.584	595.643	591.065	684.742
Trp53	186.93	160.288	173.449	218.392	215.293	210.09	194.673	391.048	237.789	477.16	224.035	385.047	349.587	462.558	231.579	281.998	219.517	415.885	246.654	464.065	203.61	182.096	167.303	156.264	161.292	152.885	135.291	223.272	310.844
Trp53inp2	1100.34	1091.96	1200.5	996.48	1184.73	874.538	1227.03	842.08	1063.66	1313.8	1083.81	1296.93	1189.76	1091.16	1140.6	1067.3	1020.35	1404	923.518	1091.38	992.398	1132.47	940.597	1050.55	982.151	1004.18	1034.2	1112.9	1121.69
Tsc2	479.007	389.701	486.243	507.02	481.609	486.524	494.057	382.974	487.084	519.242	493.168	444.943	483.915	411.881	480.455	494.897	445.809	472.086	497.132	467.379	440.887	411.25	448.711	427.373	458.913	403.06	464.892	389.428	431.42
Txn1	16237.4	17755.9	17010.7	16585.7	18808.9	17082.6	16511.8	12596.6	17776.6	11639.4	17336.5	10990.3	15432.7	10602.2	15295.8	15235.3	15942.1	13050.8	16187.4	8391.28	15858.3	15420.9	15621.6	14699.2	16725.4	15572.3	16465.5	17237	11468
Txnip	3564.41	4277.69	3059.72	3432.81	3916.34	4986.88	2077.99	4434.19	2977.48	2592.64	3204.86	3483.76	3033.65	2877.78	2112.08	2636.03	4565.14	3058.34	2706.5	3108.4	3360.36	2172.88	3829.46	4043.09	3962.21	2760.04	2792.07	2995.13	3652.69
Tyk2	92.4027	72.1297	92.5713	74.6263	94.5795	73.3808	97.3366	160.341	83.0983	145.502	88.7411	130.794	114.304	127.23	79.7555	94.3105	85.3676	135.903	68.8336	171.538	75.3517	78.7718	80.953	69.6598	65.2847	60.2274	61.7434	90.0011	138.276
Tyrobp	214.544	242.436	135.446	440.075	358.407	583.025	671.032	1524.97	827.148	1147.61	977.607	1084.24	986.186	1165.56	702.425	615.353	337.405	1286.48	1022.94	1470.92	620.449	459.332	528.893	571.399	473.314	521.198	283.293	718.278	1130.54
Uba52	38563.8	36691	34344.9	37067.3	40340.6	38412.3	31730.2	30692.1	35144.2	23219.7	32925.9	21601.7	28474.3	20231.8	30300.4	28800.2	33508.8	21163.1	31277.2	19692.9	28468.5	30439.7	32087.5	29166.8	32963	29948.1	30158	25549.1	19584.3
Ube2l3	1635.63	1607.89	1688.69	1489.23	1647.67	1557.08	1597.94	1155.84	1606.99	1537.75	1648.26	1273.71	1486.79	1320.82	1569.17	1412.79	1623.34	1423.41	1464.63	1273.69	1509.44	1539.63	1492.62	1355.54	1487.15	1377.12	1496.37	1345.69	1258.86
Ube2l6	190.116	150.27	107.188	156.935	228.982	263.367	254.402	397.97	291.483	343.07	305.502	260.365	230.277	298.668	290.195	183.952	215.452	403.623	269.598	464.065	205.213	211.763	217.417	238.161	242.897	177.207	126.211	255.292	434.739
Ube2s	1484.82	1638.95	1526.94	1468.38	1535.67	1548.03	1457.84	1461.53	1516.22	1189.69	1526.06	1037.79	1408.36	1129.98	1397.16	1403.45	1390.27	1171.02	1274.38	1190.82	1351.52	1231.71	1240.51	1131.5	1256.73	1152.43	1252.12	1163.96	1014.39
Unc93b1	203.923	207.373	152.986	268.874	202.848	368.914	353.214	786.711	356.684	674.729	461.163	556.178	533.976	687.907	306.53	324.951	235.777	765.351	424.474	692.782	282.168	259.845	268.301	278.639	224.656	269.865	152.543	410.198	767.707
Usp21	264.463	293.528	274.79	258.997	302.406	283.471	306.02	287.23	272.307	257.481	288.045	248.141	240.289	258.774	254.641	255.852	252.038	256.479	279.159	280.925	231.666	235.292	261.362	223.1	208.335	207.321	243.342	250.099	269.914
Vamp2	1374.36	1262.27	1489.91	1455.21	1317.89	1375.14	1218.92	1248.12	1233.69	1083.42	1309.3	1278.6	1164.73	1050.19	1356.8	1209.23	1368.59	1002.42	1174.95	1284.46	1319.46	1371.86	1437.88	1305.65	1356.58	1437.35	1435.53	1099.05	1226.78
Vav1	37.1735	68.1225	37.0285	147.058	65.9568	116.605	135.681	354.135	139.349	320.96	176.028	278.7	222.768	279.26	180.651	126.059	71.8172	312.68	195.985	362.136	120.242	106.393	104.082	117.669	96.967	115.822	42.6756	166.156	256.64
Vcam1	106.21	115.207	110.111	103.16	125.691	172.897	208.684	1764.91	194.322	1427.91	302.593	1207.7	518.958	1560.19	274.82	479.956	147.7	1911.84	230.401	1007.68	221.245	168.797	158.051	215.569	184.333	151.727	134.383	514.91	1434.75
Vcl	1776.89	1600.88	1740.34	1633	1555.58	1598.29	1718.88	4136.58	1723.33	3207.46	1892.66	2934.91	3288.12	3544.12	1868.01	2316.68	1593.53	3456.85	1760.99	3375.24	1834.89	1416.87	1562.01	1540.05	1696.44	1577.49	1472.76	2349.55	3208
Vwf	56.2913	39.0703	38.9774	63.6518	41.0674	69.3599	61.9415	133.81	69.0355	153.347	59.6457	103.901	95.9488	117.526	69.1855	70.9663	59.6218	94.0084	65.9656	321.53	50.5017	47.0585	52.4267	50.8329	66.2448	48.6452	38.1357	48.4622	103.983
Wnt10b	3.1863	10.018	12.6676	10.9744	13.6891	12.0626	7.37398	24.2242	16.6197	13.5516	21.8216	19.5579	7.50903	29.112	12.4918	12.139	12.1954	21.4584	16.2524	19.0598	6.41291	10.2301	12.3357	11.2962	12.4809	8.10753	17.2518	19.0387	25.4427
Xbp1	4821.94	4451	3738.9	3605.11	3711	3891.19	4289.45	4238.09	3931.19	4599	3373.62	4086.38	4985.16	3902.09	4565.28	4103.91	4052.93	4098.56	3804.01	4194.81	3340.32	4432.71	3784.74	3450.99	3801.87	4720.9	3989.72	5064.3	4391.64
Xcl1	15.9315	33.0594	11.6932	10.9744	21.1559	40.2086	38.3447	49.602	28.1256	39.2284	61.1005	23.225	28.3675	30.1903	7.68728	11.2052	16.2605	22.4803	17.2084	37.2909	19.2387	16.3682	16.1906	18.827	10.5608	12.7404	7.26393	16.4425	28.7614
Xcr1	15.9315	32.0576	19.4887	10.9744	24.8893	32.1669	46.4561	47.2949	47.3021	53.4933	62.5552	34.2264	39.2138	56.0676	30.7491	34.5494	16.2605	56.2007	37.2849	60.4941	28.0565	17.3912	13.1067	11.2962	17.2812	26.639	5.44795	24.2311	25.4427
Xiap	1760.96	1811.26	1966.41	1879.92	1641.45	1724.95	1941.57	2565.46	1848.62	2446.43	1963.94	2213.71	2415.41	2018.43	2094.78	2067.36	2035.27	2291.97	1966.54	2669.2	2181.99	2086.94	2071.63	2095.44	2001.74	2057	2034.81	2054.45	2346.26
Xrcc6	350.493	360.648	376.132	375.326	370.851	402.086	370.174	343.753	341.342	310.261	385.515	316.594	362.937	359.048	371.872	364.169	344.181	339.248	328.872	282.582	387.179	331.456	349.254	351.123	343.705	357.89	349.577	365.197	305.313
Yy1	1587.84	1783.21	1676.03	1702.14	1605.36	1701.83	1614.16	1651.86	1564.81	1490.68	1718.09	1564.63	1585.24	1617.34	1663.33	1592.07	1756.13	1633.91	1634.8	1565.39	1830.89	1740.14	1872.71	1824.33	1810.69	1853.15	1832.33	1818.2	1753.34
Zap70	18.0557	22.0396	11.6932	13.1693	16.1781	36.1878	16.2228	25.3778	20.455	34.949	26.1859	22.0027	19.1898	15.0951	14.4136	7.47014	14.9055	18.3929	17.2084	35.6335	16.0323	13.2991	10.0228	15.0616	17.2812	13.8986	4.53996	23.3657	32.08
Zbp1	61.6018	121.218	22.412	31.8259	59.7344	190.991	187.299	322.99	227.562	330.232	273.497	182.133	226.94	247.991	174.886	139.131	90.7878	414.863	198.853	291.698	145.894	128.899	137.235	122.375	92.1666	92.6575	59.9275	250.965	338.499
Zdhhc2	57.3534	55.0991	66.2615	63.6518	87.1127	58.3025	65.6284	89.9757	79.263	113.406	75.6482	88.0107	122.648	99.1966	65.3418	84.9728	78.5924	135.903	93.6902	98.6137	76.9549	69.5647	63.2204	94.1349	77.7656	63.702	69.0074	137.598	74.1158
Zfp385a	163.563	152.274	165.654	153.642	168.003	170.887	131.994	245.703	150.855	174.032	154.206	201.691	178.548	230.74	147.98	154.072	149.055	216.628	152.008	250.263	164.331	149.36	139.548	136.496	116.168	141.303	116.223	203.368	207.967

## Sheet: Blood normalized linear counts
ID	CON P0 7 wk 1B.RCC	CON P0 7 wk 2B.RCC	CON P0 7 wk 3B.RCC	CON P0 9 wk 16B.RCC	CON P0 9 wk 17B.RCC	CON P0 9 wk 18B.RCC	CON P0 11 wk 30B.RCC	CON P0 11 wk 31B.RCC	CON P0 11 wk 32B.RCC	cSiO2 P0 7 wk 4B.RCC	cSiO2 P0 7 wk 5B.RCC	cSiO2 P0 7 wk 6B.RCC	cSiO2 P0 9 wk 19B.RCC	cSiO2 P0 9 wk 20B.RCC	cSiO2 P0 9 wk 21B.RCC	cSiO2 P0 11 wk 33B.RCC	cSiO2 P0 11 wk 34B.RCC	cSiO2 P0 11 wk 35B.RCC	cSiO2 PL 7 wk 7B.RCC	cSiO2 PL 7 wk 8B.RCC	cSiO2 PL 7 wk 9B.RCC	cSiO2 PL 9 wk 22B.RCC	cSiO2 PL 9 wk 23B.RCC	cSiO2 PL 9 wk 24B.RCC	cSiO2 PL 11 wk 36B.RCC	cSiO2 PL 11 wk 37B.RCC	cSiO2 PL 11 wk 38B.RCC	cSiO2 PM 7 wk 10B.RCC	cSiO2 PM 7 wk 11B.RCC	cSiO2 PM 7 wk 12B.RCC	cSiO2 PM 9 wk 25B.RCC	cSiO2 PM 9 wk 26B.RCC	cSiO2 PM 9 wk 27B.RCC	cSiO2 PM 11 wk 39B.RCC	cSiO2 PM 11 wk 40B.RCC	cSiO2 PM 11 wk 41B.RCC
Timepoint	7 wk	7 wk	7 wk	9 wk	9 wk	9 wk	11 wk	11 wk	11 wk	7 wk	7 wk	7 wk	9 wk	9 wk	9 wk	11 wk	11 wk	11 wk	7 wk	7 wk	7 wk	9 wk	9 wk	9 wk	11 wk	11 wk	11 wk	7 wk	7 wk	7 wk	9 wk	9 wk	9 wk	11 wk	11 wk	11 wk
Treatment	VEH/P0	VEH/P0	VEH/P0	VEH/P0	VEH/P0	VEH/P0	VEH/P0	VEH/P0	VEH/P0	cSiO2/P0	cSiO2/P0	cSiO2/P0	cSiO2/P0	cSiO2/P0	cSiO2/P0	cSiO2/P0	cSiO2/P0	cSiO2/P0	cSiO2/PL	cSiO2/PL	cSiO2/PL	cSiO2/PL	cSiO2/PL	cSiO2/PL	cSiO2/PL	cSiO2/PL	cSiO2/PL	cSiO2/PM	cSiO2/PM	cSiO2/PM	cSiO2/PM	cSiO2/PM	cSiO2/PM	cSiO2/PM	cSiO2/PM	cSiO2/PM
Ace	482.141	426.549	500.44	565.144	698.411	574.609	777.928	608.943	615.042	642.128	643.707	1262.96	684.641	794.66	1642.99	1101.84	1138.22	1086.18	723.544	661.776	853.657	1296.19	1259.89	1442.55	1106.75	1675.09	1453.87	491.983	292.495	366.987	1016.9	631.561	560.378	810.626	918.195	526.833
Acin1	229.659	209.199	246.662	208.773	227.339	185.857	206.232	207.708	187.93	221.047	224.089	195.001	235.156	235.182	218.072	136.732	157.617	158.116	250.395	234.575	210.321	216.608	186.805	165.324	186.473	107.084	116.605	220.8	239.314	224.089	220.622	204.058	239.042	171.374	148.567	187.273
Acp5	213.968	240.896	285.796	255.383	304.94	252.456	262.827	252.753	203.306	279.04	283.407	344.502	252.51	285.71	360.191	215.578	221.789	234.718	201.617	269.676	237.539	235.042	279.908	299.121	234.818	240.683	230.258	250.437	288.949	309.611	276.241	246.911	205.08	220.338	189.971	193.446
Actr1b	42.7936	23.0934	29.6469	21.3628	28.9638	26.3298	25.899	30.0301	17.0845	24.374	30.7573	26.6502	33.8416	26.6418	20.9684	27.9453	34.9008	22.5879	30.8929	20.5467	32.1668	33.4129	35.2124	28.0667	32.8055	17.3374	32.4723	32.6013	46.0901	32.4767	33.3714	37.7508	30.0436	48.964	28.0086	32.927
Adam17	94.146	113.656	124.517	93.2196	100.007	105.835	94.0036	90.0903	181.096	126.072	93.3704	140.401	109.334	109.323	157.03	160.686	216.16	178.739	104.06	95.0286	111.347	153.238	140.849	147.254	253.811	173.374	242.066	121.514	93.9529	107.173	117.727	132.638	116.256	220.338	228.94	201.678
Adar	62.764	77.4308	67.595	73.7988	75.9617	75.3755	56.594	64.231	66.6296	85.7292	79.0902	84.5005	72.8896	91.8682	85.7377	66.8691	77.6825	69.728	73.1674	91.6042	81.6541	82.9561	77.5865	76.895	70.7908	64.2502	73.8007	77.0576	72.6805	69.2836	91.7712	79.5828	86.212	65.2854	62.106	90.5494
Adora2a	17.1174	15.8484	28.461	18.4497	14.7552	13.423	22.0621	19.1859	56.3789	17.6501	8.78781	21.4501	13.8837	22.967	18.1727	57.8867	83.3117	63.8355	21.1372	23.1151	18.5578	23.0434	19.695	21.9151	101.87	35.1846	88.5608	16.3006	19.4997	17.3209	18.5396	22.4464	26.1249	125.13	79.1547	82.3176
Ager	15.691	5.88655	4.74351	6.79726	8.19731	8.7766	7.67377	5.00501	20.5014	8.40482	3.29543	7.80005	6.94187	9.18682	3.72772	17.9648	13.51	9.82084	8.12971	9.41725	9.89747	8.06518	9.54911	6.1516	15.5395	10.1984	25.0922	10.3731	12.4089	9.74301	8.34284	12.2435	14.3687	35.3629	9.74212	24.6953
Agt	15.691	5.88655	9.48701	6.79726	5.46487	1.54881	3.83688	5.83918	5.12535	3.36193	6.59085	3.90003	5.2064	2.75604	5.12562	13.9727	14.6358	10.8029	13.0075	10.2734	9.89747	10.3695	4.17774	1.92237	18.9927	11.2183	14.7601	8.89126	15.9543	6.49534	9.26982	11.2232	6.53122	35.3629	9.74212	26.7532
Ahr	17.1174	20.8293	20.1599	13.5945	13.1157	11.8742	23.9805	31.6984	64.9211	23.5335	18.6741	16.2501	13.8837	21.1297	12.1151	63.875	78.8084	54.0146	22.7632	19.6906	29.6924	23.0434	11.9364	11.9187	110.503	40.7938	79.7048	20.7463	40.772	24.8988	17.6127	27.5479	22.2061	141.452	81.5902	96.7232
Aicda	4.27936	0.905624	5.92938	2.91311	2.73244	3.09762	0.959221	2.50251	3.4169	2.52145	1.09848	4.55003	1.73547	1.83736	3.72772	2.99414	12.3842	1.96417	6.50377	5.13668	1.23718	3.45651	2.38728	3.46027	15.5395	7.64883	10.3321	4.44563	8.86348	4.33023	2.78095	4.08117	1.30624	13.6011	4.87106	12.3476
Aim2	68.4698	81.959	64.0373	94.1906	92.9028	85.1847	56.594	58.3918	46.1282	101.698	91.1735	89.0506	85.9056	85.4374	104.842	52.8965	43.9075	50.0863	94.3046	100.165	85.3657	89.8691	75.1993	95.3498	46.6184	59.6609	48.7085	74.0938	104.589	82.2743	85.2824	82.6436	82.2933	43.5236	48.7106	43.2167
Aire	7.13227	1.81125	2.37175	4.85519	3.27892	7.22779	3.83688	5.00501	20.5014	6.72386	5.49238	2.60002	4.33867	0.918682	4.65966	9.98047	11.2583	11.785	9.75565	2.56834	7.4231	4.60867	2.38728	3.46027	18.9927	6.11907	23.6162	10.3731	8.86348	2.16511	5.56189	6.12175	7.83746	21.7618	19.4842	37.0429
Akt1	92.7195	69.2802	88.9407	74.7699	83.0661	80.5382	62.3494	68.4019	61.5042	92.4531	87.8781	93.6006	82.4346	77.1693	122.083	72.8574	103.577	84.4592	79.6711	78.7625	87.8401	107.152	115.783	114.574	84.6037	91.2761	91.5129	84.4669	67.3625	72.5313	102.895	84.6842	88.8245	78.8865	91.3324	78.2017
Akt2	47.073	36.225	47.4351	40.7836	38.2541	44.3993	57.5532	49.216	63.2127	34.4598	36.2497	38.3502	39.048	41.3407	38.2092	40.9199	48.4109	51.0684	63.4117	47.0862	45.7758	48.3911	34.6155	34.9872	69.0642	45.893	42.8044	37.0469	40.772	40.0546	47.2761	42.8523	37.8811	62.5651	49.9284	61.7382
Akt3	258.188	276.215	230.06	255.383	250.291	222.513	236.928	221.889	220.39	255.507	233.975	189.801	215.198	226.914	182.193	291.43	242.054	230.79	278.036	220.877	232.591	214.303	210.08	191.468	303.883	243.743	172.694	275.629	294.268	307.446	230.819	218.342	254.717	250.261	235.029	351.908
Alas2	106068	68400.9	114203	92282.5	80868.6	73902.6	153952	136121	112363	86594.9	93826.3	70832.3	111856	130729	69718.7	89207.4	95539.4	78433.2	211943	119307	126342	126749	94280.2	48165.1	144384	40449.6	91760.8	160582	166008	116516	118403	135441	149677	159731	108107	175059
Alox15	31.382	28.98	33.2045	28.1601	28.4173	23.7485	31.6543	46.7135	27.3352	27.7359	27.4619	25.3502	33.8416	25.7231	17.7067	46.9082	59.6692	31.4267	45.5264	22.259	47.013	55.3041	28.0505	19.9927	63.8844	27.5358	54.6125	25.1919	42.5447	32.4767	32.4444	37.7508	41.7998	43.5236	32.8797	41.1588
Alox5	12.8381	45.734	23.7175	30.1021	37.7076	42.3342	41.2465	55.8893	76.8803	57.9933	57.1207	63.7004	50.3285	46.8528	50.3243	102.799	102.451	71.6921	55.282	44.5179	64.3336	67.9779	47.7456	37.2941	101.87	60.6807	100.369	72.6119	81.544	47.6325	66.7427	52.0349	80.9871	125.13	80.3725	123.476
Angpt1	236.791	185.653	120.959	106.814	127.878	105.319	106.474	120.955	160.594	97.4959	107.651	81.2505	93.7152	77.1693	70.8268	221.566	201.524	124.725	139.831	83.8991	86.6029	95.63	106.234	87.6603	233.092	190.201	153.505	142.26	129.407	152.64	102.895	107.131	111.031	233.939	129.083	240.779
Anxa1	151.204	191.087	135.19	146.627	189.085	199.28	216.784	419.587	215.265	254.666	230.68	362.052	274.204	225.077	377.898	377.262	272.452	237.664	318.685	243.992	340.226	423.998	304.975	325.65	314.242	393.66	345.387	377.878	382.902	215.429	318.882	348.94	252.105	206.737	319.054	310.749
Ap1b1	99.8518	81.0533	132.818	98.0747	98.3677	79.5057	117.984	157.658	128.134	103.379	109.848	83.2005	128.425	129.534	98.7847	113.777	109.206	94.2801	175.602	129.273	117.532	161.304	90.7166	69.2055	174.387	67.3097	91.5129	121.514	163.088	110.421	132.558	130.597	139.768	141.452	133.954	158.461
Ap1m1	109.837	131.768	144.677	124.293	163.4	142.491	143.883	115.115	152.052	139.52	125.226	141.051	140.573	141.477	153.303	144.717	182.385	153.205	126.823	119	148.462	177.434	157.56	154.943	169.207	149.917	181.55	128.923	134.725	127.742	150.171	151.003	113.643	212.177	200.931	160.519
Ap1s1	22.8233	16.3012	20.1599	19.4207	10.3833	12.9068	15.3475	12.5125	30.7521	11.7668	16.4771	18.8501	16.4869	12.8615	15.8428	23.9531	20.265	26.5163	16.2594	23.1151	25.9809	17.2825	13.13	11.5342	43.1651	19.377	32.4723	26.6738	28.3631	28.1465	16.6857	17.345	11.7562	43.5236	29.2264	49.3906
Ap2a1	48.4994	40.7531	40.3198	52.436	43.719	42.8505	38.3688	41.7085	126.425	50.4289	45.0375	40.9503	46.8576	45.0154	57.3138	104.795	118.213	90.3517	50.4042	53.9352	22.2693	52.9998	31.0346	41.9078	124.316	54.0518	152.029	44.4563	63.8171	45.4674	41.7142	59.1769	53.556	168.654	110.817	144.056
Ap2a2	139.792	101.43	130.446	123.322	109.844	116.161	164.986	144.311	198.18	98.3364	121.931	79.3005	150.118	145.152	104.376	190.627	208.279	176.775	219.502	152.388	143.513	155.543	112.202	90.7361	233.092	99.9448	205.166	195.608	212.724	134.237	152.025	192.835	182.874	296.504	193.625	286.054
Ap2m1	151.204	127.24	105.543	85.4513	83.6126	70.2128	94.9629	105.105	71.7549	97.4959	92.272	76.0505	92.8474	70.7385	81.544	114.775	106.954	96.2442	128.449	77.0502	90.3144	110.608	83.5547	66.8986	150.215	115.242	97.4169	87.4307	111.68	95.265	85.2824	86.7248	118.868	122.41	98.639	107.013
Apc	132.66	129.051	137.562	144.685	127.332	131.649	116.066	131.799	99.0902	128.594	126.325	110.501	121.483	126.778	123.015	90.8223	101.325	74.6384	134.953	125.849	115.058	114.065	105.04	110.344	79.4239	81.0776	98.8929	143.742	148.906	129.907	133.485	91.8263	129.318	87.0471	86.4613	98.7811
App	99.8518	123.618	135.19	111.669	144.819	133.198	152.516	191.025	232.349	152.127	113.143	219.701	169.208	165.363	282.375	322.369	354.638	306.41	162.594	154.957	167.02	304.172	203.515	251.831	331.508	361.025	333.579	176.343	154.225	140.732	231.746	171.409	118.868	397.153	321.49	265.474
Aqp4	14.2645	4.07531	8.30114	12.6235	6.01136	4.64644	4.7961	10.8442	58.0873	8.40482	2.19695	7.15005	7.8096	6.43077	4.19369	56.8887	67.55	46.158	14.6335	9.41725	9.89747	8.06518	7.16183	4.6137	75.9706	23.4564	75.2767	7.40938	17.727	4.33023	16.6857	10.2029	13.0624	141.452	54.7994	100.839
Aqp9	29.9555	17.2069	30.8328	31.0732	14.2087	18.5857	44.1242	28.3617	41.0028	19.3311	14.2802	11.0501	39.048	36.7473	20.0365	16.9668	23.6425	25.5342	56.908	36.8129	27.218	27.652	23.276	13.0721	44.8917	12.7481	28.0443	37.0469	54.9536	28.1465	25.0285	38.7711	39.1873	57.1247	24.3553	30.8691
Arf1	309.54	326.025	303.584	312.674	363.961	300.47	340.523	325.326	293.854	305.095	299.884	325.652	312.384	336.237	352.27	340.334	300.598	260.252	333.318	316.762	335.277	399.802	341.381	341.414	343.595	347.767	286.347	328.977	368.721	312.859	360.596	330.575	317.417	231.219	306.877	279.88
Arhgef1	246.777	237.726	251.406	276.746	265.593	262.266	136.209	151.819	129.842	305.095	261.437	241.802	237.759	246.207	256.747	99.8047	88.9409	115.886	188.609	241.424	214.033	240.803	261.407	243.757	91.5101	108.104	106.273	182.271	237.541	241.41	234.527	223.444	239.042	48.964	112.034	109.071
Arrb2	282.438	335.986	258.521	269.948	278.162	259.168	182.252	211.879	196.472	268.114	275.717	266.502	296.765	223.24	213.878	231.547	204.902	143.384	216.25	264.539	290.738	274.216	281.102	244.526	248.631	214.677	171.218	340.832	354.539	356.161	308.685	275.479	275.617	209.457	196.06	255.185
Atf2	85.5872	56.6015	56.9221	72.8278	54.1022	63.5013	80.5745	61.7285	59.7958	60.5147	51.6284	45.5003	50.3285	58.7956	47.9944	58.8848	56.2917	52.0505	87.8008	60.7841	54.4361	56.4563	53.1169	49.2128	70.7908	43.3434	70.8487	77.0576	95.7256	84.4394	68.5967	72.4407	65.3122	87.0471	53.5817	67.912
Atg101	28.5291	28.98	39.1339	28.1601	31.6963	30.46	44.1242	50.8843	102.507	42.0241	28.5604	38.3502	39.9157	42.2594	41.005	129.746	148.61	78.5667	45.5264	36.8129	48.2502	48.3911	44.7615	44.9836	160.574	63.2304	153.505	34.0832	63.8171	46.5499	48.2031	43.8725	31.3498	190.416	136.39	144.056
Atg4b	52.7788	45.2812	59.2938	46.6098	50.2768	45.4318	67.1455	61.7285	58.0873	49.5885	42.8405	37.7002	59.8736	59.7143	47.0625	61.8789	42.7817	42.2296	63.4117	55.6474	64.3336	56.4563	45.3583	39.2164	84.6037	40.2839	56.0885	80.0213	77.9986	42.2197	51.911	64.2784	66.6184	92.4876	64.5415	63.7961
Atg5	79.8814	92.3736	91.3125	80.5961	103.286	90.3474	97.8405	98.432	92.2563	100.017	90.075	71.5005	98.9216	87.2748	102.046	83.8359	72.0534	75.6205	84.549	89.0358	77.9426	81.804	99.6689	92.6584	98.4165	86.1769	73.8007	82.9851	108.134	95.265	90.8443	83.6639	79.6808	84.3269	71.8481	92.6073
Atg9a	78.455	66.1105	72.3385	62.1464	59.5671	71.2454	65.227	78.4119	70.0465	60.5147	75.7948	71.5005	84.1701	73.4945	75.4864	78.8457	68.6759	53.0325	95.9305	56.5035	79.1798	78.3475	61.4724	65.7452	77.6973	70.3693	59.0406	82.9851	74.4532	66.0359	88.9903	72.4407	95.3557	108.809	51.1461	90.5494
Atm	52.7788	70.6387	75.8961	71.8567	58.4741	59.3711	39.3281	42.5426	39.2944	63.0362	57.1207	33.1502	46.8576	69.8198	41.4709	36.9277	43.9075	38.3013	56.908	51.3668	43.3014	29.9564	40.5837	45.368	39.7119	32.635	30.9963	66.6844	54.9536	60.6232	56.5459	46.9334	64.0059	51.6842	38.9685	22.6373
Atp6v0a1	68.4698	48.9037	66.4091	46.6098	55.7417	48.5294	48.9203	42.5426	63.2127	57.1528	48.3329	52.0003	56.4027	55.1209	55.9159	59.8828	46.1592	47.14	84.549	63.3524	65.5707	58.7606	38.7933	36.5251	63.8844	41.3037	53.1365	77.0576	74.4532	48.715	47.2761	81.6233	54.8622	70.7258	49.9284	86.4335
Atp6v0c	938.607	891.587	981.906	774.888	764.536	763.048	1133.8	1085.25	878.144	835.439	882.076	845.655	993.554	984.827	889.062	936.168	889.409	820.04	1450.34	985.387	992.221	1204.02	923.28	717.43	1236.25	746.016	991.881	1400.37	1336.61	975.383	1105.89	1194.76	1256.61	1362.83	1026.58	1407.63
Atp6v1c2	14.2645	7.6978	7.11526	1.94207	6.55785	2.06508	12.4699	7.50752	22.2099	9.24531	9.88628	5.20003	5.2064	5.51209	2.32983	16.9668	20.265	10.8029	19.5113	6.84891	6.18592	4.60867	5.9682	2.30685	24.1725	8.15876	22.1402	10.3731	12.4089	7.57789	7.41586	5.10146	10.4499	19.0416	12.1776	22.6373
Atp6v1h	98.4253	105.958	117.402	100.017	118.041	117.71	123.739	108.442	239.183	130.275	138.408	113.751	123.218	104.73	109.502	190.627	211.657	149.277	105.686	143.827	122.481	123.282	122.945	134.951	252.084	138.189	258.302	99.2857	132.952	128.824	113.092	120.394	104.499	258.421	197.278	246.953
Bad	25.6762	22.6406	24.9034	17.4787	22.9525	19.102	23.9805	43.3768	78.5887	22.693	28.5604	22.1001	20.8256	31.2352	25.1621	73.8555	101.325	68.7459	27.641	20.5467	30.9296	25.3477	22.6791	17.6858	139.855	44.3632	91.5129	17.7825	24.8177	27.0639	23.1746	25.5073	32.6561	122.41	86.4613	102.897
Bax	19.9704	36.225	22.5317	32.0442	38.2541	33.5576	34.5319	24.1909	35.8775	38.6622	30.7573	33.8002	31.2384	43.178	37.2772	26.9473	22.5167	25.5342	35.7707	37.669	42.0643	42.6302	34.0187	54.211	22.4459	27.5358	32.4723	31.1194	30.1358	38.972	49.1301	40.8117	48.331	46.2438	38.9685	20.5794
Bcl10	243.924	228.67	149.42	169.931	194.003	167.272	182.252	169.336	181.096	166.415	190.036	193.701	206.52	180.98	197.103	179.648	190.266	129.635	195.113	184.921	199.187	221.216	213.065	194.16	191.653	245.783	132.841	179.307	209.178	192.695	204.863	193.855	175.037	133.291	166.834	158.461
Bcl2	52.7788	61.5824	98.4277	103.901	78.1477	82.087	60.4309	51.7185	70.0465	65.5576	64.8101	39.6503	64.2123	56.0396	62.9053	46.9082	48.4109	57.943	65.0377	66.7769	65.5707	66.8258	65.6501	76.126	50.0716	55.5815	53.1365	72.6119	79.7713	100.678	87.1363	95.9074	91.437	59.8449	49.9284	76.1438
Bcl2a1a	181.16	149.881	148.235	173.816	236.629	180.695	289.685	256.924	165.72	210.961	233.975	598.654	295.897	284.791	766.979	364.287	583.182	542.11	458.515	247.417	335.277	799.605	731.104	806.244	454.097	662.899	770.479	254.883	179.042	158.053	429.193	305.067	138.462	478.759	450.573	325.155
Bcl2l1	6312.06	4258.24	7397.5	5046.48	4459.34	3942.76	11138.5	9990.01	8658.43	5453.05	5279.27	3625.72	6561.8	8510.67	4438.79	6999.3	7380.97	5847.33	13430.3	6764.15	7434.24	7580.12	4868.85	2753.61	11708.1	3033.02	7328.41	9217.27	8803.21	5845.8	7673.56	8871.44	9090.15	13440.6	9329.3	14115.4
Bcl6	34.2349	45.734	54.5503	46.6098	46.4514	53.1759	47.0018	39.2059	134.968	57.1528	48.3329	66.9504	67.6832	59.7143	85.7377	152.701	144.107	118.832	92.6787	52.2229	45.7758	76.0431	81.1675	73.8192	181.294	118.302	175.646	51.8657	53.1809	38.972	69.5237	62.2378	56.1685	214.898	174.14	174.925
Bclaf1	109.837	92.3736	87.7549	103.901	99.4607	88.2823	82.493	71.7385	82.0056	91.6126	76.8933	66.9504	92.8474	95.5429	74.5545	65.8711	57.4175	61.8713	91.0527	95.0286	64.3336	67.9779	80.5706	78.4329	63.8844	64.2502	60.5166	74.0938	86.8621	97.4301	88.0633	88.7654	91.437	57.1247	52.3639	49.3906
Bdnf	11.4116	5.88655	10.6729	13.5945	7.65082	7.22779	10.5514	12.5125	35.8775	3.36193	8.78781	5.85004	7.8096	11.9429	3.26176	29.9414	14.6358	17.6775	16.2594	10.2734	14.8462	6.91301	7.16183	4.99817	46.6184	15.2977	19.1882	19.2644	17.727	7.57789	8.34284	14.2841	19.5936	54.4045	28.0086	24.6953
Birc2	75.6021	91.468	93.6842	80.5961	83.6126	89.8311	73.86	76.7436	68.338	85.7292	75.7948	55.9004	76.3605	86.3561	61.5074	75.8516	68.6759	63.8355	102.434	80.4747	81.6541	71.4344	78.1834	73.4347	79.4239	69.8594	60.5166	93.3582	86.8621	70.3662	77.8665	77.5422	67.9246	81.6067	65.7593	74.0858
Birc3	74.1756	117.731	126.889	122.351	128.971	148.686	109.351	115.115	107.632	128.594	103.257	136.501	136.234	148.826	165.884	104.795	105.828	114.904	141.457	125.849	127.43	177.434	158.754	155.328	119.136	120.342	112.177	117.068	95.7256	96.3475	116.8	135.699	103.193	97.928	119.341	92.6073
Blk	61.3375	49.3565	49.8068	90.3064	72.6828	60.4037	42.2057	38.3718	70.0465	57.1528	70.3024	55.9004	60.7413	62.4704	72.6906	49.9023	39.4042	51.0684	39.0226	65.9207	54.4361	44.9346	53.7138	48.4438	56.978	34.6747	39.8524	17.7825	42.5447	36.8069	29.6634	49.9943	27.4311	38.0831	41.404	53.5064
Blnk	111.263	133.127	139.933	139.829	171.597	153.332	126.617	130.13	102.507	151.287	152.688	141.701	158.795	170.875	163.554	88.8262	94.57	141.42	92.6787	142.115	98.9747	89.8691	98.4752	112.267	69.0642	79.5479	67.8966	57.7932	77.9986	68.2011	63.9618	83.6639	49.6372	32.6427	94.9857	59.6803
Bmp8a	11.4116	4.98093	4.74351	3.88415	5.46487	4.13017	7.67377	7.50752	39.2944	2.52145	3.29543	5.85004	7.8096	10.1055	2.79579	54.8926	40.53	29.4625	9.75565	7.70502	7.4231	12.6739	4.77456	1.92237	65.611	21.9267	57.5645	7.40938	14.1816	7.57789	6.48888	7.14204	5.22497	106.089	56.0172	82.3176
Bmper	8.55872	4.98093	5.92938	6.79726	7.10434	3.61389	9.59221	6.67335	30.7521	3.36193	5.49238	2.60002	4.33867	5.51209	5.59159	21.957	23.6425	15.7133	16.2594	5.9928	13.609	2.30434	4.77456	4.22922	48.345	11.7282	29.5203	8.89126	31.9085	8.66045	7.41586	9.18263	11.7562	40.8033	20.702	32.927
Braf	52.7788	42.1115	48.6209	51.465	39.8936	51.1108	69.0639	54.221	42.7113	43.7051	49.4314	40.9503	60.7413	60.633	54.052	63.875	63.0467	53.0325	71.5414	58.2157	59.3848	54.1519	58.4883	51.9041	60.4312	36.7144	39.8524	66.6844	47.8628	58.458	66.7427	59.1769	65.3122	54.4045	52.3639	53.5064
Brwd1	72.7491	91.0152	118.588	78.654	101.1	114.096	75.7784	62.5627	70.0465	88.2506	73.5979	79.9505	79.8314	85.4374	70.8268	71.8594	42.7817	55.9788	53.6561	97.597	71.7567	58.7606	60.8756	72.6657	50.0716	45.3831	53.1365	51.8657	58.499	67.1185	63.0348	75.5016	56.1685	43.5236	30.4441	51.4485
Bst2	34.2349	29.4328	23.7175	29.1311	25.1384	29.9437	28.7766	39.2059	82.0056	23.5335	35.1512	35.7502	38.1803	35.8286	28.8899	73.8555	94.57	60.8892	24.3891	34.2445	43.3014	27.652	37.0028	35.7562	113.956	38.7541	101.845	38.5288	44.3174	22.7337	21.3206	38.7711	36.5748	116.97	75.5014	113.187
Btk	94.146	103.241	80.6396	117.495	132.796	119.775	97.8405	107.608	88.8394	135.318	112.045	143.651	144.044	134.128	183.124	116.771	113.709	103.119	89.4268	119.856	107.635	135.956	133.091	124.954	108.776	127.481	91.5129	97.8038	101.044	86.6045	104.749	105.09	82.2933	106.089	90.1146	88.4914
Btla	65.6169	150.786	183.811	166.047	173.236	181.727	157.312	149.316	150.344	183.225	141.703	146.901	162.266	175.468	145.381	124.756	128.345	164.008	130.075	124.993	106.398	88.717	117.573	133.413	91.5101	100.965	112.177	94.8401	108.134	79.0266	87.1363	99.9886	80.9871	51.6842	80.3725	90.5494
C1qa	4.27936	2.71687	5.92938	6.79726	3.27892	4.13017	0.959221	7.50752	46.1282	5.04289	3.29543	2.60002	8.67733	7.34945	4.65966	33.9336	58.5434	28.4804	4.87782	3.42445	12.3718	6.91301	4.17774	4.22922	58.7046	19.887	57.5645	7.40938	5.31809	2.16511	11.1238	7.14204	7.83746	73.446	49.9284	45.2747
C1qb	5.70582	2.71687	2.37175	5.82622	3.82541	2.06508	2.87766	10.8442	35.8775	5.04289	6.59085	3.25002	5.2064	2.75604	3.26176	33.9336	29.2717	26.5163	6.50377	2.56834	2.47437	2.30434	3.58092	1.92237	34.5321	8.66868	42.8044	4.44563	8.86348	4.33023	7.41586	6.12175	5.22497	70.7258	31.6619	47.3326
C1ra	2.85291	4.98093	4.74351	8.73933	8.7438	6.71152	10.5514	14.1809	102.507	9.24531	15.3787	5.20003	13.8837	13.7802	6.52352	83.8359	90.0667	65.7996	24.3891	12.8417	23.5065	28.8042	9.54911	8.84292	120.862	40.7938	121.033	10.3731	19.4997	7.57789	12.9778	29.5885	15.6749	165.934	109.599	92.6073
C1s1	8.55872	3.6225	10.6729	5.82622	5.46487	6.19525	5.75532	11.6784	20.5014	2.52145	5.49238	6.50004	6.07413	11.9429	1.86386	11.9766	13.51	11.785	19.5113	4.28057	6.18592	10.3695	6.56501	3.0758	22.4459	10.1984	16.2362	7.40938	7.09078	3.24767	8.34284	8.16233	7.83746	46.2438	20.702	24.6953
C2	8.55872	2.26406	1.18588	5.82622	1.63946	2.58135	5.75532	5.83918	20.5014	1.68096	2.19695	1.95001	5.2064	4.59341	5.59159	15.9688	20.265	12.7671	6.50377	4.28057	6.18592	9.21735	5.37138	4.22922	18.9927	5.09922	28.0443	8.89126	7.09078	4.33023	8.34284	7.14204	5.22497	13.6011	17.0487	37.0429
C3	48.4994	93.7321	55.7362	65.0595	75.9617	73.8267	108.392	136.804	78.5887	112.625	72.4994	170.951	120.615	96.4616	219.004	155.695	179.008	133.563	120.32	102.734	124.956	256.934	208.29	216.459	134.675	181.022	165.314	131.887	99.271	68.2011	169.638	141.821	92.7433	130.571	200.931	84.3755
C4a	2.85291	3.6225	2.37175	3.88415	2.18595	1.03254	1.91844	3.33668	5.12535	0.840482	3.29543	3.25002	0.867733	3.67473	1.86386	11.9766	9.00667	4.91042	8.12971	2.56834	3.71155	6.91301	2.38728	2.69132	3.45321	5.09922	14.7601	2.96375	8.86348	1.08256	2.78095	4.08117	5.22497	21.7618	13.3954	16.4635
C5ar1	68.4698	74.714	50.9927	73.7988	79.7871	91.8962	127.576	101.769	68.338	158.851	85.6811	152.101	168.34	110.242	192.91	168.67	128.345	131.599	157.716	118.144	144.751	256.934	183.224	176.089	148.488	196.83	171.218	225.245	187.906	152.64	195.593	212.221	163.28	204.017	181.447	164.635
C6	9.98518	4.98093	5.92938	8.73933	4.3719	4.13017	5.75532	5.83918	20.5014	5.04289	6.59085	5.85004	6.07413	4.59341	3.26176	20.959	13.51	10.8029	4.87782	0.856114	8.66029	5.76084	4.17774	2.69132	25.8991	10.1984	30.9963	7.40938	12.4089	6.49534	9.26982	11.2232	5.22497	10.8809	19.4842	26.7532
C7	2.85291	3.16968	4.74351	0.971037	3.27892	2.58135	1.91844	1.66834	13.6676	2.52145	3.29543	3.25002	2.6032	2.75604	1.3979	11.9766	7.88084	12.7671	4.87782	2.56834	7.4231	6.91301	5.37138	3.0758	10.3596	3.56946	14.7601	2.96375	3.54539	3.24767	1.85396	4.08117	9.1437	19.0416	24.3553	16.4635
C8a	19.9704	4.07531	3.55763	8.73933	7.10434	7.22779	8.63299	10.8442	15.3761	7.56434	4.3939	9.10006	9.54506	10.1055	4.19369	10.9785	23.6425	4.91042	11.3816	5.13668	3.71155	9.21735	6.56501	4.6137	20.7193	7.13891	26.5683	10.3731	8.86348	9.74301	10.1968	7.14204	3.91873	24.482	17.0487	22.6373
C8b	1.42645	1.81125	3.55763	2.91311	4.91839	3.09762	4.7961	4.17085	10.2507	0.840482	7.68933	2.60002	2.6032	5.51209	1.3979	12.9746	11.2583	5.8925	3.25188	3.42445	2.47437	3.45651	4.17774	2.69132	17.2661	3.56946	13.2841	2.96375	1.7727	1.08256	3.70793	6.12175	6.53122	21.7618	14.6132	22.6373
C8g	1.42645	2.26406	3.55763	0.971037	1.63946	2.58135	2.87766	1.66834	6.8338	3.36193	1.09848	2.60002	3.47093	2.75604	0.931931	9.98047	6.755	6.87459	6.50377	1.71223	9.89747	4.60867	2.38728	2.30685	10.3596	4.07938	8.85608	5.9275	10.6362	2.16511	2.78095	1.02029	5.22497	8.16067	7.30659	16.4635
C9	11.4116	4.98093	11.8588	5.82622	4.3719	4.64644	10.5514	14.1809	52.962	9.24531	4.3939	7.15005	5.2064	3.67473	2.79579	58.8848	52.9142	45.1759	9.75565	5.9928	17.3206	11.5217	11.3396	3.84475	91.5101	27.5358	70.8487	14.8188	15.9543	8.66045	20.3936	13.2638	18.2874	95.2078	60.8882	67.912
Camk2d	94.146	111.845	93.6842	118.467	116.948	110.482	115.106	113.447	68.338	127.753	121.931	113.101	110.202	138.721	163.088	114.775	96.8217	114.904	97.5565	109.583	112.584	133.652	133.688	192.237	96.6899	164.195	125.461	68.1663	58.499	79.0266	110.311	114.273	90.1308	73.446	119.341	61.7382
Camk2g	64.1904	62.488	58.1079	56.3202	67.2179	54.7247	44.1242	38.3718	54.6704	57.1528	60.4162	36.4002	59.0059	53.2835	45.6646	46.9082	57.4175	32.4088	60.1598	62.4963	64.3336	56.4563	52.5201	45.7525	55.2514	43.3434	64.9446	56.3113	65.5898	77.9441	63.0348	66.319	52.2497	57.1247	64.5415	37.0429
Camp	19.9704	21.735	21.3458	18.4497	13.6622	25.8135	17.266	817.486	80.2972	38.6622	25.2649	61.7504	19.0901	12.8615	69.8948	32.9355	46.1592	77.5846	22.7632	12.8417	23.5065	33.4129	11.3396	11.5342	43.1651	20.9068	29.5203	8.89126	19.4997	7.57789	12.9778	17.345	7.83746	32.6427	182.665	24.6953
Capn1	108.41	94.6377	112.658	99.0458	91.8099	85.1847	97.8405	92.5928	82.0056	100.858	95.5674	88.4006	106.731	93.7055	94.591	83.8359	91.1925	76.6026	131.701	123.28	97.7375	100.239	104.443	75.7415	107.05	61.1907	70.8487	122.996	132.952	100.678	113.092	109.171	139.768	108.809	98.639	144.056
Card11	146.925	162.559	183.811	166.047	186.899	162.625	149.638	132.633	158.886	159.692	157.082	129.351	150.118	141.477	109.968	161.684	171.127	131.599	95.9305	167.798	105.161	79.4996	119.961	106.5	143.308	103.514	156.457	97.8038	154.225	139.65	116.8	129.577	114.949	209.457	141.261	144.056
Card9	2.85291	4.52812	14.2305	3.88415	5.46487	6.19525	2.87766	4.17085	10.2507	5.04289	12.0832	12.3501	13.8837	7.34945	14.4449	13.9727	6.755	12.7671	13.0075	6.84891	12.3718	12.6739	11.9364	12.6877	17.2661	9.68852	14.7601	11.855	10.6362	7.57789	12.0508	7.14204	18.2874	10.8809	13.3954	16.4635
Casp1	64.1904	82.8646	73.5243	76.7119	100.554	78.9894	69.0639	74.2411	119.592	97.4959	96.6659	107.901	112.805	100.136	164.952	144.717	175.63	138.474	94.3046	107.87	90.3144	149.782	134.284	141.487	202.013	135.639	221.402	72.6119	74.4532	84.4394	110.311	112.232	73.1496	223.058	157.092	137.882
Casp3	191.145	229.123	143.491	162.163	169.411	130.1	138.128	145.98	220.39	143.722	137.309	131.301	147.515	138.721	104.376	286.439	266.823	183.65	211.372	151.532	147.225	168.217	155.173	150.714	366.04	262.61	247.97	161.525	182.588	172.126	165.93	151.003	203.774	348.189	231.375	341.618
Casp4	49.9259	71.9971	65.2232	64.0884	77.0547	66.0827	54.6756	55.0552	165.72	78.1649	65.9085	94.9006	76.3605	74.4132	114.628	157.691	204.902	174.811	99.1824	85.6114	98.9747	110.608	105.637	104.193	258.991	130.54	191.882	91.8763	83.3167	42.2197	89.9173	116.313	65.3122	288.344	161.963	222.258
Casp8	111.263	150.334	144.677	119.438	132.25	155.914	109.351	80.9144	92.2563	148.765	130.719	127.401	168.34	136.884	148.643	90.8223	81.06	93.298	104.06	148.108	137.327	93.3257	122.348	133.028	84.6037	105.554	91.5129	160.043	157.77	148.31	114.946	130.597	133.237	89.7674	88.8968	84.3755
Cbl	262.468	333.27	276.309	285.485	298.382	262.266	247.479	221.055	264.81	339.555	275.717	239.202	274.204	285.71	327.574	316.381	315.233	233.736	295.921	294.503	254.86	319.151	334.219	330.648	352.228	322.271	305.535	324.531	320.858	300.951	298.488	308.128	301.742	345.468	320.272	302.517
Ccl19	8.55872	2.26406	9.48701	4.85519	6.01136	4.13017	1.91844	6.67335	8.54225	3.36193	10.9848	3.90003	4.33867	6.43077	3.26176	11.9766	13.51	10.8029	6.50377	8.56114	7.4231	8.06518	7.16183	2.30685	24.1725	2.03969	17.7122	8.89126	7.09078	6.49534	7.41586	6.12175	6.53122	16.3213	3.65329	8.23176
Ccl2	18.5439	5.43374	2.37175	4.85519	3.27892	5.67898	3.83688	5.83918	8.54225	9.24531	5.49238	5.85004	11.2805	12.8615	3.72772	12.9746	13.51	6.87459	11.3816	6.84891	3.71155	9.21735	2.38728	1.92237	10.3596	6.11907	10.3321	4.44563	10.6362	6.49534	9.26982	7.14204	5.22497	16.3213	17.0487	10.2897
Ccl20	7.13227	1.35844	3.55763	5.82622	4.3719	1.54881	4.7961	5.00501	11.9592	3.36193	3.29543	4.55003	6.94187	6.43077	1.86386	12.9746	11.2583	12.7671	6.50377	3.42445	3.71155	9.21735	4.77456	1.5379	25.8991	4.5893	19.1882	7.40938	7.09078	4.33023	3.70793	1.02029	5.22497	27.2022	12.1776	22.6373
Ccl21a	32.8084	5.43374	15.4164	20.3918	10.3833	9.80914	12.4699	18.3517	34.169	15.1287	15.3787	7.15005	11.2805	13.7802	7.45545	20.959	22.5167	20.6238	22.7632	11.1295	14.8462	13.826	12.5332	4.22922	22.4459	9.68852	26.5683	8.89126	17.727	8.66045	14.8317	10.2029	19.5936	43.5236	14.6132	34.985
Ccl3	14.2645	14.49	16.6023	18.4497	10.9297	17.5532	11.5106	14.1809	15.3761	20.1716	28.5604	18.8501	15.6192	10.1055	9.78528	11.9766	16.8875	16.6954	22.7632	19.6906	32.1668	38.0216	14.3237	8.45845	22.4459	11.2183	22.1402	38.5288	31.9085	17.3209	11.1238	9.18263	13.0624	38.0831	19.4842	22.6373
Ccl4	9.98518	3.16968	8.30114	6.79726	10.3833	9.29287	4.7961	9.17586	13.6676	7.56434	8.78781	6.50004	5.2064	12.8615	6.05755	12.9746	11.2583	16.6954	8.12971	6.84891	12.3718	5.76084	7.75865	5.38265	8.63303	9.68852	16.2362	4.44563	5.31809	4.33023	6.48888	7.14204	1.30624	13.6011	12.1776	20.5794
Ccl5	432.216	341.873	386.596	388.415	417.516	391.849	400.954	351.185	445.906	396.708	311.967	310.052	288.955	273.767	208.753	303.406	332.121	267.127	266.654	321.899	301.873	251.173	378.384	330.648	348.774	269.749	369.003	248.955	345.676	357.244	256.774	308.128	292.598	388.992	330.014	288.112
Ccl7	4.27936	2.26406	5.92938	1.94207	1.63946	2.06508	3.83688	1.66834	17.0845	1.68096	1.09848	2.60002	4.33867	2.75604	1.86386	8.98242	10.1325	7.85667	3.25188	6.84891	6.18592	8.06518	4.17774	1.92237	18.9927	5.60914	16.2362	5.9275	3.54539	5.41278	1.85396	6.12175	6.53122	24.482	14.6132	22.6373
Ccl8	21.3968	4.52812	4.74351	12.6235	6.55785	6.19525	18.2252	12.5125	18.793	2.52145	6.59085	5.20003	13.8837	9.18682	5.59159	15.9688	16.8875	9.82084	13.0075	8.56114	11.1347	12.6739	11.3396	4.99817	20.7193	7.64883	11.8081	7.40938	10.6362	8.66045	11.1238	8.16233	5.22497	29.9225	12.1776	24.6953
Ccr1	69.8962	61.5824	52.1786	39.8125	45.3584	79.5057	47.961	45.8793	47.8366	89.0911	88.9765	76.0505	86.7733	88.1934	58.7117	65.8711	54.04	43.2117	92.6787	72.7697	108.872	100.239	76.9897	55.7489	58.7046	50.9922	54.6125	161.525	141.816	120.164	84.3554	110.192	126.706	51.6842	54.7994	57.6223
Ccr7	457.892	531.601	579.894	483.576	620.263	493.555	416.302	492.994	411.737	512.694	491.019	345.802	378.332	374.822	226.459	189.629	174.504	124.725	312.181	483.704	393.424	164.76	307.362	313.347	117.409	175.413	177.122	388.252	503.446	574.837	355.034	421.38	380.117	130.571	247.206	205.794
Ccr9	48.4994	52.0734	41.5057	48.5519	42.626	57.8223	35.4912	33.3668	76.8803	42.8646	41.7421	26.6502	35.5771	33.0725	20.5025	53.8945	45.0334	41.2475	34.1448	47.9424	45.7758	27.652	31.0346	27.6822	86.3303	23.9663	50.1845	65.2026	58.499	73.6138	36.1523	74.4813	57.4747	133.291	60.8882	90.5494
Cd14	11.4116	16.3012	5.92938	13.5945	20.22	17.0369	23.9805	22.5226	25.6268	34.4598	24.1665	48.7503	34.7093	26.6418	43.3348	51.8984	46.1592	41.2475	29.2669	31.6762	44.5386	61.0649	39.3901	35.3717	63.8844	55.5815	47.2324	48.9019	42.5447	38.972	29.6634	37.7508	31.3498	70.7258	43.8395	57.6223
Cd163	24.2497	5.88655	10.6729	10.6814	6.55785	8.7766	9.59221	15.8492	107.632	3.36193	9.88628	6.50004	12.1483	12.8615	7.45545	87.8281	101.325	78.5667	13.0075	13.6978	14.8462	13.826	14.9205	6.92055	132.949	41.3037	121.033	14.8188	17.727	11.9081	20.3936	17.345	28.7373	190.416	107.163	154.346
Cd164	503.538	473.641	468.421	427.256	419.156	364.487	398.077	377.879	316.063	408.474	422.913	342.552	390.48	374.822	290.297	369.277	344.505	256.324	399.982	399.805	342.7	337.585	338.993	301.044	416.112	326.35	245.018	454.936	473.31	513.132	395.821	395.873	441.51	266.582	273.997	321.039
Cd177	11.4116	23.0934	17.7881	33.0153	15.3016	28.3949	20.1436	45.0451	42.7113	31.0978	27.4619	24.7002	30.3707	22.967	15.8428	26.9473	29.2717	24.5521	14.6335	23.9712	19.7949	23.0434	19.695	19.9927	44.8917	22.4366	29.5203	19.2644	46.0901	22.7337	31.5174	34.6899	18.2874	40.8033	42.6218	45.2747
Cd19	172.601	331.911	354.577	327.239	423.528	341.771	179.374	161.829	170.845	374.015	430.602	349.702	395.686	361.042	419.369	133.738	144.107	161.062	240.639	351.863	191.764	223.521	207.693	242.604	132.949	112.693	101.845	125.959	166.633	147.228	155.733	196.916	78.3746	68.0056	112.034	76.1438
Cd209e	8.55872	7.24499	15.4164	13.5945	5.46487	7.74406	16.3068	16.6834	134.968	11.7668	6.59085	9.10006	13.016	15.6176	7.92141	127.75	126.093	97.2263	13.0075	11.9856	17.3206	18.4347	3.58092	8.07397	131.222	53.5418	163.838	10.3731	21.2724	16.2383	17.6127	18.3653	28.7373	244.82	124.212	168.751
Cd22	38.5143	39.3946	17.7881	53.407	61.2066	50.5945	50.8387	40.0401	44.4197	54.6313	53.8253	70.2005	65.08	68.9011	103.91	52.8965	69.8017	68.7459	60.1598	56.5035	45.7758	87.5648	63.2629	74.5881	63.8844	72.9189	78.2287	22.2281	24.8177	22.7337	63.0348	33.6696	32.6561	65.2854	46.2751	57.6223
Cd244	11.4116	9.50905	11.8588	11.6524	16.3946	21.6834	8.63299	9.17586	44.4197	19.3311	14.2802	19.5001	15.6192	20.211	31.2197	36.9277	46.1592	34.3729	13.0075	14.5539	16.0834	19.5869	22.0823	14.61	39.7119	20.9068	56.0885	22.2281	15.9543	11.9081	25.0285	15.3044	14.3687	62.5651	49.9284	63.7961
Cd24a	7885.44	6175.9	8997.24	6341.84	5852.88	5139.47	12116.9	11670.9	9203.42	6621.32	7124.71	5601.74	8457.79	10114.7	6490.43	7483.36	8171.3	6802.9	17446.4	8991.76	9984.07	10839.6	6989.95	3864.36	12792.4	3342.54	10258.3	13597.7	13318.3	8665.86	10801.2	12125.1	12796	18998	10667.6	18441.2
Cd27	96.9989	105.505	105.543	107.785	89.0774	106.352	63.3086	66.7335	85.4225	92.4531	95.5674	53.3003	70.2864	81.7627	38.6751	46.9082	69.8017	47.14	68.2895	93.3164	85.3657	52.9998	78.1834	61.516	69.0642	39.264	85.6088	117.068	118.771	117.999	73.2316	110.192	114.949	100.648	93.7679	98.7811
Cd274	124.101	129.504	105.543	155.366	114.762	95.5101	138.128	92.5928	66.6296	131.956	98.8628	169.001	130.16	151.582	199.433	123.758	164.372	123.743	169.098	145.539	131.141	238.499	228.582	267.21	196.833	238.134	177.122	134.851	136.498	121.246	190.958	160.186	125.399	127.85	159.527	121.418
Cd276	9.98518	7.24499	4.74351	9.71037	6.01136	4.13017	8.63299	6.67335	29.0437	3.36193	5.49238	5.85004	4.33867	9.18682	5.12562	14.9707	16.8875	16.6954	4.87782	4.28057	7.4231	6.91301	8.95229	3.0758	31.0789	7.13891	35.4243	4.44563	1.7727	3.24767	8.34284	5.10146	14.3687	68.0056	24.3553	12.3476
Cd28	184.013	164.371	176.696	159.25	169.958	162.625	125.658	136.804	138.385	164.735	123.029	75.4005	120.615	156.176	70.3608	71.8594	66.4242	55.9788	95.9305	154.957	113.821	62.2171	108.621	99.579	56.978	74.9586	72.3247	109.659	134.725	192.695	114.946	111.212	155.443	57.1247	88.8968	94.6652
Cd34	15.691	5.88655	11.8588	7.7683	2.18595	4.64644	3.83688	10.8442	29.0437	3.36193	5.49238	5.20003	10.4128	6.43077	5.59159	13.9727	10.1325	14.7313	4.87782	5.13668	8.66029	16.1304	7.16183	5.38265	29.3523	9.68852	20.6642	10.3731	8.86348	6.49534	4.63491	7.14204	15.6749	13.6011	23.1375	39.1009
Cd3d	289.57	333.27	383.038	326.268	341.555	346.418	318.461	317.818	392.944	324.426	340.527	209.951	275.071	285.71	143.517	214.58	236.425	154.187	217.876	368.129	285.789	194.716	302.587	236.837	195.106	146.858	255.35	371.951	434.311	447.096	297.561	341.798	361.829	323.707	241.117	316.923
Cd3e	263.894	261.725	279.867	217.512	279.255	260.2	218.702	199.366	177.679	257.188	229.581	141.051	203.917	194.761	101.58	95.8125	86.6892	87.4055	183.731	249.985	189.289	125.586	191.579	173.398	110.503	98.9249	107.749	229.691	248.177	279.3	218.768	230.586	250.799	89.7674	153.438	164.635
Cd3g	395.128	425.19	458.934	407.836	445.387	422.309	358.749	349.517	336.565	421.082	436.095	261.302	323.664	335.319	166.35	184.639	144.107	140.438	287.792	457.165	374.867	213.151	347.946	300.659	184.747	161.135	212.546	438.635	492.81	547.774	402.31	422.401	465.023	212.177	238.682	306.633
Cd4	145.498	130.41	142.305	113.611	130.61	114.096	98.7997	100.1	75.1718	132.796	106.552	78.6505	107.599	95.5429	61.5074	57.8867	86.6892	38.3013	76.4192	114.719	76.7054	70.2823	96.6848	83.0466	46.6184	58.1311	53.1365	97.8038	104.589	111.503	96.4062	107.131	111.031	57.1247	56.0172	65.8541
Cd40	38.5143	37.5834	42.6916	50.4939	55.7417	61.9525	37.4096	30.8643	47.8366	58.8338	59.3177	65.6504	47.7253	45.0154	67.099	42.916	46.1592	40.2654	34.1448	52.2229	63.0964	54.1519	54.3106	54.9799	39.7119	36.2045	57.5645	25.1919	37.2266	31.3941	39.8602	37.7508	24.8186	51.6842	30.4441	30.8691
Cd40lg	51.3523	53.8846	67.595	53.407	59.5671	52.1433	36.4504	49.216	157.177	55.4718	46.136	34.4502	48.5931	40.422	24.2302	104.795	131.723	82.4951	42.2745	48.7985	42.0643	23.0434	38.1964	25.3753	124.316	52.522	132.841	37.0469	46.0901	57.3755	52.838	45.9131	58.7809	247.54	94.9857	109.071
Cd44	39.9407	27.1687	30.8328	26.218	28.4173	19.6183	16.3068	23.3567	59.7958	22.693	20.871	20.1501	28.6352	19.2923	15.8428	65.8711	88.9409	60.8892	30.8929	22.259	34.6411	24.1955	31.0346	21.9151	98.4165	43.8533	94.4649	14.8188	37.2266	30.3116	28.7364	25.5073	26.1249	127.85	60.8882	80.2597
Cd46	8.55872	4.98093	8.30114	7.7683	5.46487	4.13017	9.59221	15.8492	123.008	14.2882	10.9848	3.90003	6.07413	8.26813	5.12562	105.793	136.226	92.3159	8.12971	6.84891	11.1347	6.91301	11.9364	5.38265	143.308	44.3632	150.553	19.2644	19.4997	5.41278	10.1968	12.2435	14.3687	187.695	107.163	119.361
Cd5	108.41	130.863	150.606	122.351	118.041	131.133	85.3707	82.5827	63.2127	113.465	119.734	74.7505	85.9056	101.974	58.2457	55.8906	45.0334	47.14	100.808	125.849	75.4682	56.4563	96.6848	79.2018	67.3376	42.3235	53.1365	96.3219	122.316	137.485	86.2093	86.7248	108.418	68.0056	53.5817	59.6803
Cd52	744.609	986.224	851.459	901.122	1009.91	980.398	1035.96	928.43	813.223	1058.17	1170.98	1234.36	1025.66	996.77	1214.31	785.463	783.58	839.682	874.757	1135.21	1088.72	1066.91	1092.18	1068.84	723.448	851.57	782.287	951.364	1168.21	1073.9	1014.12	1070.29	939.189	639.252	868.266	691.468
Cd55	112.69	153.956	158.907	205.86	192.91	171.918	119.903	116.784	124.717	167.256	183.445	130.651	157.927	150.664	149.109	107.789	109.206	92.3159	112.19	148.108	101.449	73.7388	102.653	87.6603	119.136	78.0181	121.033	87.4307	99.271	103.925	78.7935	101.009	64.0059	68.0056	99.8567	88.4914
Cd59a	442.201	371.306	514.67	302.964	291.278	256.07	627.33	594.763	613.334	410.996	426.209	309.402	466.84	534.673	390.013	492.037	460.466	399.708	1073.12	481.992	611.169	629.084	310.943	210.308	816.684	207.538	553.505	687.591	638.171	387.555	543.212	545.856	590.422	1063.61	543.123	864.335
Cd6	75.6021	91.0152	120.959	77.683	93.4493	94.9938	67.1455	64.231	64.9211	88.2506	92.272	66.3004	81.5669	67.9824	43.8008	35.9297	34.9008	31.4267	55.282	125.849	69.2823	61.0649	78.1834	66.8986	43.1651	39.7739	45.7564	71.1301	83.3167	120.164	91.7712	91.8263	92.7433	46.2438	49.9284	80.2597
Cd68	55.6317	78.7893	85.3831	88.3644	100.007	85.7009	124.699	113.447	126.425	108.422	99.9613	169.651	104.128	90.0308	183.124	158.689	166.623	161.062	112.19	105.302	143.513	207.39	162.335	179.165	160.574	208.048	196.31	97.8038	86.8621	88.7696	135.339	112.232	101.887	195.856	165.616	158.461
Cd7	132.66	103.241	118.588	106.814	100.007	98.0914	113.188	100.1	140.093	95.815	95.5674	73.4505	83.3024	90.9495	52.1881	113.777	118.213	100.173	78.0452	104.446	81.6541	81.804	90.7166	78.0484	150.215	81.0776	129.889	105.213	138.27	179.704	115.873	105.09	138.462	182.255	112.034	150.23
Cd70	9.98518	5.43374	2.37175	7.7683	9.29028	5.67898	9.59221	9.17586	76.8803	6.72386	7.68933	4.55003	9.54506	15.6176	8.38738	97.8086	87.815	60.8892	14.6335	8.56114	27.218	13.826	6.56501	4.6137	127.769	36.7144	138.745	10.3731	19.4997	11.9081	10.1968	11.2232	10.4499	184.975	105.946	86.4335
Cd74	2141.11	3895.99	3992.85	3747.23	4918.93	4167.85	4164.94	4618.79	4236.96	4043.56	4302.73	4563.03	4378.58	4238.8	4266.38	3174.79	3035.25	3866.47	2684.43	3938.98	2621.59	2527.86	2624.81	3019.67	2265.31	2695.96	2171.22	1385.55	2091.78	1805.7	1752	2210.97	1256.61	973.84	2055.59	1152.45
Cd79a	5.70582	8.15061	18.974	3.88415	7.10434	7.74406	3.83688	11.6784	8.54225	8.40482	15.3787	14.3001	17.3547	11.0242	14.4449	16.9668	14.6358	17.6775	8.12971	8.56114	8.66029	6.91301	6.56501	6.53607	8.63303	6.11907	19.1882	4.44563	7.09078	4.33023	11.1238	8.16233	7.83746	21.7618	14.6132	14.4056
Cd80	57.0582	29.8856	17.7881	29.1311	27.8709	26.8461	31.6543	25.0251	34.169	43.7051	25.2649	26.0002	31.2384	43.178	27.492	35.9297	28.1458	37.3192	37.3967	29.1079	29.6924	34.5651	31.0346	27.6822	48.345	22.4366	17.7122	47.42	40.772	34.6418	25.0285	36.7305	41.7998	62.5651	37.7507	57.6223
Cd81	785.976	694.613	521.786	561.259	510.966	445.542	515.102	472.974	358.775	436.21	465.754	413.403	565.762	438.211	358.793	512.996	515.632	430.153	546.316	437.474	439.2	517.324	494.167	480.978	554.24	506.353	363.099	551.258	581.444	637.626	475.542	482.598	590.422	470.599	359.241	619.44
Cd83	34.2349	34.4137	41.5057	44.6677	39.8936	37.1715	50.8387	40.0401	133.259	45.386	51.6284	53.3003	44.2544	54.2022	51.7222	131.742	144.107	122.761	40.6485	47.9424	34.6411	40.3259	51.9233	31.9114	162.301	68.8395	137.269	20.7463	35.4539	25.9814	42.6412	47.9537	33.9623	231.219	115.688	135.824
Cd84	1542	1453.98	1035.27	1201.17	1137.79	1008.79	1023.49	969.304	751.718	1082.54	1092.98	913.256	1067.31	983.908	761.854	1217.62	1017.75	813.166	1201.57	1005.93	915.516	1116.45	1051.6	891.597	1376.1	1410.95	736.531	1262.56	1308.25	1392.17	1024.32	1028.45	1201.74	764.383	655.157	1129.81
Cd86	21.3968	20.8293	22.5317	24.2759	29.5103	25.2973	27.8174	24.1909	46.1282	29.4169	30.7573	28.6002	22.5611	35.8286	35.4134	30.9395	34.9008	38.3013	37.3967	32.5323	37.1155	32.2607	24.4696	29.989	32.8055	35.6946	33.9483	26.6738	33.6812	21.6511	30.5904	37.7508	30.0436	35.3629	46.2751	32.927
Cd8a	64.1904	62.9409	83.0114	65.0595	71.0434	76.9243	30.6951	43.3768	66.6296	63.8767	61.5146	30.5502	33.8416	45.9341	22.8323	21.957	18.0133	23.57	43.9004	64.2085	59.3848	21.8912	52.5201	45.7525	22.4459	17.3374	26.5683	60.7569	81.544	96.3475	61.1808	63.2581	91.437	43.5236	29.2264	53.5064
Cd8b1	58.4846	55.2431	74.7102	61.1753	57.9277	72.7942	46.0426	49.216	164.011	77.3244	58.2192	42.2503	51.1963	43.178	25.1621	124.756	175.63	101.155	63.4117	59.928	68.0451	32.2607	50.1328	40.7543	148.488	65.2701	180.074	69.6482	108.134	93.0998	64.8888	71.4204	91.437	239.38	136.39	187.273
Cd96	34.2349	43.9228	42.6916	36.8994	45.9049	30.9762	45.0834	27.5276	39.2944	48.748	40.6436	24.0502	26.032	35.8286	14.4449	10.9785	10.1325	13.7492	26.0151	35.9568	30.9296	27.652	37.5996	21.9151	17.2661	13.7679	22.1402	29.6375	47.8628	47.6325	34.2983	46.9334	36.5748	19.0416	24.3553	18.5215
Cdc42	3082.57	3201.83	2448.83	2379.04	2612.76	2399.11	2593.73	2510.85	2162.9	2603.81	2616.57	2644.87	2545.93	2352.74	2637.36	2656.8	2563.52	2187.1	2819.38	2586.32	2672.32	2972.59	2957.84	2670.56	2866.17	3093.7	2166.79	3106.01	3364.58	3083.12	2637.26	2747.65	2745.72	2032.01	2196.85	2593
Cdh2	1.42645	0.905624	4.74351	0.971037	1.09297	2.58135	0.959221	4.17085	18.793	0.840482	1.09848	3.25002	0.867733	1.83736	1.86386	11.9766	7.88084	12.7671	1.62594	0.856114	1.23718	1.15217	0.59682	0.384475	13.8128	4.07938	23.6162	2.96375	1.7727	1.08256	0.926982	1.02029	5.22497	32.6427	3.65329	6.17382
Cdk8	74.1756	83.7702	86.569	66.0305	86.345	70.2128	77.6969	81.7486	104.216	89.9316	98.8628	65.6504	89.3765	121.266	77.3503	73.8555	83.3117	47.14	130.075	85.6114	107.635	66.8258	66.8438	61.1315	124.316	39.7739	84.1328	99.2857	108.134	89.8522	81.5744	82.6436	83.5996	136.011	60.8882	113.187
Cdk9	74.1756	106.411	101.985	134.003	127.878	119.775	94.9629	105.105	177.679	130.275	123.029	115.051	140.573	132.29	136.528	173.66	163.246	136.51	128.449	113.007	127.43	126.739	124.735	119.572	188.2	129.52	165.314	133.369	159.543	110.421	128.851	121.415	105.806	225.779	147.35	168.751
Cdkn1a	22.8233	12.6787	9.48701	21.3628	12.5692	5.67898	16.3068	12.5125	76.8803	11.7668	14.2802	19.5001	19.9579	14.6989	19.5706	70.8613	110.332	71.6921	8.12971	11.1295	24.7437	17.2825	16.1141	24.6064	108.776	54.5617	97.4169	11.855	28.3631	15.1558	23.1746	16.3247	20.8999	138.731	68.1948	107.013
Ceacam3	19.9704	4.52812	10.6729	13.5945	13.1157	13.423	13.4291	17.5176	141.801	5.04289	8.78781	10.4001	8.67733	12.8615	7.45545	115.773	145.233	61.8713	17.8854	12.8417	18.5578	24.1955	7.16183	5.76712	146.761	61.7006	128.413	10.3731	30.1358	12.9907	13.9047	17.345	28.7373	184.975	120.559	109.071
Cfb	7.13227	3.6225	1.18588	3.88415	6.55785	5.67898	5.75532	4.17085	6.8338	2.52145	6.59085	18.8501	6.07413	13.7802	33.0836	20.959	28.1458	31.4267	8.12971	5.13668	4.94874	26.4999	25.0664	55.3644	36.2587	44.3632	35.4243	4.44563	14.1816	5.41278	28.7364	12.2435	3.91873	40.8033	28.0086	16.4635
Cfd	12.8381	8.15061	9.48701	8.73933	8.7438	7.22779	6.71455	15.8492	90.5479	5.88338	3.29543	11.0501	11.2805	11.0242	5.59159	92.8184	108.08	60.8892	14.6335	5.13668	9.89747	11.5217	7.75865	3.0758	112.229	45.3831	126.937	8.89126	19.4997	14.0732	13.9047	19.3855	6.53122	193.136	97.4212	125.534
Cfh	24.2497	42.1115	33.2045	28.1601	43.1725	30.9762	32.6135	28.3617	42.7113	40.3432	40.6436	78.0005	39.9157	34.9099	88.0675	63.875	49.5367	50.0863	48.7782	51.3668	45.7758	64.5214	48.9392	54.5954	50.0716	78.528	79.7048	53.3475	37.2266	46.5499	53.765	37.7508	23.5124	65.2854	54.7994	22.6373
Cflar	261.041	280.291	253.778	204.889	218.048	205.476	198.559	190.191	162.303	221.887	212.006	175.501	231.685	216.809	198.967	214.58	189.14	155.169	222.754	204.611	175.68	221.216	239.921	225.687	210.646	205.499	156.457	256.365	242.859	265.226	237.307	220.383	211.611	152.332	181.447	197.562
Cfp	31.382	38.0362	47.4351	39.8125	31.1498	35.1064	47.0018	55.8893	58.0873	56.3123	29.6588	53.9503	65.9477	33.9912	57.7797	64.873	65.2984	54.0146	55.282	35.9568	65.5707	73.7388	48.9392	49.9817	65.611	63.2304	78.2287	45.9382	63.8171	51.9627	58.3999	52.0349	36.5748	51.6842	54.7994	69.97
Chuk	98.4253	129.957	112.658	134.974	124.599	112.547	88.2483	75.9094	82.0056	129.434	112.045	98.8006	96.3184	117.591	136.528	70.8613	70.9275	72.6742	112.19	91.6042	86.6029	112.913	108.024	114.574	98.4165	87.7066	81.1808	87.4307	102.816	111.503	101.968	99.9886	87.5183	92.4876	74.2837	76.1438
Ciita	18.5439	28.0743	22.5317	29.1311	36.0682	37.6878	22.0621	20.8542	46.1282	31.9383	35.1512	26.0002	30.3707	33.0725	40.073	33.9336	32.6492	30.4446	30.8929	32.5323	22.2693	18.4347	22.0823	24.6064	27.6257	20.3969	44.2804	11.855	17.727	17.3209	14.8317	12.2435	9.1437	27.2022	13.3954	16.4635
Clec4e	52.7788	55.2431	43.8774	42.7256	61.2066	53.6922	66.1862	59.226	58.0873	73.122	62.6131	133.251	123.218	84.5187	252.087	122.76	180.133	127.671	162.594	80.4747	94.026	267.303	220.226	234.145	167.481	212.638	245.018	161.525	83.3167	58.458	187.25	164.267	67.9246	157.773	164.398	141.998
Clu	3491.96	3750.19	2121.53	2255.72	2165.18	1850.83	2063.28	1845.18	1631.57	1936.47	1887.18	1838.86	2159.79	1726.2	1605.25	3454.24	2752.66	1969.08	2655.16	1802.12	1843.4	2565.88	2150.94	2286.09	3639.68	3808.61	1831.73	2357.66	2540.27	2634.94	1996.72	1981.41	2335.56	2032.01	1371.2	2662.97
Cmklr1	12.8381	15.3956	17.7881	24.2759	18.5806	16.0044	23.0213	25.0251	153.761	14.2882	12.0832	20.8001	29.5029	17.455	39.1411	105.793	172.253	110.976	42.2745	19.6906	23.5065	70.2823	49.536	51.5196	162.301	88.2166	214.022	26.6738	26.5904	11.9081	41.7142	38.7711	24.8186	206.737	146.132	158.461
Cpa3	9.98518	9.50905	10.6729	12.6235	10.3833	17.5532	13.4291	15.8492	37.5859	9.24531	18.6741	13.0001	12.1483	7.34945	6.52352	31.9375	55.1659	43.2117	16.2594	12.8417	23.5065	16.1304	10.7428	7.30502	70.7908	28.0457	59.0406	17.7825	19.4997	11.9081	13.9047	15.3044	11.7562	97.928	48.7106	74.0858
Cr2	19.9704	16.3012	22.5317	14.5656	20.22	16.0044	13.4291	10.8442	23.9183	18.4906	9.88628	13.0001	18.2224	23.8857	12.5811	17.9648	18.0133	19.6417	6.50377	12.8417	17.3206	17.2825	9.54911	13.4566	24.1725	11.7282	19.1882	2.96375	10.6362	11.9081	11.1238	14.2841	7.83746	38.0831	18.2665	20.5794
Crcp	15.691	11.3203	13.0446	15.5366	13.6622	11.358	15.3475	14.1809	17.0845	21.0121	19.7726	16.2501	15.6192	15.6176	14.4449	23.9531	19.1392	25.5342	22.7632	11.9856	21.0321	17.2825	23.276	13.0721	27.6257	20.3969	33.9483	14.8188	26.5904	22.7337	12.9778	14.2841	16.9812	29.9225	12.1776	34.985
Creb1	77.0285	78.3365	96.056	72.8278	92.9028	80.5382	92.0852	90.9244	124.717	94.9745	70.3024	73.4505	78.096	90.0308	84.3398	73.8555	61.9209	66.7817	86.1749	80.4747	85.3657	74.891	67.4406	75.3571	74.244	78.0181	84.1328	68.1663	99.271	83.3568	82.5014	91.8263	83.5996	81.6067	79.1547	90.5494
Creb3	32.8084	24.4518	30.8328	24.2759	28.9638	19.6183	24.9397	25.0251	138.385	27.7359	35.1512	30.5502	33.8416	34.9099	28.8899	118.768	139.603	80.5309	27.641	19.6906	39.5899	36.8694	39.3901	32.6804	153.668	51.5021	128.413	32.6013	31.9085	33.5592	32.4444	36.7305	33.9623	157.773	105.946	131.708
Creb3l2	11.4116	6.79218	5.92938	8.73933	6.01136	11.358	5.75532	11.6784	15.3761	10.0858	3.29543	5.85004	7.8096	7.34945	6.05755	12.9746	13.51	14.7313	8.12971	8.56114	11.1347	12.6739	5.9682	5.38265	22.4459	7.64883	25.0922	7.40938	3.54539	6.49534	6.48888	7.14204	6.53122	46.2438	18.2665	26.7532
[truncated: 587 more rows]
